# Supplementary material for: Chronic integrated stress response causes dysregulated cholesterol synthesis in white matter disease
Source: JCI Insight. 2025 Jul 15;10(16):e188459. doi: 10.1172/jci.insight.188459 (PMC12406721; doi:10.1172/jci.insight.188459)
Supplement: Supplemental table 1 [file jciinsight-10-188459-s210.xlsx]

## Sheet: Brain_CHOW stats
Two-way ANOVA with Holm-Sidak's multiple comparison correction.
E18.5 bulk brain tissue
	WT+CHOW		HOM+CHOW
	Average FC	SD	Average FC	SD	p-val
Aars	1	0.114878	2.59939	0.202611	0.292497	ns
Adm2	1	0.302894	3.68927	0.791544	0.000242	***
Aldh18a1	1	0.064453	2.55805	0.173082	0.342412	ns
Aldh1l2	1	0.0945136	2.60287	0.197627	0.291406	ns
Angptl6	1	0.0118011	1.53624	0.134707	>0.999999	ns
Arhgef2	1	0.0756266	1.62378	0.15004	0.999998	ns
Asns	1	0.0884522	4.97026	0.305008	<0.000001	****
Atf3	1	0.214705	3.02184	0.351611	0.030234	*
Atf5	1	0.0312736	12.2838	0.307261	<0.000001	****
Atf6	1	0.137459	1.22716	0.0502032	>0.999999	ns
Car6	1	0.145184	4.53372	6.16903	<0.000001	****
Cdkn1a	1	0.112917	1.08	0.025004	>0.999999	ns
Cebpb	1	0.115261	3.5172	0.30751	0.000951	***
Chac1	1	0.212463	12.0251	1.66837	<0.000001	****
Ciart	1	0.381345	2.68982	0.0384728	0.194296	ns
Clic4	1	0.0975753	1.85891	0.059329	0.999192	ns
Cln8	1	0.0401549	1.24946	0.0455929	>0.999999	ns
Crls1	1	0.0620686	1.12172	0.0632849	>0.999999	ns
Cth	1	0.0790987	2.80996	0.328587	0.106086	ns
Cyb5r1	1	0.0838782	2.44902	0.132558	0.504688	ns
Ddit3	1	0.0861292	3.3491	0.190144	0.003237	**
Ddit4	1	0.104907	1.11414	0.0760647	>0.999999	ns
Derl1	1	0.0511899	1.32072	0.135356	>0.999999	ns
Eif2s2	1	0.0612053	1.87319	0.117556	0.99898	ns
Eif3C	1	0.0882154	1.33867	0.0483749	>0.999999	ns
Eif4ebp1	1	0.113351	8.92532	0.31423	<0.000001	****
Ero1a	1	0.123829	1.18393	0.0671603	>0.999999	ns
Fads3	1	0.13279	0.819403	0.0265985	>0.999999	ns
Fgf21	1	0.811962	3.81159	3.0954	8.8e-05	****
Gadd45a	1	0.105048	1.76241	0.10361	0.999907	ns
Gars	1	0.0973562	2.26941	0.136644	0.783666	ns
Gdf15	1	0.145184	10.2727	4.9946	<0.000001	****
Ghitm	1	0.0825998	1.16522	0.0454236	>0.999999	ns
Glce	1	0.0189453	1.09684	0.0597776	>0.999999	ns
Gnpnat1	1	0.101649	1.26269	0.159344	>0.999999	ns
Got1	1	0.0897808	1.13049	0.0550918	>0.999999	ns
Gpt2	1	0.0549902	1.75141	0.0706857	0.99992	ns
Gtpbp2	1	0.146867	1.04108	0.145966	>0.999999	ns
Hax1	1	0.0539767	1.72404	0.137573	0.999952	ns
Herpud1	1	0.0989833	2.26412	0.10288	0.785983	ns
Hmox1	1	0.0901681	2.81678	0.100992	0.103388	ns
Hspa9	1	0.0987763	1.5263	0.0697624	>0.999999	ns
Iars	1	0.128613	2.41249	0.170803	0.563619	ns
Ifrd1	1	0.126084	1.35287	0.0696987	>0.999999	ns
Krtcap2	1	0.0387601	1.11876	0.0357292	>0.999999	ns
Lars	1	0.092042	2.28134	0.155173	0.771005	ns
Leprotl1	1	0.130335	1.26071	0.0793739	>0.999999	ns
Lonp1	1	0.070806	1.09094	0.0473448	>0.999999	ns
Mars1	1	0.110223	2.78214	0.273541	0.1223	ns
Mdfic	1	0.132586	1.22143	0.121082	>0.999999	ns
Mtbp	1	0.0431961	1.79182	0.330028	0.999805	ns
Mthfd1l	1	0.181074	2.39714	0.22242	0.585175	ns
Mthfd2	1	0.109781	6.38454	0.487271	<0.000001	****
Nars	1	0.0332867	2.11632	0.0964035	0.938704	ns
Nfe2l1	1	0.115256	1.22031	0.0698801	>0.999999	ns
Nfil3	1	0.055548	1.38906	0.105329	>0.999999	ns
Niban1	1	0.220202	2.57324	0.629833	0.324579	ns
Nop14	1	0.0974194	1.26699	0.0710874	>0.999999	ns
Nupr1	1	0.0847878	1.72056	0.274612	0.999952	ns
Otub2	1	0.0908945	1.29341	0.0134483	>0.999999	ns
Paqr3	1	0.0689302	1.60361	0.0547655	0.999999	ns
Pck2	1	0.0935208	2.76288	0.296433	0.134148	ns
Pfkp	1	0.417917	0.887545	0.141391	>0.999999	ns
Phf10	1	0.080188	1.62963	0.107356	0.999998	ns
Phgdh	1	0.0428021	2.31415	0.0738478	0.723943	ns
Ppp1r15a	1	0.0361283	1.89684	0.0942529	0.998385	ns
Psph	1	0.0283793	3.44576	0.165769	0.001609	**
Pvr	1	0.164662	0.975988	0.0356454	>0.999999	ns
Pycr1	1	0.0898185	4.18807	0.361538	3e-06	****
Rars	1	0.145654	1.2033	0.0365045	>0.999999	ns
Rhbdd1	1	0.0801567	1.832	0.0433403	0.999472	ns
Sars	1	0.069777	1.53344	0.0734583	>0.999999	ns
Scpep1	1	0.0593444	1.09641	0.0328525	>0.999999	ns
Sesn2	1	0.177888	7.36377	0.314297	<0.000001	****
Shmt2	1	0.0559273	3.4733	0.160133	0.00132	**
Siah2	1	0.0420003	1.42768	0.0679462	>0.999999	ns
Slc1a4	1	0.0415407	2.25007	0.110799	0.80108	ns
Slc1a5	1	0.0339639	1.34993	0.0966749	>0.999999	ns
Slc25a33	1	0.0489454	1.19518	0.0604393	>0.999999	ns
Slc3a2	1	0.092421	3.18009	0.085796	0.010668	*
Slc6a9	1	0.118924	2.52113	0.163148	0.394226	ns
Slc7a11	1	0.216757	2.47072	0.321581	0.472477	ns
Slc7a3	1	0.267364	14.576	1.34859	<0.000001	****
Slc7a5	1	0.0819125	3.4187	0.098236	0.001951	**
Soat2	1	0.807302	4.79218	2.62038	<0.000001	****
Steap1	1	0.42555	1.43733	0.267956	>0.999999	ns
Tars	1	0.0662914	2.05491	0.120311	0.970818	ns
Tbc1d31	1	0.114116	1.42334	0.0591098	>0.999999	ns
Tcea1	1	0.121768	1.21062	0.0641216	>0.999999	ns
Tgif1	1	0.203554	1.83874	0.175386	0.999455	ns
Trib3	1	0.358262	5.08601	1.2769	<0.000001	****
Ubr2	1	0.209402	1.45785	0.13299	>0.999999	ns
Uhrf1bp1	1	0.0851249	1.43244	0.0176224	>0.999999	ns
Vegfa	1	0.369636	1.22847	0.184735	>0.999999	ns
Xpot	1	0.0774461	1.73007	0.102094	0.999952	ns
Yars	1	0.0654967	2.19772	0.106372	0.865126	ns

## Sheet: Peripherial_CHOW stats
Two-way ANOVA with Holm-Sidak's multiple comparison correction.
E18.5 bulk peripheral tissue
	WT+CHOW		HOM+CHOW
	Average FC	SD	Average FC	SD	p-val
AARS	1	0.127483	2.2003	0.0921993	0.002746	**
ADM2	1	0.111163	3.68777	0.411113	<0.000001	****
ALDH18A1	1	0.210793	1.50745	0.358913	0.981949	ns
ALDH1L2	1	0.186151	2.60964	0.377534	3e-06	****
ANGPTL6	1	0.0705183	1.62578	0.0242315	0.812596	ns
ARHGEF2	1	0.212519	1.21798	0.112449	>0.999999	ns
ASNS	1	0.17953	3.0438	0.203247	<0.000001	****
ATF3	1	0.2303	1.13581	0.0438131	>0.999999	ns
ATF5	1	0.244687	4.27742	0.234202	<0.000001	****
ATF6	1	0.0451822	1.17705	0.118576	>0.999999	ns
CAR6	1	0.556051	3.53977	1.16829	<0.000001	****
CDKN1A	1	0.190551	1.225	0.165632	>0.999999	ns
CEBPB	1	0.143244	1.2724	0.0367478	0.999992	ns
CHAC1	1	0.331848	9.49344	1.14444	<0.000001	****
CIART	1	0.0421316	1.1642	0.0244191	>0.999999	ns
CLIC4	1	0.109932	1.08882	0.110316	>0.999999	ns
CLN8	1	0.135213	1.39	0.107811	0.999521	ns
CRLS1	1	0.208083	1.4966	0.105245	0.984914	ns
CTH	1	0.292152	3.16502	0.45704	<0.000001	****
CYB5R1	1	0.172819	1.15211	0.11267	>0.999999	ns
DDIT3	1	0.181574	2.24314	0.140622	0.001467	**
DDIT4	1	0.128404	1.19797	0.214379	>0.999999	ns
DERL1	1	0.249377	1.17796	0.0938128	>0.999999	ns
EIF2S2	1	0.15509	1.39356	0.0615485	0.999521	ns
EIF3C	1	0.12742	1.61042	0.0366291	0.842552	ns
EIF4EBP1	1	0.135572	1.68493	0.0581802	0.653725	ns
ERO1A	1	0.132121	0.958175	0.0998582	>0.999999	ns
FADS3	1	0.320256	0.880082	0.157454	>0.999999	ns
NIBAN1	1	0.0955523	1.51301	0.0373627	0.980156	ns
FGF21	1	0.419468	14.437	2.74105	<0.000001	****
GADD45A	1	0.0832653	1.69782	0.158876	0.614595	ns
GARS	1	0.108182	1.94487	0.075504	0.074355	ns
GDF15	1	0.18396	3.16921	0.0577372	<0.000001	****
GHITM	1	0.0605139	1.45885	0.104838	0.99403	ns
GLCE	1	0.0807989	1.32992	0.0421075	0.999866	ns
GNPNAT1	1	0.126224	1.78342	0.131679	0.350093	ns
GOT1	1	0.129099	0.822718	0.0719027	>0.999999	ns
GPT2	1	0.184916	1.99533	0.507663	0.041642	*
GTPBP2	1	0.107874	1.21064	0.139803	>0.999999	ns
HAX1	1	0.178542	1.43937	0.0276348	0.996461	ns
HERPUD1	1	0.218006	1.8786	0.19156	0.149148	ns
HMOX1	1	0.28795	0.897798	0.0922189	>0.999999	ns
HSPA9	1	0.171097	1.64461	0.0364554	0.774616	ns
IARS	1	0.1693	1.74894	0.0763227	0.448631	ns
IFRD1	1	0.122596	1.90637	0.0548557	0.112055	ns
KRTCAP2	1	0.210187	1.29188	0.0339978	0.999978	ns
LARS	1	0.209533	1.59568	0.0379425	0.872784	ns
LEPROTL1	1	0.142364	1.14883	0.103492	>0.999999	ns
LONP1	1	0.106893	1.50559	0.0420904	0.981949	ns
MARS1	1	0.119535	1.84344	0.0359073	0.20779	ns
MDFIC	1	0.156673	1.17583	0.169039	>0.999999	ns
MTBP	1	0.251972	1.35304	0.0671103	0.999817	ns
MTHFD1L	1	0.206814	1.393	0.0152996	0.999521	ns
MTHFD2	1	0.187663	3.17536	0.079455	<0.000001	****
NARS	1	0.100239	1.93511	0.161587	0.082152	ns
NFE2L1	1	0.0965718	1.23604	0.0195992	>0.999999	ns
NFIL3	1	0.0566087	1.15885	0.0114145	>0.999999	ns
NOP14	1	0.138494	1.35436	0.0531075	0.999817	ns
NUPR1	1	0.572211	1.15153	0.0985865	>0.999999	ns
OTUB2	1	0.212137	1.36645	0.0287114	0.999757	ns
PAQR3	1	0.252411	1.47433	0.0823536	0.992278	ns
PCK2	1	0.0866757	2.05268	0.043127	0.020334	*
PFKP	1	0.15638	0.852284	0.0591527	>0.999999	ns
PHF10	1	0.122091	1.63495	0.0993485	0.792038	ns
PHGDH	1	0.45764	2.09892	0.124556	0.01111	*
PPP1R15A	1	0.184981	0.950956	0.100462	>0.999999	ns
PSPH	1	0.430262	1.95724	0.190824	0.065161	ns
PVR	1	0.150203	0.942522	0.09902	>0.999999	ns
PYCR1	1	0.236285	2.1815	0.138881	0.003568	**
RARS	1	0.152426	1.4745	0.192752	0.992278	ns
RHBDD1	1	0.0929904	1.54305	0.0929951	0.956822	ns
SARS	1	0.0483792	1.62047	0.0872488	0.821622	ns
SCPEP1	1	0.158562	1.02456	0.150501	>0.999999	ns
SESN2	1	0.0375613	2.11523	0.102736	0.009	**
SHMT2	1	0.140955	1.46847	0.094441	0.992354	ns
SIAH2	1	0.199191	1.22627	0.104568	>0.999999	ns
SLC1A4	1	0.147916	1.76627	0.0347427	0.397605	ns
SLC1A5	1	0.28369	1.05672	0.161647	>0.999999	ns
SLC25A33	1	0.237103	2.25554	0.248987	0.00123	**
SLC3A2	1	0.0631167	1.64671	0.136753	0.773856	ns
SLC6A9	1	0.206211	1.44593	0.120686	0.995942	ns
SLC7A11	1	0.396733	2.27905	0.568051	0.000867	***
SLC7A3	1	0.982107	8.75124	1.333	<0.000001	****
SLC7A5	1	0.0770612	2.68929	0.171032	<0.000001	****
SOAT2	1	0.149443	1.7421	0.247796	0.4662	ns
STEAP1	1	0.283767	1.3381	0.18438	0.999836	ns
TARS	1	0.134113	1.82914	0.0593701	0.235502	ns
TBC1D31	1	0.216066	1.38589	0.112307	0.999521	ns
TCEA1	1	0.0963711	1.35746	0.0707859	0.999817	ns
TGIF1	1	0.109787	1.11084	0.0425103	>0.999999	ns
TRIB3	1	0.42215	11.5695	2.03143	<0.000001	****
UBR2	1	0.250309	1.19947	0.165343	>0.999999	ns
UHRF1BP1	1	0.257349	1.34534	0.0545634	0.999817	ns
VEGFA	1	0.0735137	0.702469	0.0925971	0.999977	ns
XPOT	1	0.208143	1.63719	0.0799847	0.791147	ns
YARS	1	0.155087	1.87666	0.08843	0.150227	ns
