# Supplementary material for: Chronic integrated stress response causes dysregulated cholesterol synthesis in white matter disease
Source: JCI Insight. 2025 Jul 15;10(16):e188459. doi: 10.1172/jci.insight.188459 (PMC12406721; doi:10.1172/jci.insight.188459)
Supplement: Supplemental table 2 [file jciinsight-10-188459-s211.xlsx]

## Sheet: Sheet1
Table-2
Two-way ANOVA with Holm-Sidak's multiple comparison correction.
	Cerebellum								Spinal cord								Kidney								Lung								Muscle								Liver								Spleen
	WT + 2BAct		N208Y 2BAct withdrawal						WT + 2BAct		N208Y 2BAct withdrawal						WT + 2BAct		N208Y 2BAct withdrawal						WT + 2BAct		N208Y 2BAct withdrawal						WT + 2BAct		N208Y 2BAct withdrawal						2BAct-maintained WT		2BAct-withdrawn N208Y						2BAct-maintained WT
	Average FC	SD	Average FC	SD	p-val				Average FC	SD	Average FC	SD	p-val				Average FC	SD	Average FC	SD	p-val				Average FC	SD	Average FC	SD	p-val				Average FC	SD	Average FC	SD	p-val				Average FC	SD	Average FC	SD	p-val				Average FC
Sesn2	1	0.120766	11.6031	0.794504	<0.000000000000001	****		Sesn2	1	0.0935352	8.7269	0.67226	0.332248	ns		Sesn2	1	0.413513	2.10621	0.138259	1	ns		Sesn2	1	0.116483	3.63338	0.532173	0.119673	ns		Sesn2	1	0.453678	3.88377	1.37544	0.987153	ns		Sesn2	1	0.121755	3.05919	0.157101	0.987096	ns		Sesn2	1
Hmox1	1	0.0565634	32.501	5.86614	<0.000000000000001	****		Hmox1	1	0.126529	18.9778	3.47563	1.21498e-08	****		Hmox1	1	0.223159	1.66788	0.221007	1	ns		Hmox1	1	0.0535593	1.59328	0.124575	1	ns		Hmox1	1	0.254681	1.19718	0.252824	>0.999999999999999	ns		Hmox1	1	0.0254754	1.52027	0.313521	>0.999999999999999	ns		Hmox1	1
Gdf15	1	0.544439	96.3411	8.36193	<0.000000000000001	****		Gdf15	1	0.211371	178.066	30.8416	<0.000000000000001	****		Gdf15	1	0.294285	5.82819	0.943786	0.000595754	***		Gdf15	1	0.540473	16.4196	2.53277	<0.000000000000001	****		Gdf15	1	0.0504481	4.33738	3.34521	0.875936	ns		Gdf15	1	0.477914	2.18465	0.885604	1	ns		Gdf15	1
Eif4ebp1	1	0.130338	23.6837	2.78305	<0.000000000000001	****		Eif4ebp1	1	0.051854	20.3914	1.75104	4.63696e-10	****		Eif4ebp1	1	0.136445	8.08054	0.483311	7.37808e-09	****		Eif4ebp1	1	0.0147693	3.44958	0.27552	0.22476	ns		Eif4ebp1	1	0.215877	4.27782	0.711961	0.898486	ns		Eif4ebp1	1	0.138122	1.47286	0.170968	>0.999999999999999	ns		Eif4ebp1	1
Tgif1	1	0.127976	10.1573	1.16294	<0.000000000000001	****		Tgif1	1	0.149993	6.45219	0.820721	0.973037	ns		Tgif1	1	0.208168	1.83127	0.156087	1	ns		Tgif1	1	0.0617263	1.45475	0.0754769	1	ns		Tgif1	1	0.302909	2.1671	0.772862	1	ns		Tgif1	1	0.11325	0.863647	0.12172	>0.999999999999999	ns		Tgif1	1
Cebpb	1	0.113568	8.03335	0.459976	8.4655e-11	****		Cebpb	1	0.0987743	4.71356	0.552986	0.999998	ns		Cebpb	1	0.222717	3.55825	0.62018	0.666759	ns		Cebpb	1	0.137025	1.62443	0.271355	1	ns		Cebpb	1	0.279791	2.61018	0.737441	1	ns		Cebpb	1	0.330173	1.60864	0.284561	>0.999999999999999	ns		Cebpb	1
Cyb5r1	1	0.0659709	11.3032	0.35259	<0.000000000000001	****		Cyb5r1	1	0.117273	6.78608	0.777314	0.936217	ns		Cyb5r1	1	0.088971	3.56296	0.384964	0.666759	ns		Cyb5r1	1	0.00863506	5.77596	0.830318	1.58538e-06	****		Cyb5r1	1	0.0730757	2.16709	0.567378	1	ns		Cyb5r1	1	0.072234	2.8539	0.526931	0.998418	ns		Cyb5r1	1
Hax1	1	0.038943	2.32708	0.0399806	0.998096	ns		Hax1	1	0.0168572	1.90696	0.133882	>0.999999999999999	ns		Hax1	1	0.0764961	1.52974	0.0786273	1	ns		Hax1	1	0.015651	1.8007	0.178101	0.999998	ns		Hax1	1	0.118132	1.38434	0.268512	>0.999999999999999	ns		Hax1	1	0.0649476	1.35582	0.0571391	>0.999999999999999	ns		Hax1	1
Psph	1	0.0562111	5.0813	0.350844	0.00179264	**		Psph	1	0.123483	3.34093	0.191798	1	ns		Psph	1	0.0261992	1.61549	0.105726	1	ns		Psph	1	0.107909	2.31359	0.205972	0.996319	ns		Psph	1	0.114028	1.35345	0.273662	>0.999999999999999	ns		Psph	1	0.0938835	1.31382	0.170015	>0.999999999999999	ns		Psph	1
Krtcap2	1	0.0339966	2.70874	0.205461	0.969475	ns		Krtcap2	1	0.0260604	2.44263	0.125144	>0.999999999999999	ns		Krtcap2	1	0.110661	1.64816	0.0587219	1	ns		Krtcap2	1	0.0562363	1.93652	0.120907	0.999988	ns		Krtcap2	1	0.16712	1.09078	0.151323	>0.999999999999999	ns		Krtcap2	1	0.0120518	1.07321	0.0606566	>0.999999999999999	ns		Krtcap2	1
Tars	1	0.0264899	2.85897	0.210026	0.925828	ns		Tars	1	0.113634	2.48424	0.11626	>0.999999999999999	ns		Tars	1	0.208634	2.30709	0.26488	0.99999	ns		Tars	1	0.0395822	2.41564	0.253307	0.990561	ns		Tars	1	0.292114	1.98725	0.562346	1	ns		Tars	1	0.0392791	1.2722	0.121612	>0.999999999999999	ns		Tars	1
Eif2s2	1	0.0593765	2.65316	0.135263	0.975243	ns		Eif2s2	1	0.126694	2.3154	0.11787	>0.999999999999999	ns		Eif2s2	1	0.0522747	1.6629	0.155398	1	ns		Eif2s2	1	0.0357348	2.15079	0.197602	0.999594	ns		Eif2s2	1	0.157935	1.52613	0.294927	>0.999999999999999	ns		Eif2s2	1	0.0582801	1.20266	0.0836682	>0.999999999999999	ns		Eif2s2	1
Cth	1	0.135894	10.59	1.95321	<0.000000000000001	****		Cth	1	0.0303861	5.92149	0.563356	0.996022	ns		Cth	1	0.196856	1.84652	0.0988512	1	ns		Cth	1	0.0914713	2.97862	0.36859	0.672729	ns		Cth	1	0.183258	2.4648	0.768374	1	ns		Cth	1	0.12057	2.60968	0.745732	0.999962	ns		Cth	1
Vegfa	1	0.0636134	2.27102	0.160537	0.998669	ns		Vegfa	1	0.181092	1.95448	0.19127	>0.999999999999999	ns		Vegfa	1	0.0830925	1.02955	0.0426369	1	ns		Vegfa	1	0.0648238	1.1534	0.14261	1	ns		Vegfa	1	0.210201	1.13126	0.302515	>0.999999999999999	ns		Vegfa	1	0.0430113	1.23159	0.122088	>0.999999999999999	ns		Vegfa	1
Shmt2	1	0.122673	5.09549	0.565025	0.00170715	**		Shmt2	1	0.0489068	5.64122	0.383113	0.998833	ns		Shmt2	1	0.231482	0.866797	0.054917	1	ns		Shmt2	1	0.11198	3.803	0.531241	0.0641649	ns		Shmt2	1	0.350899	1.79491	0.473334	>0.999999999999999	ns		Shmt2	1	0.173447	0.871265	0.0496531	>0.999999999999999	ns		Shmt2	1
Scpep1	1	0.0631961	2.35109	0.165221	0.997827	ns		Scpep1	1	0.141496	2.01354	0.151985	>0.999999999999999	ns		Scpep1	1	0.19921	1.0003	0.0663114	1	ns		Scpep1	1	0.0304869	1.79055	0.146805	0.999998	ns		Scpep1	1	0.192199	1.34557	0.266066	>0.999999999999999	ns		Scpep1	1	0.0139683	1.4481	0.13552	>0.999999999999999	ns		Scpep1	1
Herpud1	1	0.0590813	3.27256	0.179089	0.649013	ns		Herpud1	1	0.116305	2.04317	0.180734	>0.999999999999999	ns		Herpud1	1	0.097014	1.66423	0.182994	1	ns		Herpud1	1	0.0929956	1.60279	0.14689	1	ns		Herpud1	1	0.303067	2.22825	0.567399	1	ns		Herpud1	1	0.301306	1.51932	0.138019	>0.999999999999999	ns		Herpud1	1
Slc7a3	1	0.217928	22.8312	1.61664	<0.000000000000001	****		Slc7a3	1	0.327727	11.9759	0.857975	0.00600629	**		Slc7a3	1	0.248681	2.17911	0.244676	0.999999	ns		Slc7a3	1	0.255487	3.37825	0.328481	0.276039	ns		Slc7a3	1	0.0504481	3.57282	4.81096	0.998964	ns		Slc7a3	1	0.502908	1.22142	0.846609	>0.999999999999999	ns		Slc7a3	1
Atf3	1	0.151257	26.3998	2.4802	<0.000000000000001	****		Atf3	1	0.0867333	24.5133	3.31169	1.2e-14	****		Atf3	1	0.308043	15.2557	1.80374	<0.000000000000001	****		Atf3	1	0.507954	3.05282	0.519143	0.595916	ns		Atf3	1	0.435613	2.79003	0.530824	1	ns		Atf3	1	0.450792	4.39376	1.53818	0.134561	ns		Atf3	1
Ddit3	1	0.130115	7.7259	0.134039	6.85988e-10	****		Ddit3	1	0.103375	9.41707	0.666698	0.167513	ns		Ddit3	1	0.19453	5.89553	0.385228	0.000452763	***		Ddit3	1	0.0586764	3.74126	0.332753	0.0812174	ns		Ddit3	1	0.151158	2.3062	0.938712	1	ns		Ddit3	1	0.234607	2.84951	0.462935	0.998418	ns		Ddit3	1
Slc1a5	1	0.137019	6.3139	1.04021	3.93961e-06	****		Slc1a5	1	0.0954261	4.66551	0.302031	0.999998	ns		Slc1a5	1	0.175012	4.32437	0.442929	0.130058	ns		Slc1a5	1	0.0324559	1.83111	0.259865	0.999998	ns		Slc1a5	1	0.459216	1.6566	1.15692	>0.999999999999999	ns		Slc1a5	1	0.450999	1.40198	0.249102	>0.999999999999999	ns		Slc1a5	1
Pycr1	1	0.158638	39.0922	4.79778	<0.000000000000001	****		Pycr1	1	0.127685	18.2918	1.52398	5.48813e-08	****		Pycr1	1	0.222337	46.3782	8.50523	<0.000000000000001	****		Pycr1	1	0.0941427	5.61702	0.499546	4.38631e-06	****		Pycr1	1	0.325438	3.52311	1.32069	0.999329	ns		Pycr1	1	0.316974	4.59177	1.14564	0.0747663	ns		Pycr1	1
Niban1	1	0.100426	9.89374	0.140959	<0.000000000000001	****		Niban1	1	0.0158955	3.68792	0.166705	1	ns		Niban1	1	0.239754	5.55237	0.511348	0.00181762	**		Niban1	1	0.062556	1.75425	0.20383	0.999998	ns		Niban1	1	0.288025	1.16179	0.507347	>0.999999999999999	ns		Niban1	1	0.178503	1.72565	0.226868	1	ns		Niban1	1
Atf5	1	0.0181453	16.4412	1.22073	<0.000000000000001	****		Atf5	1	0.132726	12.197	0.957334	0.00435721	**		Atf5	1	0.357528	29.7443	3.6557	<0.000000000000001	****		Atf5	1	0.11212	7.87572	1.48146	1.62e-13	****		Atf5	1	0.0755657	8.25523	2.22711	0.00011781	***		Atf5	1	0.0947138	5.74617	0.373967	0.00114072	**		Atf5	1
Pvr	1	0.193701	2.01678	0.229452	0.999867	ns		Pvr	1	0.19481	1.77395	0.14079	>0.999999999999999	ns		Pvr	1	0.221309	2.37646	0.383343	0.999975	ns		Pvr	1	0.15002	1.50817	0.302144	1	ns		Pvr	1	0.361893	1.42388	0.319894	>0.999999999999999	ns		Pvr	1	0.119234	1.33641	0.0622889	>0.999999999999999	ns		Pvr	1
Nupr1	1	0.0983685	9.81082	0.769261	<0.000000000000001	****		Nupr1	1	0.280228	11.8124	0.779418	0.00756327	**		Nupr1	1	0.168599	6.80153	0.982754	7.05321e-06	****		Nupr1	1	0.0507439	5.92522	0.466521	5.94435e-07	****		Nupr1	1	0.282973	1.91845	0.434079	>0.999999999999999	ns		Nupr1	1	0.167344	7.94541	2.20282	2.53764e-08	****		Nupr1	1
Otub2	1	0.0540563	2.04462	0.0859268	0.999848	ns		Otub2	1	0.0424032	2.65457	0.348508	>0.999999999999999	ns		Otub2	1	0.139862	1.27424	0.13966	1	ns		Otub2	1	0.130064	1.7646	0.0996671	0.999998	ns		Otub2	1	0.0792458	0.262517	0.0810586	>0.999999999999999	ns		Otub2	1	0.195468	1.60484	0.0993073	>0.999999999999999	ns		Otub2	1
Gnpnat1	1	0.0158282	1.71285	0.235848	0.999972	ns		Gnpnat1	1	0.0558076	2.38957	0.121449	>0.999999999999999	ns		Gnpnat1	1	0.116666	1.86461	0.120287	1	ns		Gnpnat1	1	0.0380719	1.48974	0.128712	1	ns		Gnpnat1	1	0.161201	0.961619	0.215966	>0.999999999999999	ns		Gnpnat1	1	0.0840785	1.52045	0.156313	>0.999999999999999	ns		Gnpnat1	1
Lonp1	1	0.00934218	2.46361	0.138962	0.992983	ns		Lonp1	1	0.14818	2.66195	0.20523	>0.999999999999999	ns		Lonp1	1	0.224275	1.8462	0.184403	1	ns		Lonp1	1	0.0511076	1.82263	0.233421	0.999998	ns		Lonp1	1	0.286862	1.02406	0.29719	>0.999999999999999	ns		Lonp1	1	0.0753626	1.72163	0.148648	1	ns		Lonp1	1
Tcea1	1	0.0204168	1.93064	0.0660801	0.999941	ns		Tcea1	1	0.080998	1.76302	0.144494	>0.999999999999999	ns		Tcea1	1	0.110681	1.35367	0.0388193	1	ns		Tcea1	1	0.0350463	1.49246	0.176927	1	ns		Tcea1	1	0.2234	1.20578	0.240658	>0.999999999999999	ns		Tcea1	1	0.0458677	1.47132	0.0849489	>0.999999999999999	ns		Tcea1	1
Rars	1	0.023472	1.49562	0.0614798	0.999972	ns		Rars	1	0.0747966	1.71045	0.132283	>0.999999999999999	ns		Rars	1	0.205682	1.51224	0.121675	1	ns		Rars	1	0.00341766	1.30488	0.0314447	1	ns		Rars	1	0.319425	1.11062	0.266413	>0.999999999999999	ns		Rars	1	0.0619855	1.65252	0.173707	>0.999999999999999	ns		Rars	1
Mdfic	1	0.562646	3.75895	0.643052	0.23124	ns		Mdfic	1	0.037004	6.62085	0.668913	0.957293	ns		Mdfic	1	0.0693492	2.08887	0.334859	1	ns		Mdfic	1	0.0450031	1.39611	0.107531	1	ns		Mdfic	1	0.227624	1.13312	0.244583	>0.999999999999999	ns		Mdfic	1	0.0147851	1.74942	0.0529521	1	ns		Mdfic	1
Rhbdd1	1	0.0412795	3.04885	0.226704	0.831289	ns		Rhbdd1	1	0.15976	2.7763	0.109681	>0.999999999999999	ns		Rhbdd1	1	0.197438	2.462	0.210611	0.999938	ns		Rhbdd1	1	0.048454	2.40655	0.279883	0.990561	ns		Rhbdd1	1	0.119242	2.1466	0.663339	1	ns		Rhbdd1	1	0.0326003	2.13519	0.192271	1	ns		Rhbdd1	1
Lars	1	0.070397	3.196	0.213275	0.712837	ns		Lars	1	0.136723	2.82245	0.166649	>0.999999999999999	ns		Lars	1	0.202544	2.61958	0.251048	0.999609	ns		Lars	1	0.0422791	2.11963	0.26372	0.999695	ns		Lars	1	0.356538	2.40912	0.852718	1	ns		Lars	1	0.0376265	1.82561	0.299818	1	ns		Lars	1
Xpot	1	0.112442	2.55352	0.103588	0.98474	ns		Xpot	1	0.0945316	2.34223	0.216996	>0.999999999999999	ns		Xpot	1	0.258048	1.95357	0.197913	1	ns		Xpot	1	0.0450358	2.12557	0.241642	0.999695	ns		Xpot	1	0.338942	2.47749	0.871964	1	ns		Xpot	1	0.0569086	2.11124	0.165963	1	ns		Xpot	1
Tbc1d31	1	0.168535	1.87016	0.181278	0.999972	ns		Tbc1d31	1	0.0653661	2.1798	0.109046	>0.999999999999999	ns		Tbc1d31	1	0.166938	1.57106	0.244308	1	ns		Tbc1d31	1	0.0184365	1.43777	0.0926476	1	ns		Tbc1d31	1	0.329908	1.75298	0.884764	>0.999999999999999	ns		Tbc1d31	1	0.344145	1.31239	0.122682	>0.999999999999999	ns		Tbc1d31	1
Ppp1r15a	1	0.0723568	4.01772	0.284225	0.107658	ns		Ppp1r15a	1	0.187161	8.61853	1.30053	0.362465	ns		Ppp1r15a	1	0.141661	3.76926	0.604929	0.492869	ns		Ppp1r15a	1	0.0414973	3.21417	0.447889	0.417494	ns		Ppp1r15a	1	0.163046	3.02826	1.11886	0.999999	ns		Ppp1r15a	1	0.216602	1.88139	0.156159	1	ns		Ppp1r15a	1
Phf10	1	0.0197419	1.86253	0.134185	0.999972	ns		Phf10	1	0.0810997	2.3324	0.233736	>0.999999999999999	ns		Phf10	1	0.0839188	1.71015	0.159289	1	ns		Phf10	1	0.0903244	1.49022	0.143738	1	ns		Phf10	1	0.0727335	1.77504	0.30848	>0.999999999999999	ns		Phf10	1	0.0370791	1.31773	0.0743829	>0.999999999999999	ns		Phf10	1
Leprotl1	1	0.0440286	1.86673	0.0957302	0.999972	ns		Leprotl1	1	0.124622	1.58061	0.165481	>0.999999999999999	ns		Leprotl1	1	0.188393	1.27164	0.141147	1	ns		Leprotl1	1	0.06079	1.45909	0.138536	1	ns		Leprotl1	1	0.0533128	1.34467	0.409195	>0.999999999999999	ns		Leprotl1	1	0.0645552	1.35996	0.065788	>0.999999999999999	ns		Leprotl1	1
Hspa9	1	0.0702687	2.74926	0.189442	0.963698	ns		Hspa9	1	0.096333	2.58418	0.176999	>0.999999999999999	ns		Hspa9	1	0.22162	1.86163	0.148448	1	ns		Hspa9	1	0.0285919	3.40375	0.382432	0.257782	ns		Hspa9	1	0.260163	2.12001	0.524989	1	ns		Hspa9	1	0.0516671	2.45327	0.266362	0.999998	ns		Hspa9	1
Eif3C	1	0.0365676	2.32002	0.117156	0.998096	ns		Eif3C	1	0.134939	2.3116	0.129404	>0.999999999999999	ns		Eif3C	1	0.219477	2.52282	0.209432	0.999902	ns		Eif3C	1	0.0469197	2.77641	0.224272	0.858022	ns		Eif3C	1	0.338931	2.13819	0.585047	1	ns		Eif3C	1	0.0893862	2.32851	0.156855	1	ns		Eif3C	1
Gadd45a	1	0.0573422	4.68991	0.616139	0.00942163	**		Gadd45a	1	0.110483	7.22091	0.614542	0.843998	ns		Gadd45a	1	0.364859	4.55717	0.390705	0.0648627	ns		Gadd45a	1	0.0215354	7.42408	0.589453	7.517e-12	****		Gadd45a	1	0.122344	5.3438	1.32988	0.258347	ns		Gadd45a	1	0.497468	6.32684	2.15859	9.33183e-05	****		Gadd45a	1
Mtbp	1	0.0877323	2.67251	0.291649	0.973311	ns		Mtbp	1	0.0682115	2.5926	0.224418	>0.999999999999999	ns		Mtbp	1	0.176152	2.06272	0.165289	1	ns		Mtbp	1	0.0548674	2.26476	0.118188	0.997959	ns		Mtbp	1	0.509608	3.08189	1.41372	0.999998	ns		Mtbp	1	0.0879759	3.48969	0.81908	0.819211	ns		Mtbp	1
Arhgef2	1	0.111381	2.6525	0.169166	0.975243	ns		Arhgef2	1	0.154414	2.47367	0.131438	>0.999999999999999	ns		Arhgef2	1	0.260881	1.76252	0.228017	1	ns		Arhgef2	1	0.0356774	1.52051	0.244521	1	ns		Arhgef2	1	0.195908	3.87159	1.6799	0.987541	ns		Arhgef2	1	0.0748412	3.39915	0.255157	0.878158	ns		Arhgef2	1
Cdkn1a	1	0.0639999	3.77237	0.561371	0.225778	ns		Cdkn1a	1	0.120211	4.96489	0.609061	0.999984	ns		Cdkn1a	1	0.254296	6.25379	1.18285	9.39946e-05	****		Cdkn1a	1	0.383647	2.80184	0.785133	0.841373	ns		Cdkn1a	1	0.175094	5.4653	1.55349	0.20756	ns		Cdkn1a	1	0.413738	7.17399	1.54035	1.5851e-06	****		Cdkn1a	1
Atf6	1	0.10776	1.86106	0.106498	0.999972	ns		Atf6	1	0.169322	1.66698	0.165127	>0.999999999999999	ns		Atf6	1	0.216635	1.52348	0.146287	1	ns		Atf6	1	0.050292	1.51542	0.274255	1	ns		Atf6	1	0.320889	1.59014	0.566443	>0.999999999999999	ns		Atf6	1	0.179716	1.87446	0.124325	1	ns		Atf6	1
Nop14	1	0.122841	1.72054	0.0933371	0.999972	ns		Nop14	1	0.155953	1.4774	0.0714564	>0.999999999999999	ns		Nop14	1	0.235691	1.56459	0.0875779	1	ns		Nop14	1	0.0297083	1.47771	0.213201	1	ns		Nop14	1	0.305407	1.42771	0.331691	>0.999999999999999	ns		Nop14	1	0.152079	1.73215	0.223334	1	ns		Nop14	1
Cln8	1	0.079337	2.01745	0.134485	0.999867	ns		Cln8	1	0.0878264	1.43382	0.111493	>0.999999999999999	ns		Cln8	1	0.128322	1.71517	0.168756	1	ns		Cln8	1	0.00458066	1.32699	0.119834	1	ns		Cln8	1	0.116186	1.46943	0.342427	>0.999999999999999	ns		Cln8	1	0.323537	1.61822	0.135626	>0.999999999999999	ns		Cln8	1
Fgf21	1	0.598123	7.27183	3.29406	1.30743e-08	****		Fgf21	1	0.211371	98.5312	25.8705	<0.000000000000001	****		Fgf21	1	1.11442	29.2185	11.0526	<0.000000000000001	****		Fgf21	1	0.652927	9.61263	1.87534	<0.000000000000001	****		Fgf21	1	0.0504481	37.4248	13.4999	<0.000000000000001	****		Fgf21	1	0.221537	35.7853	15.8917	<0.000000000000001	****		Fgf21	1
Aldh18a1	1	0.0641736	5.79755	0.277898	6.1324e-05	****		Aldh18a1	1	0.20752	4.93557	0.436606	0.999986	ns		Aldh18a1	1	0.316188	14.241	2.26493	<0.000000000000001	****		Aldh18a1	1	0.0865585	5.33719	0.754551	2.47639e-05	****		Aldh18a1	1	0.689112	13.7939	4.6929	8e-15	****		Aldh18a1	1	0.531505	3.81252	1.064	0.533811	ns		Aldh18a1	1
Pck2	1	0.075843	2.98715	0.191979	0.870852	ns		Pck2	1	0.158399	4.08256	0.336168	1	ns		Pck2	1	0.203331	5.53231	0.251297	0.0019444	**		Pck2	1	0.0868512	2.77648	0.297308	0.858022	ns		Pck2	1	0.432154	3.24824	0.958152	0.999978	ns		Pck2	1	0.181137	3.01205	0.360013	0.991377	ns		Pck2	1
Slc3a2	1	0.12993	4.19998	0.301424	0.0595372	ns		Slc3a2	1	0.110886	3.44715	0.177827	1	ns		Slc3a2	1	0.167552	2.17005	0.153991	0.999999	ns		Slc3a2	1	0.076553	3.36717	0.227018	0.282232	ns		Slc3a2	1	0.400057	2.19794	0.591245	1	ns		Slc3a2	1	0.155396	5.17565	0.34943	0.0103432	*		Slc3a2	1
Crls1	1	0.075966	1.70635	0.139092	0.999972	ns		Crls1	1	0.0736243	1.41147	0.117092	>0.999999999999999	ns		Crls1	1	0.0837249	1.14613	0.0700673	1	ns		Crls1	1	0.063438	1.2592	0.104039	1	ns		Crls1	1	0.0544212	1.11644	0.226814	>0.999999999999999	ns		Crls1	1	0.233018	1.43212	0.172627	>0.999999999999999	ns		Crls1	1
Siah2	1	0.137051	1.70608	0.0949775	0.999972	ns		Siah2	1	0.120365	1.1269	0.0502248	>0.999999999999999	ns		Siah2	1	0.087405	1.15372	0.0605717	1	ns		Siah2	1	0.202472	1.53345	0.154993	1	ns		Siah2	1	0.24828	0.963786	0.380178	>0.999999999999999	ns		Siah2	1	0.0974973	1.27371	0.0554387	>0.999999999999999	ns		Siah2	1
Aars	1	0.0742717	2.90299	0.144858	0.912103	ns		Aars	1	0.138782	1.93296	0.182167	>0.999999999999999	ns		Aars	1	0.246352	2.82765	0.145362	0.995527	ns		Aars	1	0.0438817	3.63433	0.345754	0.119673	ns		Aars	1	0.331729	2.445	0.79794	1	ns		Aars	1	0.0732463	1.39966	0.0963645	>0.999999999999999	ns		Aars	1
Yars	1	0.09788	3.20363	0.187228	0.711926	ns		Yars	1	0.122058	1.94345	0.178325	>0.999999999999999	ns		Yars	1	0.252745	2.44396	0.222418	0.999938	ns		Yars	1	0.0296272	3.29911	0.258309	0.333745	ns		Yars	1	0.356544	2.53283	0.62359	1	ns		Yars	1	0.0427499	1.48938	0.205566	>0.999999999999999	ns		Yars	1
Mars1	1	0.0964595	3.46526	0.223484	0.46317	ns		Mars1	1	0.14275	2.51507	0.09461	>0.999999999999999	ns		Mars1	1	0.201024	3.4282	0.237613	0.76969	ns		Mars1	1	0.0485865	3.72968	0.447284	0.0839381	ns		Mars1	1	0.264771	2.6404	0.703317	1	ns		Mars1	1	0.0679438	1.55682	0.166238	>0.999999999999999	ns		Mars1	1
Nars	1	0.0571009	3.6192	0.194748	0.331717	ns		Nars	1	0.125	1.94067	0.159168	>0.999999999999999	ns		Nars	1	0.253464	2.44832	0.194986	0.999938	ns		Nars	1	0.00448914	2.6731	0.410379	0.915713	ns		Nars	1	0.265807	2.12427	0.564884	1	ns		Nars	1	0.141951	1.56374	0.156393	>0.999999999999999	ns		Nars	1
Nfe2l1	1	0.0794824	2.19776	0.144412	0.999259	ns		Nfe2l1	1	0.123155	1.61623	0.162228	>0.999999999999999	ns		Nfe2l1	1	0.243721	1.65792	0.205829	1	ns		Nfe2l1	1	0.0494923	1.89709	0.353479	0.999992	ns		Nfe2l1	1	0.163538	1.51614	0.314405	>0.999999999999999	ns		Nfe2l1	1	0.0870922	1.38655	0.0830347	>0.999999999999999	ns		Nfe2l1	1
Gars	1	0.0550888	3.33994	0.210974	0.585544	ns		Gars	1	0.117009	2.06442	0.164014	>0.999999999999999	ns		Gars	1	0.16043	3.7592	0.316141	0.497187	ns		Gars	1	0.030606	3.3511	0.278028	0.292903	ns		Gars	1	0.186983	3.19628	0.818814	0.999989	ns		Gars	1	0.0449087	2.04629	0.198729	1	ns		Gars	1
Iars	1	0.064621	2.98432	0.18884	0.870852	ns		Iars	1	0.0992404	1.79324	0.134094	>0.999999999999999	ns		Iars	1	0.192656	3.14109	0.275859	0.938855	ns		Iars	1	0.0586283	2.75965	0.252452	0.861829	ns		Iars	1	0.399572	2.84302	0.906137	1	ns		Iars	1	0.12457	1.92028	0.328322	1	ns		Iars	1
Sars	1	0.0514205	2.7191	0.124013	0.969283	ns		Sars	1	0.133282	2.07587	0.183208	>0.999999999999999	ns		Sars	1	0.0931781	2.48892	0.0824309	0.999924	ns		Sars	1	0.038408	2.60087	0.15907	0.947984	ns		Sars	1	0.228506	2.5208	0.601624	1	ns		Sars	1	0.118687	1.98155	0.129196	1	ns		Sars	1
Mthfd2	1	0.0690095	10.4051	0.773819	<0.000000000000001	****		Mthfd2	1	0.124365	4.2515	0.28355	1	ns		Mthfd2	1	0.272153	23.5876	1.84206	<0.000000000000001	****		Mthfd2	1	0.0707387	38.275	4.00534	<0.000000000000001	****		Mthfd2	1	0.021366	27.9264	7.29431	<0.000000000000001	****		Mthfd2	1	0.252715	5.20614	1.20423	0.00934687	**		Mthfd2	1
Slc7a5	1	0.106425	8.75403	0.426112	4.67e-13	****		Slc7a5	1	0.164317	5.84493	0.493459	0.99699	ns		Slc7a5	1	0.292538	8.48437	2.01046	6.77663e-10	****		Slc7a5	1	0.105393	16.053	3.63738	<0.000000000000001	****		Slc7a5	1	0.333951	19.6064	5.7611	<0.000000000000001	****		Slc7a5	1	0.016424	3.62178	0.758996	0.71157	ns		Slc7a5	1
Ghitm	1	0.0884444	1.50462	0.078898	0.999972	ns		Ghitm	1	0.0740578	1.22898	0.0931079	>0.999999999999999	ns		Ghitm	1	0.112387	1.22871	0.101049	1	ns		Ghitm	1	0.022418	1.99808	0.0605412	0.999969	ns		Ghitm	1	0.093937	1.57394	0.288212	>0.999999999999999	ns		Ghitm	1	0.0907285	1.37703	0.0786254	>0.999999999999999	ns		Ghitm	1
Asns	1	0.0478113	5.2811	0.477525	0.000742503	***		Asns	1	0.0838678	2.60305	0.242335	>0.999999999999999	ns		Asns	1	0.130527	34.3599	2.63407	<0.000000000000001	****		Asns	1	0.0394517	11.9903	1.63912	<0.000000000000001	****		Asns	1	0.319665	13.8596	4.68244	6e-15	****		Asns	1	0.415872	2.55284	0.366777	0.999986	ns		Asns	1
Slc6a9	1	0.0985124	1.85608	0.131882	0.999972	ns		Slc6a9	1	0.142937	0.782191	0.0709723	>0.999999999999999	ns		Slc6a9	1	0.331032	3.42476	0.290564	0.76969	ns		Slc6a9	1	0.105696	3.02435	0.365342	0.624303	ns		Slc6a9	1	0.174171	2.69261	0.913964	1	ns		Slc6a9	1	0.0802249	1.78968	0.0648222	1	ns		Slc6a9	1
Aldh1l2	1	0.178793	5.43655	0.362458	0.000361578	***		Aldh1l2	1	0.166599	5.61364	0.296761	0.998894	ns		Aldh1l2	1	0.345516	22.4002	2.6297	<0.000000000000001	****		Aldh1l2	1	0.388649	22.5727	2.51868	<0.000000000000001	****		Aldh1l2	1	0.8725	12.5019	4.36224	4.644e-12	****		Aldh1l2	1	0.315704	3.08878	2.38486	0.985323	ns		Aldh1l2	1
Chac1	1	0.0470909	30.0482	1.66176	<0.000000000000001	****		Chac1	1	0.286473	13.1622	1.23847	0.000964907	***		Chac1	1	0.376651	35.1592	4.49001	<0.000000000000001	****		Chac1	1	0.232489	12.8977	1.71092	<0.000000000000001	****		Chac1	1	0.564475	8.25847	3.01737	0.00011781	***		Chac1	1	0.248152	6.34168	2.44961	8.81995e-05	****		Chac1	1
Gpt2	1	0.0771672	2.86739	0.0895065	0.925828	ns		Gpt2	1	0.165104	1.49308	0.10763	>0.999999999999999	ns		Gpt2	1	0.315652	2.82187	0.170623	0.995527	ns		Gpt2	1	0.0392597	2.41807	0.140872	0.990561	ns		Gpt2	1	0.107573	2.01532	0.635289	1	ns		Gpt2	1	0.158609	1.9023	0.19126	1	ns		Gpt2	1
Soat2	1	0.236124	4.14608	1.45998	0.0708414	ns		Soat2	1	0.844722	7.30548	0.659096	0.823578	ns		Soat2	1	0.345837	9.62344	1.55001	4.69e-13	****		Soat2	1	0.281024	30.799	2.64899	<0.000000000000001	****		Soat2	1	0.511449	1.7267	0.88078	>0.999999999999999	ns		Soat2	1	0.113652	2.92439	0.272282	0.996476	ns		Soat2	1
Angptl6	1	0.135703	4.22401	0.457644	0.0554825	ns		Angptl6	1	0.0766973	6.33847	0.778121	0.980487	ns		Angptl6	1	0.0679738	5.58021	0.312663	0.00164564	**		Angptl6	1	0.0382421	16.8719	1.5934	<0.000000000000001	****		Angptl6	1	0.190604	1.32359	0.380395	>0.999999999999999	ns		Angptl6	1	0.0626223	1.90244	0.173045	1	ns		Angptl6	1
Adm2	1	0.209211	11.4233	1.01479	<0.000000000000001	****		Adm2	1	0.174739	14.0472	0.96619	0.000220801	***		Adm2	1	0.0581502	9.37649	0.632857	2.386e-12	****		Adm2	1	0.577756	67.5576	9.73464	<0.000000000000001	****		Adm2	1	0.631943	0.788874	0.432064	>0.999999999999999	ns		Adm2	1	0.123683	1.11501	0.299166	>0.999999999999999	ns		Adm2	1
Slc7a11	1	0.121031	3.53997	0.255082	0.396864	ns		Slc7a11	1	0.235458	4.29571	0.132137	1	ns		Slc7a11	1	0.179181	3.64218	0.374185	0.597375	ns		Slc7a11	1	0.544812	18.923	2.7799	<0.000000000000001	****		Slc7a11	1	0.460245	0.909966	1.01131	>0.999999999999999	ns		Slc7a11	1	0.368099	1.02027	0.249369	>0.999999999999999	ns		Slc7a11	1
Phgdh	1	0.189575	3.18245	0.602572	0.719361	ns		Phgdh	1	0.164663	2.34329	0.171202	>0.999999999999999	ns		Phgdh	1	0.0731441	9.39047	0.45452	2.201e-12	****		Phgdh	1	0.0945833	6.40085	0.137411	2.15373e-08	****		Phgdh	1	0.455394	1.90726	0.949673	>0.999999999999999	ns		Phgdh	1	1.40231	1.44312	0.290432	>0.999999999999999	ns		Phgdh	1
Paqr3	1	0.0451943	2.25793	0.0838379	0.998669	ns		Paqr3	1	0.113377	2.01797	0.198872	>0.999999999999999	ns		Paqr3	1	0.111301	4.16699	0.678475	0.199183	ns		Paqr3	1	0.138939	1.90847	0.1641	0.999992	ns		Paqr3	1	0.0776463	0.832812	0.0776386	>0.999999999999999	ns		Paqr3	1	0.0582542	1.2714	0.0716581	>0.999999999999999	ns		Paqr3	1
Car6	1	0.238551	8.84426	8.28035	2.4e-13	****		Car6	1	0.459989	68.4769	19.0747	<0.000000000000001	****		Car6	1	0.701344	6.95646	4.34044	3.29107e-06	****		Car6	1	0.811535	22.8871	3.38353	<0.000000000000001	****		Car6	1	0.0504481	1.88592	0.910359	>0.999999999999999	ns		Car6	1	0.22166	1.74787	1.60629	1	ns		Car6	1
Nfil3	1	0.0510964	2.06579	0.234646	0.999841	ns		Nfil3	1	0.189094	3.97907	0.336182	1	ns		Nfil3	1	0.354824	2.32034	0.539829	0.99999	ns		Nfil3	1	0.0838264	2.51998	0.407946	0.973319	ns		Nfil3	1	0.140975	1.24666	0.414211	>0.999999999999999	ns		Nfil3	1	0.205456	1.48786	0.24256	>0.999999999999999	ns		Nfil3	1
Steap1	1	0.9274	2.56643	0.89598	0.984601	ns		Steap1	1	0.228406	11.4771	1.18398	0.0121553	*		Steap1	1	0.0366183	2.62538	0.614956	0.999609	ns		Steap1	1	0.221922	2.20696	0.280335	0.999069	ns		Steap1	1	0.0504481	1.34709	0.456027	>0.999999999999999	ns		Steap1	1	0.315704	0.608444	0.169567	>0.999999999999999	ns		Steap1	1
Trib3	1	0.527785	9.71939	2.69376	<0.000000000000001	****		Trib3	1	0.655869	30.8914	5.13003	<0.000000000000001	****		Trib3	1	1.10284	27.2615	4.21205	<0.000000000000001	****		Trib3	1	0.331943	23.6971	1.83621	<0.000000000000001	****		Trib3	1	0.210224	19.7591	9.89623	<0.000000000000001	****		Trib3	1	0.356036	7.27188	1.29815	9.66666e-07	****		Trib3	1
Fads3	1	0.152569	1.36106	0.169087	0.999972	ns		Fads3	1	0.137437	1.69042	0.0904039	>0.999999999999999	ns		Fads3	1	0.182546	1.11028	0.100901	1	ns		Fads3	1	0.0853101	1.99159	0.25454	0.999969	ns		Fads3	1	0.207836	1.45665	0.798155	>0.999999999999999	ns		Fads3	1	0.372874	0.815863	0.147561	>0.999999999999999	ns		Fads3	1
Slc1a4	1	0.0295022	7.59271	0.260001	1.64741e-09	****		Slc1a4	1	0.208026	2.61752	0.195481	>0.999999999999999	ns		Slc1a4	1	0.305405	2.20946	0.201428	0.999999	ns		Slc1a4	1	0.0974959	2.6771	0.409917	0.915713	ns		Slc1a4	1	0.481566	16.6106	7.54295	<0.000000000000001	****		Slc1a4	1	0.351609	2.27706	0.914104	1	ns		Slc1a4	1
Clic4	1	0.0399825	1.68812	0.144299	0.999972	ns		Clic4	1	0.0939476	1.28505	0.0914596	>0.999999999999999	ns		Clic4	1	0.188212	1.13798	0.0710326	1	ns		Clic4	1	0.0369609	1.13157	0.137697	1	ns		Clic4	1	0.234979	2.25415	0.577664	1	ns		Clic4	1	0.112791	1.25594	0.0741563	>0.999999999999999	ns		Clic4	1
Ciart	1	0.16952	2.69357	0.162999	0.970777	ns		Ciart	1	0.117559	2.32206	0.278343	>0.999999999999999	ns		Ciart	1	0.274615	1.94459	0.549234	1	ns		Ciart	1	0.0668828	0.844858	0.212166	1	ns		Ciart	1	0.904454	2.99693	1.56644	0.999999	ns		Ciart	1	0.38558	1.12424	0.385272	>0.999999999999999	ns		Ciart	1
Mthfd1l	1	0.111009	1.83225	0.118414	0.999972	ns		Mthfd1l	1	0.153571	2.2455	0.194374	>0.999999999999999	ns		Mthfd1l	1	0.242425	3.69453	0.719416	0.552897	ns		Mthfd1l	1	0.123223	2.91169	0.673727	0.737055	ns		Mthfd1l	1	0.264302	1.83884	0.858176	>0.999999999999999	ns		Mthfd1l	1	0.676373	3.91908	0.679136	0.438689	ns		Mthfd1l	1
Gtpbp2	1	0.0708163	1.21582	0.0908316	0.999984	ns		Gtpbp2	1	0.148395	1.52491	0.0812822	>0.999999999999999	ns		Gtpbp2	1	0.210347	2.13935	0.0966994	0.999999	ns		Gtpbp2	1	0.0563958	1.83586	0.208447	0.999998	ns		Gtpbp2	1	0.304157	1.15042	0.278757	>0.999999999999999	ns		Gtpbp2	1	0.123856	3.09084	0.303076	0.985323	ns		Gtpbp2	1
Ifrd1	1	0.106684	2.60365	0.162464	0.980532	ns		Ifrd1	1	0.132265	2.82169	0.113873	>0.999999999999999	ns		Ifrd1	1	0.175415	4.77121	0.430205	0.0325084	*		Ifrd1	1	0.0363909	3.09717	0.276901	0.548097	ns		Ifrd1	1	0.0307554	2.49824	0.660562	1	ns		Ifrd1	1	0.212643	4.70355	1.09117	0.0528655	ns		Ifrd1	1
Uhrf1bp1	1	0.208689	1.50134	0.092757	0.999972	ns		Uhrf1bp1	1	0.180031	1.24001	0.137642	>0.999999999999999	ns		Uhrf1bp1	1	0.278462	1.78699	0.154693	1	ns		Uhrf1bp1	1	0.179658	1.03036	0.120188	1	ns		Uhrf1bp1	1	0.441684	1.12729	0.445184	>0.999999999999999	ns		Uhrf1bp1	1	0.190451	1.55468	0.250725	>0.999999999999999	ns		Uhrf1bp1	1
Ero1a	1	0.0619592	1.25252	0.0859277	0.999984	ns		Ero1a	1	0.089359	1.37875	0.107421	>0.999999999999999	ns		Ero1a	1	0.176228	1.49447	0.202148	1	ns		Ero1a	1	0.0259047	1.23175	0.156831	1	ns		Ero1a	1	0.125536	1.03284	0.292177	>0.999999999999999	ns		Ero1a	1	0.101603	1.47479	0.0629933	>0.999999999999999	ns		Ero1a	1
Glce	1	0.0129303	1.10641	0.0923948	0.999984	ns		Glce	1	0.0273167	1.29241	0.0582568	>0.999999999999999	ns		Glce	1	0.168826	1.48218	0.0669212	1	ns		Glce	1	0.0701251	1.3679	0.142144	1	ns		Glce	1	0.301961	1.12756	0.392324	>0.999999999999999	ns		Glce	1	0.132456	1.25784	0.054676	>0.999999999999999	ns		Glce	1
Ddit4	1	0.0186936	2.19231	0.265928	0.999259	ns		Ddit4	1	0.0836338	1.95669	0.22977	>0.999999999999999	ns		Ddit4	1	0.166931	3.46466	1.03112	0.744281	ns		Ddit4	1	0.161549	3.34683	1.18361	0.293049	ns		Ddit4	1	0.565647	7.5113	4.38986	0.00118885	**		Ddit4	1	0.256163	9.06402	4.02933	3.1393e-11	****		Ddit4	1
Ubr2	1	0.099198	1.07999	0.0670399	0.999984	ns		Ubr2	1	0.13453	1.16379	0.0673013	>0.999999999999999	ns		Ubr2	1	0.181603	1.40179	0.115837	1	ns		Ubr2	1	0.0787871	1.15412	0.115915	1	ns		Ubr2	1	0.440263	1.53543	0.560055	>0.999999999999999	ns		Ubr2	1	0.0639446	1.88858	0.119128	1	ns		Ubr2	1
Derl1	1	0.0741175	1.17538	0.12025	0.999984	ns		Derl1	1	0.143684	0.865278	0.0487802	>0.999999999999999	ns		Derl1	1	0.157674	1.24173	0.153254	1	ns		Derl1	1	0.144771	1.03028	0.184614	1	ns		Derl1	1	0.347725	1.295	0.464907	>0.999999999999999	ns		Derl1	1	0.124188	1.37236	0.312076	>0.999999999999999	ns		Derl1	1
Pfkp	1	0.0796723	0.83215	0.0388039	0.999984	ns		Pfkp	1	0.154175	0.71325	0.0719128	>0.999999999999999	ns		Pfkp	1	0.297593	2.46741	0.225702	0.999938	ns		Pfkp	1	0.0307205	1.19688	0.121867	1	ns		Pfkp	1	0.299976	1.36713	0.412889	>0.999999999999999	ns		Pfkp	1	0.181901	2.0724	0.540491	1	ns		Pfkp	1
Slc25a33	1	0.043124	1.61692	0.0712156	0.999972	ns		Slc25a33	1	0.0670176	1.2052	0.0703864	>0.999999999999999	ns		Slc25a33	1	0.0694378	2.50769	0.274767	0.999911	ns		Slc25a33	1	0.137598	2.95714	0.401677	0.691696	ns		Slc25a33	1	0.133882	1.97129	0.442619	1	ns		Slc25a33	1	0.404944	2.302	0.350106	1	ns		Slc25a33	1
Got1	1	0.0633652	0.958623	0.0203051	0.999984	ns		Got1	1	0.113029	0.948644	0.0760382	>0.999999999999999	ns		Got1	1	0.17209	1.24496	0.103138	1	ns		Got1	1	0.0845065	2.37141	0.116956	0.992863	ns		Got1	1	0.208506	1.28258	0.311144	>0.999999999999999	ns		Got1	1	0.254677	3.08868	0.878318	0.985323	ns		Got1	1
[truncated: 5 more columns]
