# Supplementary material for: Chronic integrated stress response causes dysregulated cholesterol synthesis in white matter disease
Source: JCI Insight. 2025 Jul 15;10(16):e188459. doi: 10.1172/jci.insight.188459 (PMC12406721; doi:10.1172/jci.insight.188459)
Supplement: Supplemental table 3 [file jciinsight-10-188459-s212.xlsx]

## Sheet: R191Hvs WT; N208Y+2BAct vs WT+2
	R191H vs WT			N208Y + 2BAct vs WT + 2BAct			Comparisons showing significance (log2 FC > 0.5 and qval < 0.05)
Gene Symbol	FC (log2)	p-val	q-val	FC (log2)	p-val	q-val
Gdf15	6.16	9.72e-19	4.03e-16	7.69	1.2e-19	2.73e-17	both comparisons
Cyb5r2	4.46	2.67e-36	3.32e-33	5.26	4.56e-34	2.37e-31	both comparisons
Hmox1	3.69	2.28e-105	3.69e-101	4.6	4.25e-110	3.43e-106	both comparisons
Gpr149	3	0.00095302	0.0286154	4.59	3.28e-05	0.00080234	both comparisons
Ostn	1.08	0.00188285	0.0458066	4.57	3.18e-27	1.19e-24	both comparisons
Trib3	3.19	8.02e-35	8.63e-32	4.45	3.61e-45	3.07e-42	both comparisons
Wif1	3.26	5.69e-27	3.83e-24	4.35	3.66e-32	1.74e-29	both comparisons
Eif4ebp1	3.9	1.37e-24	7.39e-22	4.21	9.67e-20	2.23e-17	both comparisons
Pycr1	2.72	1.08e-15	3.5e-13	3.89	5.29e-21	1.38e-18	both comparisons
Lrp2	2.91	5.64e-08	7.6e-06	3.77	7.2e-09	5.12e-07	both comparisons
Atf5	2.73	1.35e-63	3.62e-60	3.59	6.18e-74	1.11e-70	both comparisons
Stc2	2.88	4.28e-18	1.64e-15	3.38	6.61e-17	1.22e-14	both comparisons
Cdsn	2.27	0.00081049	0.0257728	3.35	5.13e-05	0.00113232	both comparisons
Chac1	1.83	2.09e-20	9.93e-18	3.21	1.67e-40	1.04e-37	both comparisons
Cavin4	2.92	8.01e-10	1.49e-07	3.03	1.59e-07	8.14e-06	both comparisons
Slc7a3	2.14	3.43e-10	6.6e-08	3.02	3.74e-13	5.3e-11	both comparisons
Sstr2	1.72	1.95e-05	0.00138956	3.01	8.73e-10	7.38e-08	both comparisons
Nupr1	3.32	4.34e-89	2.34e-85	2.98	2.73e-49	2.59e-46	both comparisons
Moxd1	2.99	4.75e-31	4.04e-28	2.92	1.64e-20	4.02e-18	both comparisons
Tgif1	1.92	4.58e-28	3.36e-25	2.86	2.66e-41	1.79e-38	both comparisons
Eda2r	1.81	1.72e-05	0.00125652	2.82	4.17e-08	2.61e-06	both comparisons
Atf3	0.79	0.00156211	0.0404397	2.77	9.12e-20	2.14e-17	both comparisons
Ccnd2	1.99	1.55e-20	7.57e-18	2.7	4.41e-25	1.48e-22	both comparisons
Dusp9	2.12	1.51e-06	0.00014671	2.65	8.39e-07	3.51e-05	both comparisons
Rassf10	2.21	2.82e-07	3.28e-05	2.59	7.23e-07	3.09e-05	both comparisons
Tnc	1.6	2.63e-45	6.08e-42	2.55	1.51e-76	3.49e-73	both comparisons
H1f2	1.39	1.52e-21	7.65e-19	2.47	7.66e-44	5.62e-41	both comparisons
Cth	1.39	2.35e-09	4.05e-07	2.47	2.44e-18	4.99e-16	both comparisons
Pla2g5	1.73	7.32e-09	1.11e-06	2.4	4.49e-11	4.71e-09	both comparisons
Fibin	1.87	4.87e-29	3.75e-26	2.37	1.71e-31	7.68e-29	both comparisons
Calcrl	1.33	6.66e-17	2.34e-14	2.16	1.23e-28	4.95e-26	both comparisons
4930432E11Rik	2.14	1.19e-07	1.47e-05	2.16	1.12e-05	0.00032289	both comparisons
Tubb6	1.23	2.13e-09	3.74e-07	2.13	2.22e-17	4.26e-15	both comparisons
Slc7a5	1.37	1.18e-92	9.55e-89	2.1	5.36e-145	8.66e-141	both comparisons
Cyb5r1	1.24	3.38e-44	6.83e-41	2.07	1.69e-81	5.45e-78	both comparisons
Creb3l1	1.7	9.84e-27	6.36e-24	2.04	5.43e-26	1.91e-23	both comparisons
Tmem30b	1.65	3.91e-11	8.31e-09	2.02	3.02e-11	3.35e-09	both comparisons
Tor3a	1.1	4.81e-16	1.58e-13	2.01	2.42e-34	1.35e-31	both comparisons
Sesn2	1.11	1.2e-37	1.76e-34	1.99	5.55e-80	1.5e-76	both comparisons
Mdfic	2.17	5.29e-13	1.42e-10	1.92	1.69e-07	8.6e-06	both comparisons
Slc1a4	1	7.29e-42	1.31e-38	1.87	2e-96	1.08e-92	both comparisons
Igfbp4	1.34	7.08e-12	1.66e-09	1.84	1.21e-14	1.87e-12	both comparisons
0610040J01Rik	0.86	1.26e-11	2.82e-09	1.84	5.63e-33	2.84e-30	both comparisons
Psat1	1.31	1.55e-73	5.02e-70	1.8	5.17e-93	2.09e-89	both comparisons
Pou2af3	1.11	1.13e-11	2.57e-09	1.75	2.36e-18	4.89e-16	both comparisons
Ccdc122	0.92	1.91e-05	0.00136437	1.69	9.43e-11	9.46e-09	both comparisons
Slc7a11	1.55	9.49e-88	3.83e-84	1.68	1.44e-70	2.12e-67	both comparisons
Cxcr4	0.88	0.00067764	0.0223401	1.68	1.03e-07	5.57e-06	both comparisons
Plpp4	1.11	5.72e-12	1.36e-09	1.62	1.12e-16	2.03e-14	both comparisons
Gpnmb	1.02	2.34e-05	0.00162794	1.59	5.09e-08	3.09e-06	both comparisons
Olfm2	0.93	1.75e-24	9.12e-22	1.57	7.21e-45	5.82e-42	both comparisons
Slc1a5	0.93	0.00018514	0.00862325	1.53	5.25e-07	2.3e-05	both comparisons
Itga5	0.68	0.00044047	0.0164394	1.53	9.13e-11	9.22e-09	both comparisons
Ddit3	0.96	5.65e-35	6.52e-32	1.52	4.05e-58	5.45e-55	both comparisons
Aldh18a1	0.85	9.74e-14	2.71e-11	1.52	1.76e-27	6.75e-25	both comparisons
Slc13a5	0.79	1.89e-06	0.00017965	1.52	3.73e-14	5.63e-12	both comparisons
Ppp1r3b	1.59	1.92e-09	3.4e-07	1.51	2.92e-06	0.00010373	both comparisons
Mthfd2	1.16	1.07e-19	4.79e-17	1.5	6.13e-22	1.74e-19	both comparisons
Slc3a2	0.98	8.21e-39	1.33e-35	1.45	1.85e-56	2.29e-53	both comparisons
Pdzrn3	0.85	6.38e-07	6.97e-05	1.4	1.96e-11	2.22e-09	both comparisons
Hsd17b1	1.19	2.34e-06	0.00021645	1.4	5.39e-06	0.00017414	both comparisons
Pcdhga8	0.99	2.77e-18	1.09e-15	1.39	6.52e-24	2.11e-21	both comparisons
Adra1a	1.13	6.1e-11	1.28e-08	1.39	4.25e-11	4.49e-09	both comparisons
Ddr2	0.89	3.81e-09	6.1e-07	1.39	5.87e-14	8.7e-12	both comparisons
Sardh	0.99	4.01e-08	5.58e-06	1.39	1.8e-10	1.72e-08	both comparisons
S100a11	0.83	2.48e-06	0.0002267	1.37	1.47e-10	1.43e-08	both comparisons
Cd70	0.9	4.16e-06	0.00037103	1.35	1.57e-08	1.05e-06	both comparisons
Col5a3	0.89	4.79e-15	1.46e-12	1.34	2.78e-22	8.02e-20	both comparisons
Irx3	0.92	2.3e-16	7.87e-14	1.33	1.9e-22	5.58e-20	both comparisons
Gm11992	1.36	4.85e-06	0.00041694	1.33	0.00023146	0.00385864	both comparisons
Mmp19	1.15	0.00014471	0.00706218	1.29	0.00046914	0.0067665	both comparisons
Msx2	0.51	4.66e-06	0.00040275	1.28	2.28e-21	6.25e-19	both comparisons
Kctd15	0.73	2.29e-11	4.94e-09	1.24	1.87e-20	4.51e-18	both comparisons
Hfe	1.15	1.1e-06	0.00010898	1.23	2.11e-05	0.00055696	both comparisons
Cdkn1a	1.63	3.09e-10	6.1e-08	1.22	0.0001121	0.00213674	both comparisons
Gm4739	0.92	2.48e-05	0.0017038	1.22	4.92e-06	0.00016106	both comparisons
Cpxm1	0.69	7.66e-05	0.00424182	1.22	9.45e-09	6.52e-07	both comparisons
Rhbdd1	0.78	1.02e-27	7.17e-25	1.21	2.07e-44	1.59e-41	both comparisons
Phgdh	0.77	1.1e-19	4.79e-17	1.21	5.04e-32	2.33e-29	both comparisons
G0s2	0.78	3.93e-07	4.38e-05	1.2	1.54e-10	1.49e-08	both comparisons
Ror2	0.68	0.00181309	0.0447156	1.2	5.6e-06	0.00018016	both comparisons
Serpinh1	0.96	3.4e-20	1.57e-17	1.18	9.77e-21	2.43e-18	both comparisons
Fbln5	0.79	0.00054893	0.0191934	1.14	4.72e-05	0.00106109	both comparisons
1810010H24Rik	0.57	9.66e-06	0.00076525	1.12	1.42e-12	1.86e-10	both comparisons
Irx5	0.64	2.29e-05	0.00160894	1.12	1.71e-09	1.39e-07	both comparisons
Nat8f5	0.64	0.00089339	0.0275351	1.12	2.04e-06	7.56e-05	both comparisons
Acot1	0.74	1.18e-05	0.00091379	1.1	9.56e-08	5.21e-06	both comparisons
Adamts20	1.25	4.28e-17	1.57e-14	1.05	6.4e-09	4.61e-07	both comparisons
1700029J07Rik	0.73	1.05e-09	1.9e-07	1.05	3.93e-13	5.52e-11	both comparisons
Gng5	0.83	4.13e-14	1.19e-11	1.04	8.51e-15	1.36e-12	both comparisons
Cebpg	0.82	1e-24	5.57e-22	1.02	3.57e-26	1.28e-23	both comparisons
Chst2	0.57	5.44e-19	2.31e-16	1.02	4.47e-39	2.68e-36	both comparisons
Angptl6	0.65	3.31e-07	3.76e-05	0.99	1.05e-10	1.03e-08	both comparisons
Spock3	0.61	1.64e-32	1.66e-29	0.96	1.37e-52	1.48e-49	both comparisons
Tril	0.56	2.12e-13	5.81e-11	0.95	7.13e-25	2.35e-22	both comparisons
Lmo4	0.54	1.64e-14	4.9e-12	0.94	1.09e-27	4.31e-25	both comparisons
Gpc4	0.76	8.28e-08	1.08e-05	0.93	6.75e-08	3.91e-06	both comparisons
Klf15	0.79	1.21e-10	2.48e-08	0.92	8.51e-10	7.28e-08	both comparisons
Ifrd1	0.54	3.21e-07	3.71e-05	0.92	1.19e-12	1.58e-10	both comparisons
Rcn1	0.69	2.81e-05	0.00188037	0.92	4.98e-06	0.00016259	both comparisons
Eprs	0.53	5.77e-26	3.59e-23	0.9	3.47e-49	3.11e-46	both comparisons
Krcc1	0.51	2.23e-07	2.64e-05	0.9	2.61e-14	4.01e-12	both comparisons
Pamr1	0.73	0.00149458	0.0391939	0.89	0.00163755	0.0176589	both comparisons
Cnn3	0.53	2.34e-16	7.87e-14	0.88	9.12e-30	3.88e-27	both comparisons
1700088E04Rik	0.73	0.00083387	0.0262069	0.86	0.00122896	0.0141805	both comparisons
Traf3ip2	0.84	0.00057351	0.0197959	0.83	0.00520093	0.0420079	both comparisons
Pck2	0.59	2.26e-12	5.69e-10	0.82	7.35e-16	1.26e-13	both comparisons
Hspb6	0.65	2.24e-09	3.89e-07	0.77	6.2e-09	4.53e-07	both comparisons
Hrk	0.7	2.39e-06	0.00021908	0.77	2.1e-05	0.00055483	both comparisons
Rps27l	0.5	0.00062688	0.0210971	0.77	1.7e-05	0.00046369	both comparisons
Tcf7l1	0.55	0.00078465	0.0250995	0.77	0.00011393	0.00216518	both comparisons
Pals2	0.52	2.45e-17	9.2e-15	0.74	2.15e-23	6.81e-21	both comparisons
Luzp2	0.61	3.69e-32	3.42e-29	0.73	1.14e-30	4.99e-28	both comparisons
Prr7	0.51	0.00122121	0.0346704	0.73	0.00014933	0.00270443	both comparisons
Fmod	0.75	3.17e-09	5.22e-07	0.72	2.86e-06	0.00010234	both comparisons
Eva1a	0.68	2.09e-06	0.00019602	0.71	4.16e-05	0.00095746	both comparisons
Cryl1	0.94	3.25e-15	1.01e-12	0.7	1.29e-06	5.05e-05	both comparisons
Hspa2	0.6	1.4e-12	3.65e-10	0.69	3.45e-11	3.72e-09	both comparisons
Npy	0.62	3.51e-10	6.67e-08	0.68	1.29e-08	8.72e-07	both comparisons
Eva1b	0.74	4.33e-05	0.00266877	0.66	0.00261374	0.0250726	both comparisons
Frmpd1	0.56	5.96e-07	6.55e-05	0.61	9.09e-06	0.00027187	both comparisons
Nabp1	0.68	5.14e-05	0.00303769	0.56	0.00609561	0.0470466	both comparisons
Prr5	0.53	0.00055783	0.0193445	0.54	0.00410477	0.0353268	both comparisons
Lrrc8a	0.57	8.44e-10	1.55e-07	0.51	7.83e-06	0.00023998	both comparisons
Aqp4	-0.56	1.47e-07	1.77e-05	-0.51	0.0001012	0.00197682	both comparisons
Garem2	-0.55	3.05e-14	8.94e-12	-0.53	2.56e-09	2.03e-07	both comparisons
S100a13	-0.6	3.53e-07	3.99e-05	-0.53	0.00022879	0.00382989	both comparisons
Rflnb	-0.61	6.97e-13	1.84e-10	-0.57	2.24e-08	1.47e-06	both comparisons
Slc25a18	-0.53	3.29e-07	3.76e-05	-0.57	6.13e-06	0.0001944	both comparisons
Adamts9	-0.78	0.00011833	0.00593649	-0.8	0.00123109	0.0141948	both comparisons
Arhgef19	-0.72	1.71e-08	2.54e-06	-0.82	1.13e-07	5.99e-06	both comparisons
Fbxl22	-0.89	7.36e-06	0.00060961	-0.82	0.00069116	0.00911435	both comparisons
Slc7a10	-0.92	2.52e-10	5.03e-08	-0.85	1.47e-06	5.62e-05	both comparisons
Proca1	-0.72	7.66e-06	0.00063164	-0.91	3.41e-06	0.00011881	both comparisons
Lingo4	-0.69	3.11e-05	0.00203448	-0.93	4.73e-06	0.00015722	both comparisons
Itih3	-0.69	3.36e-10	6.55e-08	-0.95	1.37e-12	1.81e-10	both comparisons
Nwd1	-0.78	3.48e-25	2.01e-22	-1.02	3.33e-29	1.38e-26	both comparisons
Pygm	-0.57	3.71e-12	9.22e-10	-1.05	1.19e-25	4.08e-23	both comparisons
Fabp7	-0.84	0.00134036	0.0368235	-1.05	0.00098994	0.0121081	both comparisons
Gcnt1	-0.89	2.12e-08	3.08e-06	-1.17	1.45e-09	1.21e-07	both comparisons
Ctxnd1	-0.67	2.36e-05	0.0016333	-1.25	7.51e-11	7.63e-09	both comparisons
Padi2	-0.62	0.00041787	0.015735	-1.27	3.38e-09	2.61e-07	both comparisons
Agt	-0.67	4.06e-07	4.49e-05	-1.3	5.16e-16	8.97e-14	both comparisons
Dao	-1.19	3.82e-32	3.42e-29	-1.65	1.28e-41	9.02e-39	both comparisons
Ntsr2	-0.88	1.23e-25	7.38e-23	-1.82	1.49e-71	2.4e-68	both comparisons
Cpsf4l	-1.37	8.12e-05	0.00443286	-1.82	1.8e-05	0.00048834	both comparisons
Clec3b	-1.72	2.03e-18	8.21e-16	-2.03	2.33e-17	4.43e-15	both comparisons
Paqr6	-1.2	1.97e-29	1.59e-26	-2.04	5.46e-56	6.3e-53	both comparisons
A2m	-1.17	1.67e-36	2.25e-33	-2.05	2.94e-74	5.94e-71	both comparisons
Cdcp3	-1.63	0.00037475	0.0146916	-2.12	0.0001514	0.00272959	both comparisons
Rln1	1.47	0.030959	0.25106	5.09	7.75e-10	6.69e-08	N208Y[HOM] + 2BAct vs WT + 2BAct only
Cxcl1	2.37	0.0084034	0.120451	3.37	0.00211906	0.021408	N208Y[HOM] + 2BAct vs WT + 2BAct only
Fibcd1	0.63	0.259384	0.670655	2.61	0.00013038	0.00241282	N208Y[HOM] + 2BAct vs WT + 2BAct only
Ribc1	0.9	0.123149	0.500658	2.19	0.00210206	0.0212761	N208Y[HOM] + 2BAct vs WT + 2BAct only
Spdl1	0.14	0.753244	0.93729	2.19	3.67e-05	0.00087411	N208Y[HOM] + 2BAct vs WT + 2BAct only
Smarca5-ps	1.81	0.00258097	0.0567252	2.17	0.00288902	0.0271175	N208Y[HOM] + 2BAct vs WT + 2BAct only
Gm12922	0.48	0.352471	0.746339	2.08	0.00089913	0.011268	N208Y[HOM] + 2BAct vs WT + 2BAct only
Top2a	0.02	0.978178	0.995187	2.05	0.00436635	0.0369676	N208Y[HOM] + 2BAct vs WT + 2BAct only
Scml2	0.06	0.896582	0.977787	1.99	0.00061284	0.00830518	N208Y[HOM] + 2BAct vs WT + 2BAct only
Optc	0.91	0.00733012	0.110355	1.94	2.74e-06	9.84e-05	N208Y[HOM] + 2BAct vs WT + 2BAct only
Fhl4	0.79	0.0642748	0.365589	1.94	0.00018449	0.00320337	N208Y[HOM] + 2BAct vs WT + 2BAct only
Rps18-ps5	0.7	0.193345	0.603886	1.91	0.00368141	0.0326755	N208Y[HOM] + 2BAct vs WT + 2BAct only
Smpd5	0.95	0.0678978	0.374086	1.86	0.00326209	0.0297159	N208Y[HOM] + 2BAct vs WT + 2BAct only
Nes	0.39	0.0992743	0.452643	1.85	9.54e-11	9.51e-09	N208Y[HOM] + 2BAct vs WT + 2BAct only
Creb3l3	0.38	0.459724	0.814507	1.77	0.00469303	0.0390377	N208Y[HOM] + 2BAct vs WT + 2BAct only
Abhd12b	0.18	0.730987	0.929762	1.77	0.00589098	0.0459448	N208Y[HOM] + 2BAct vs WT + 2BAct only
Fam167a	0.83	0.00598617	0.0983729	1.75	2.06e-06	7.64e-05	N208Y[HOM] + 2BAct vs WT + 2BAct only
Ccnd1	0.47	7.37e-07	7.89e-05	1.73	3.02e-51	3.05e-48	N208Y[HOM] + 2BAct vs WT + 2BAct only
Spag16	0.69	0.0903259	0.431056	1.73	0.00049038	0.00701648	N208Y[HOM] + 2BAct vs WT + 2BAct only
Spata21	0.27	0.589929	0.875232	1.73	0.00385319	0.0338653	N208Y[HOM] + 2BAct vs WT + 2BAct only
Ccn1	0.72	0.0243171	0.219452	1.72	1.01e-05	0.00029412	N208Y[HOM] + 2BAct vs WT + 2BAct only
Rxrg	1.24	0.00667503	0.1043	1.71	0.00201853	0.0206341	N208Y[HOM] + 2BAct vs WT + 2BAct only
Ttc22	0.81	0.109109	0.475602	1.71	0.00542439	0.0432719	N208Y[HOM] + 2BAct vs WT + 2BAct only
Adamts14	0.77	0.0123251	0.151177	1.62	1.46e-05	0.0004061	N208Y[HOM] + 2BAct vs WT + 2BAct only
Tmco4	0.21	0.327298	0.725164	1.62	2.99e-10	2.72e-08	N208Y[HOM] + 2BAct vs WT + 2BAct only
Aqp9	0.63	0.0124647	0.152658	1.6	2.36e-07	1.15e-05	N208Y[HOM] + 2BAct vs WT + 2BAct only
Myc	0.61	0.0530743	0.334013	1.59	3.37e-05	0.00082115	N208Y[HOM] + 2BAct vs WT + 2BAct only
Pierce1	0.41	0.381386	0.768625	1.54	0.00621181	0.0476023	N208Y[HOM] + 2BAct vs WT + 2BAct only
Rrm2	-0.03	0.932001	0.985176	1.52	9.64e-05	0.00189894	N208Y[HOM] + 2BAct vs WT + 2BAct only
Armc3	-0.19	0.662986	0.906234	1.51	0.0049964	0.0409289	N208Y[HOM] + 2BAct vs WT + 2BAct only
Ckap2l	0.37	0.301247	0.70411	1.5	0.00058692	0.00806211	N208Y[HOM] + 2BAct vs WT + 2BAct only
Ctf1	0.67	0.115536	0.487303	1.49	0.004061	0.0350248	N208Y[HOM] + 2BAct vs WT + 2BAct only
Mki67	-0.44	0.294789	0.699473	1.45	0.00487844	0.0402643	N208Y[HOM] + 2BAct vs WT + 2BAct only
Dspp	1.04	0.0172791	0.184739	1.44	0.00651047	0.0494617	N208Y[HOM] + 2BAct vs WT + 2BAct only
Catsperd	0.86	0.01037	0.137648	1.43	0.00042514	0.00624341	N208Y[HOM] + 2BAct vs WT + 2BAct only
Cebpb	0.44	0.0247967	0.22229	1.42	1.93e-09	1.54e-07	N208Y[HOM] + 2BAct vs WT + 2BAct only
Socs3	0.78	0.0270347	0.233688	1.42	0.00096782	0.0119033	N208Y[HOM] + 2BAct vs WT + 2BAct only
Eef1a1-ps1	0.18	0.495652	0.830986	1.42	1.37e-05	0.00038568	N208Y[HOM] + 2BAct vs WT + 2BAct only
Eef2-ps2	-0.36	0.370922	0.761743	1.41	0.00363184	0.0323066	N208Y[HOM] + 2BAct vs WT + 2BAct only
Catip	-0.17	0.650666	0.900751	1.41	0.00229756	0.0227838	N208Y[HOM] + 2BAct vs WT + 2BAct only
Odad4	0.16	0.589921	0.875232	1.39	0.00018133	0.0031667	N208Y[HOM] + 2BAct vs WT + 2BAct only
Gm14276	0.1	0.791267	0.94927	1.37	0.00268713	0.0256093	N208Y[HOM] + 2BAct vs WT + 2BAct only
Txnip	0.49	0.00875648	0.123755	1.33	4.02e-09	3.05e-07	N208Y[HOM] + 2BAct vs WT + 2BAct only
Tchh	0.59	0.0220158	0.207656	1.32	2.38e-05	0.00061605	N208Y[HOM] + 2BAct vs WT + 2BAct only
Phf19	0.24	0.359855	0.752505	1.31	3.82e-05	0.00089712	N208Y[HOM] + 2BAct vs WT + 2BAct only
Niban1	0.63	0.00763569	0.11337	1.28	9.08e-06	0.00027187	N208Y[HOM] + 2BAct vs WT + 2BAct only
Aldoa	0.72	0.0207955	0.201189	1.28	0.00070191	0.0092334	N208Y[HOM] + 2BAct vs WT + 2BAct only
Wdr93	0.41	0.27388	0.682024	1.28	0.00527571	0.0423894	N208Y[HOM] + 2BAct vs WT + 2BAct only
Tcam1	0.37	0.316659	0.71613	1.28	0.00394563	0.0344342	N208Y[HOM] + 2BAct vs WT + 2BAct only
Foxj1	0.52	0.0404303	0.287968	1.27	3.78e-05	0.00088993	N208Y[HOM] + 2BAct vs WT + 2BAct only
Scn7a	0.63	0.0823965	0.41094	1.27	0.00396855	0.0345792	N208Y[HOM] + 2BAct vs WT + 2BAct only
Ttc23	0.49	0.0403374	0.287687	1.25	1.93e-05	0.00051565	N208Y[HOM] + 2BAct vs WT + 2BAct only
Psph	0.46	0.00017466	0.00822598	1.24	6.63e-17	1.22e-14	N208Y[HOM] + 2BAct vs WT + 2BAct only
Hmgb2	0.52	0.0250793	0.224322	1.24	1.31e-05	0.00037308	N208Y[HOM] + 2BAct vs WT + 2BAct only
Trim30d	0.11	0.63366	0.895786	1.24	1.86e-05	0.00049925	N208Y[HOM] + 2BAct vs WT + 2BAct only
Akr1b8	0.54	0.0633562	0.363299	1.2	0.00067593	0.00894269	N208Y[HOM] + 2BAct vs WT + 2BAct only
Slc2a4	0.51	0.0119618	0.149097	1.19	1.21e-06	4.81e-05	N208Y[HOM] + 2BAct vs WT + 2BAct only
Gbp3	-0.22	0.341946	0.739492	1.18	3.19e-05	0.00078524	N208Y[HOM] + 2BAct vs WT + 2BAct only
Dsn1	0.66	0.0104934	0.138375	1.16	0.00023388	0.00388686	N208Y[HOM] + 2BAct vs WT + 2BAct only
Gtse1	0.43	0.141635	0.528032	1.15	0.0011743	0.0136965	N208Y[HOM] + 2BAct vs WT + 2BAct only
Gcnt4	0.06	0.856603	0.968407	1.14	0.00282903	0.0266473	N208Y[HOM] + 2BAct vs WT + 2BAct only
H1f4	0.78	0.0191364	0.193934	1.13	0.0055289	0.0438242	N208Y[HOM] + 2BAct vs WT + 2BAct only
C1ra	0.48	0.030541	0.249046	1.13	2.37e-05	0.00061543	N208Y[HOM] + 2BAct vs WT + 2BAct only
Rpl19-ps6	0.36	0.282526	0.687737	1.12	0.00606171	0.0468521	N208Y[HOM] + 2BAct vs WT + 2BAct only
Cd274	0.13	0.595725	0.878442	1.09	0.00030866	0.00486447	N208Y[HOM] + 2BAct vs WT + 2BAct only
Limd1	-0.05	0.838088	0.962548	1.08	0.00029974	0.00474462	N208Y[HOM] + 2BAct vs WT + 2BAct only
Plcd1	0.45	0.00221762	0.0515446	1.06	4.48e-09	3.33e-07	N208Y[HOM] + 2BAct vs WT + 2BAct only
Nat8	0.42	0.0859978	0.419827	1.06	0.0004161	0.00614409	N208Y[HOM] + 2BAct vs WT + 2BAct only
Odc1	0.38	4.72e-09	7.4e-07	1.05	6.26e-41	4.04e-38	N208Y[HOM] + 2BAct vs WT + 2BAct only
Dnai2	0.55	0.00451778	0.083121	1.05	6.98e-06	0.00021888	N208Y[HOM] + 2BAct vs WT + 2BAct only
Dnaaf4	0.4	0.1504	0.543525	1.05	0.00182213	0.0190393	N208Y[HOM] + 2BAct vs WT + 2BAct only
Ajuba	0.29	0.351555	0.746135	1.05	0.00619906	0.0475409	N208Y[HOM] + 2BAct vs WT + 2BAct only
Bst2	0.12	0.623671	0.890943	1.05	0.00050881	0.00723529	N208Y[HOM] + 2BAct vs WT + 2BAct only
Rai14	0.43	0.00060226	0.0204618	1.04	5.98e-12	7.26e-10	N208Y[HOM] + 2BAct vs WT + 2BAct only
Slc7a1	0.45	1.5e-10	3.04e-08	1.03	9.07e-33	4.44e-30	N208Y[HOM] + 2BAct vs WT + 2BAct only
Mmp28	0.45	0.00223191	0.0517278	1.03	6.04e-09	4.45e-07	N208Y[HOM] + 2BAct vs WT + 2BAct only
Tmem220	0.22	0.450101	0.808846	1.02	0.00434827	0.0368725	N208Y[HOM] + 2BAct vs WT + 2BAct only
Wwc1	0.42	0.00012494	0.00619129	1.01	4.06e-14	6.07e-12	N208Y[HOM] + 2BAct vs WT + 2BAct only
Ogg1	0.43	0.0121235	0.150101	1.01	1.24e-06	4.91e-05	N208Y[HOM] + 2BAct vs WT + 2BAct only
Pou3f4	0.33	0.0695806	0.378841	1.01	3.9e-06	0.00013275	N208Y[HOM] + 2BAct vs WT + 2BAct only
Irx1	0.29	0.0450656	0.305467	1	1.47e-08	9.88e-07	N208Y[HOM] + 2BAct vs WT + 2BAct only
Gypc	0.22	0.293235	0.697939	0.99	9.69e-05	0.00190583	N208Y[HOM] + 2BAct vs WT + 2BAct only
Micall2	0.06	0.78772	0.948624	0.99	0.00018918	0.00327192	N208Y[HOM] + 2BAct vs WT + 2BAct only
Lrrc9	0.41	0.128759	0.508793	0.98	0.00282876	0.0266473	N208Y[HOM] + 2BAct vs WT + 2BAct only
Igfbp7	0.21	0.341889	0.739492	0.98	0.00029556	0.00469013	N208Y[HOM] + 2BAct vs WT + 2BAct only
Zfp982	0.45	0.0961483	0.44542	0.97	0.00312853	0.0288296	N208Y[HOM] + 2BAct vs WT + 2BAct only
Trim34a	0.04	0.80726	0.954697	0.97	1.83e-06	6.93e-05	N208Y[HOM] + 2BAct vs WT + 2BAct only
Hebp1	0.02	0.920914	0.982929	0.96	7.5e-05	0.00154239	N208Y[HOM] + 2BAct vs WT + 2BAct only
Nme4	-0.22	0.37679	0.765523	0.95	0.00175915	0.0186221	N208Y[HOM] + 2BAct vs WT + 2BAct only
Tnfrsf19	0.26	0.00839947	0.120451	0.94	5.53e-15	8.93e-13	N208Y[HOM] + 2BAct vs WT + 2BAct only
Dcxr	0.35	0.00183035	0.0450038	0.93	1.24e-11	1.48e-09	N208Y[HOM] + 2BAct vs WT + 2BAct only
Lrrc51	0.49	0.0193773	0.19515	0.93	0.00024554	0.00403502	N208Y[HOM] + 2BAct vs WT + 2BAct only
Btg3	0.27	0.18494	0.593315	0.93	0.00016156	0.00286482	N208Y[HOM] + 2BAct vs WT + 2BAct only
Irx2	0.73	0.00333924	0.0666774	0.92	0.00228676	0.0227023	N208Y[HOM] + 2BAct vs WT + 2BAct only
Fbxl7	0.01	0.950205	0.988135	0.92	0.00155695	0.0169139	N208Y[HOM] + 2BAct vs WT + 2BAct only
Pbxip1	0.37	0.0036641	0.0712273	0.91	4.32e-09	3.25e-07	N208Y[HOM] + 2BAct vs WT + 2BAct only
Mt2	0.51	0.0381664	0.278661	0.91	0.00234552	0.023034	N208Y[HOM] + 2BAct vs WT + 2BAct only
Cyp4f17	0.26	0.258753	0.67011	0.91	0.00100613	0.0122387	N208Y[HOM] + 2BAct vs WT + 2BAct only
Stard6	0.25	0.356284	0.749954	0.91	0.00529572	0.0424762	N208Y[HOM] + 2BAct vs WT + 2BAct only
Tmem100	0.22	0.0628796	0.362509	0.9	2.89e-10	2.66e-08	N208Y[HOM] + 2BAct vs WT + 2BAct only
Pole	0.28	0.238585	0.651691	0.9	0.00178051	0.018799	N208Y[HOM] + 2BAct vs WT + 2BAct only
Igtp	0.23	0.267213	0.675942	0.9	0.00033282	0.00513504	N208Y[HOM] + 2BAct vs WT + 2BAct only
Lag3	0.08	0.770321	0.942203	0.9	0.00570013	0.0448514	N208Y[HOM] + 2BAct vs WT + 2BAct only
Fignl1	-0.03	0.922355	0.982929	0.9	0.00522811	0.0421286	N208Y[HOM] + 2BAct vs WT + 2BAct only
Casp7	0.72	0.00580484	0.0966687	0.89	0.00500748	0.04097	N208Y[HOM] + 2BAct vs WT + 2BAct only
Tsku	0.33	0.131706	0.514403	0.89	0.00098895	0.0121081	N208Y[HOM] + 2BAct vs WT + 2BAct only
Rnf213	0.23	0.180102	0.586734	0.89	1.33e-05	0.00037733	N208Y[HOM] + 2BAct vs WT + 2BAct only
Fam151b	0.31	0.0285772	0.241023	0.88	3.36e-07	1.56e-05	N208Y[HOM] + 2BAct vs WT + 2BAct only
Ppp1r15a	0.18	0.264808	0.674908	0.88	6.22e-06	0.00019666	N208Y[HOM] + 2BAct vs WT + 2BAct only
Rtp4	-0.13	0.555664	0.860229	0.88	0.00141357	0.0157808	N208Y[HOM] + 2BAct vs WT + 2BAct only
Gm3488	0	0.986105	0.997222	0.88	0.00165241	0.0177362	N208Y[HOM] + 2BAct vs WT + 2BAct only
Ppic	0	0.996947	0.998857	0.88	0.00038964	0.0058118	N208Y[HOM] + 2BAct vs WT + 2BAct only
Nfatc1	0.45	0.00432611	0.0802623	0.87	4.39e-06	0.00014821	N208Y[HOM] + 2BAct vs WT + 2BAct only
P2ry14	0.48	0.0122187	0.150557	0.87	0.00019685	0.00337389	N208Y[HOM] + 2BAct vs WT + 2BAct only
Cfap300	0.46	0.0210513	0.202988	0.87	0.00036287	0.00551755	N208Y[HOM] + 2BAct vs WT + 2BAct only
Cd302	0.23	0.030782	0.250001	0.87	3.05e-11	3.35e-09	N208Y[HOM] + 2BAct vs WT + 2BAct only
Mdk	0.32	2.59e-05	0.00174416	0.86	9.33e-21	2.35e-18	N208Y[HOM] + 2BAct vs WT + 2BAct only
Bcar3	0.44	6.91e-05	0.00391489	0.86	2.37e-10	2.24e-08	N208Y[HOM] + 2BAct vs WT + 2BAct only
Zc3hav1	0.36	0.00054017	0.0189694	0.86	1.41e-11	1.64e-09	N208Y[HOM] + 2BAct vs WT + 2BAct only
Pcdh11x	0.51	0.0259376	0.229085	0.86	0.00213689	0.0215722	N208Y[HOM] + 2BAct vs WT + 2BAct only
Cyba	0.16	0.261299	0.671495	0.86	6.97e-07	3e-05	N208Y[HOM] + 2BAct vs WT + 2BAct only
Ezr	0.21	0.346816	0.743443	0.86	0.00159236	0.017206	N208Y[HOM] + 2BAct vs WT + 2BAct only
Itga6	0.4	8.94e-07	9.32e-05	0.85	1.48e-17	2.91e-15	N208Y[HOM] + 2BAct vs WT + 2BAct only
Atf4	0.3	4.84e-05	0.00291782	0.85	1.44e-21	4.01e-19	N208Y[HOM] + 2BAct vs WT + 2BAct only
C920006O11Rik	0.57	0.00265122	0.0575643	0.85	0.00026606	0.00430226	N208Y[HOM] + 2BAct vs WT + 2BAct only
Vsir	0.33	0.119928	0.494861	0.85	0.00085778	0.0108764	N208Y[HOM] + 2BAct vs WT + 2BAct only
Ctsl	0.29	0.0001206	0.0059944	0.84	7.03e-20	1.67e-17	N208Y[HOM] + 2BAct vs WT + 2BAct only
Parp12	0.36	0.00191106	0.0462144	0.84	3.61e-09	2.76e-07	N208Y[HOM] + 2BAct vs WT + 2BAct only
Triqk	0.42	0.02047	0.199923	0.84	0.00015859	0.00282139	N208Y[HOM] + 2BAct vs WT + 2BAct only
H2-Q7	-0.05	0.811306	0.956352	0.84	0.00271443	0.0258086	N208Y[HOM] + 2BAct vs WT + 2BAct only
Spats1	0.06	0.812293	0.956846	0.84	0.00572576	0.0449735	N208Y[HOM] + 2BAct vs WT + 2BAct only
Ephx1	0.27	0.00894287	0.125293	0.83	1.03e-10	1.01e-08	N208Y[HOM] + 2BAct vs WT + 2BAct only
Nat8f3	0.27	0.0446258	0.304299	0.83	2.52e-07	1.21e-05	N208Y[HOM] + 2BAct vs WT + 2BAct only
Rnaset2a	0.23	0.137655	0.522966	0.83	1.1e-05	0.00031691	N208Y[HOM] + 2BAct vs WT + 2BAct only
H2-Q4	0.19	0.242927	0.656228	0.83	2.87e-05	0.00072325	N208Y[HOM] + 2BAct vs WT + 2BAct only
Pdlim5	0.44	3e-09	4.99e-07	0.82	1.81e-19	4.06e-17	N208Y[HOM] + 2BAct vs WT + 2BAct only
Ccdc190	0.41	9.45e-09	1.41e-06	0.82	5.47e-21	1.4e-18	N208Y[HOM] + 2BAct vs WT + 2BAct only
Tenm4	0.34	0.0171378	0.183949	0.82	2.11e-06	7.75e-05	N208Y[HOM] + 2BAct vs WT + 2BAct only
Dusp18	0.24	0.0831146	0.412737	0.82	1.37e-06	5.29e-05	N208Y[HOM] + 2BAct vs WT + 2BAct only
Snx33	0.44	5.65e-05	0.0033065	0.81	1.37e-09	1.15e-07	N208Y[HOM] + 2BAct vs WT + 2BAct only
Zfp438	0.38	0.00050934	0.0182842	0.81	1.47e-09	1.21e-07	N208Y[HOM] + 2BAct vs WT + 2BAct only
Mamdc2	0.36	0.00175221	0.043681	0.81	4.43e-09	3.31e-07	N208Y[HOM] + 2BAct vs WT + 2BAct only
Phf7	0.35	0.0288709	0.242527	0.81	3.76e-05	0.00088763	N208Y[HOM] + 2BAct vs WT + 2BAct only
Parp3	0.27	0.0496947	0.322661	0.81	2.09e-06	7.72e-05	N208Y[HOM] + 2BAct vs WT + 2BAct only
E2f1	-0.11	0.635867	0.896376	0.81	0.00596958	0.0463841	N208Y[HOM] + 2BAct vs WT + 2BAct only
Psmb8	-0.08	0.740508	0.932804	0.81	0.00427807	0.036408	N208Y[HOM] + 2BAct vs WT + 2BAct only
Tap1	0.05	0.822013	0.959406	0.81	0.00136275	0.0153835	N208Y[HOM] + 2BAct vs WT + 2BAct only
Cars	0.28	0.00824039	0.119172	0.8	2.66e-10	2.49e-08	N208Y[HOM] + 2BAct vs WT + 2BAct only
Mgmt	0.48	0.0297101	0.245214	0.8	0.00298498	0.0277921	N208Y[HOM] + 2BAct vs WT + 2BAct only
Rab32	0.49	0.0395086	0.284159	0.8	0.0057759	0.0452712	N208Y[HOM] + 2BAct vs WT + 2BAct only
Acot2	0.19	0.130728	0.511823	0.8	1.14e-07	5.99e-06	N208Y[HOM] + 2BAct vs WT + 2BAct only
Dbp	0.03	0.736953	0.931418	0.8	1.77e-12	2.29e-10	N208Y[HOM] + 2BAct vs WT + 2BAct only
Asns	0.31	1.37e-05	0.00105246	0.79	1.98e-19	4.33e-17	N208Y[HOM] + 2BAct vs WT + 2BAct only
Gadd45a	0.35	0.00096388	0.0288877	0.79	1.08e-09	9.06e-08	N208Y[HOM] + 2BAct vs WT + 2BAct only
Flnc	0.33	0.01894	0.193167	0.79	4.86e-06	0.00015952	N208Y[HOM] + 2BAct vs WT + 2BAct only
Gm3020	0.3	0.16861	0.570374	0.79	0.0031919	0.029197	N208Y[HOM] + 2BAct vs WT + 2BAct only
Clec14a	-0.14	0.364072	0.756233	0.79	1.72e-05	0.00047026	N208Y[HOM] + 2BAct vs WT + 2BAct only
Cbs	0.33	0.00574065	0.0958413	0.78	9.44e-08	5.17e-06	N208Y[HOM] + 2BAct vs WT + 2BAct only
Slc35f1	0.22	0.0220141	0.207656	0.77	1.79e-11	2.05e-09	N208Y[HOM] + 2BAct vs WT + 2BAct only
Hscb	0.32	0.0441412	0.302656	0.77	5.47e-05	0.00118951	N208Y[HOM] + 2BAct vs WT + 2BAct only
Pafah2	0.18	0.391362	0.774667	0.77	0.00290861	0.0272697	N208Y[HOM] + 2BAct vs WT + 2BAct only
Fam107a	0.06	0.775047	0.943846	0.77	0.0013314	0.0151172	N208Y[HOM] + 2BAct vs WT + 2BAct only
Hk2	0.04	0.794431	0.950401	0.77	5.12e-06	0.00016649	N208Y[HOM] + 2BAct vs WT + 2BAct only
Krtcap2	0.39	4.08e-05	0.00253683	0.76	4.99e-11	5.17e-09	N208Y[HOM] + 2BAct vs WT + 2BAct only
Elk3	0.41	0.0076099	0.1133	0.76	4.53e-05	0.00102602	N208Y[HOM] + 2BAct vs WT + 2BAct only
Ccdc96	0.43	0.0132381	0.157717	0.76	0.00032946	0.00510266	N208Y[HOM] + 2BAct vs WT + 2BAct only
Kif7	0.38	0.045683	0.307808	0.76	0.00107957	0.0128836	N208Y[HOM] + 2BAct vs WT + 2BAct only
Uap1l1	0.25	0.199785	0.610775	0.75	0.00158116	0.0170964	N208Y[HOM] + 2BAct vs WT + 2BAct only
Mr1	0.41	0.00090099	0.0275655	0.74	8.34e-07	3.5e-05	N208Y[HOM] + 2BAct vs WT + 2BAct only
Clcf1	0.58	0.00488658	0.0876862	0.74	0.00333049	0.0301912	N208Y[HOM] + 2BAct vs WT + 2BAct only
Aga	0.4	0.00945472	0.129874	0.74	6.52e-05	0.00138026	N208Y[HOM] + 2BAct vs WT + 2BAct only
Pyroxd2	0.05	0.70133	0.920019	0.74	2.7e-06	9.73e-05	N208Y[HOM] + 2BAct vs WT + 2BAct only
Mettl21a	0.08	0.701885	0.920225	0.74	0.00579025	0.0453397	N208Y[HOM] + 2BAct vs WT + 2BAct only
Emid1	0.37	0.00110571	0.0320677	0.73	1.49e-07	7.71e-06	N208Y[HOM] + 2BAct vs WT + 2BAct only
Thbs1	-0.22	0.252627	0.664631	0.73	0.00140421	0.0157088	N208Y[HOM] + 2BAct vs WT + 2BAct only
Il17rd	-0.17	0.380185	0.768092	0.73	0.00213799	0.0215722	N208Y[HOM] + 2BAct vs WT + 2BAct only
Gna13	0.47	5.83e-14	1.65e-11	0.72	3.98e-21	1.05e-18	N208Y[HOM] + 2BAct vs WT + 2BAct only
Ltbr	0.44	0.0219268	0.207656	0.72	0.00191076	0.0197735	N208Y[HOM] + 2BAct vs WT + 2BAct only
Akna	0.24	0.0275138	0.235412	0.72	2.99e-08	1.91e-06	N208Y[HOM] + 2BAct vs WT + 2BAct only
Arid5a	0.4	0.0359125	0.271342	0.72	0.00173762	0.0184668	N208Y[HOM] + 2BAct vs WT + 2BAct only
Vhl	0.24	0.038896	0.281256	0.72	3.27e-07	1.52e-05	N208Y[HOM] + 2BAct vs WT + 2BAct only
Acad12	0.19	0.323677	0.721521	0.72	0.00238493	0.0233775	N208Y[HOM] + 2BAct vs WT + 2BAct only
Zranb3	0.19	0.356725	0.749954	0.72	0.00368376	0.0326784	N208Y[HOM] + 2BAct vs WT + 2BAct only
Aard	0.11	0.456952	0.812493	0.72	4.1e-05	0.00094816	N208Y[HOM] + 2BAct vs WT + 2BAct only
Ftl1-ps1	0.08	0.697356	0.919349	0.72	0.00316138	0.029	N208Y[HOM] + 2BAct vs WT + 2BAct only
Faap24	-0.06	0.766749	0.941311	0.72	0.00382504	0.0336912	N208Y[HOM] + 2BAct vs WT + 2BAct only
Necap2	0.36	9.5e-07	9.78e-05	0.71	3.89e-15	6.34e-13	N208Y[HOM] + 2BAct vs WT + 2BAct only
Aen	0.36	0.00020168	0.00917731	0.71	3.49e-09	2.68e-07	N208Y[HOM] + 2BAct vs WT + 2BAct only
As3mt	0.33	0.00253484	0.0561699	0.71	1.66e-07	8.46e-06	N208Y[HOM] + 2BAct vs WT + 2BAct only
Fkbp10	0.53	0.00508221	0.0898248	0.71	0.00216482	0.0217343	N208Y[HOM] + 2BAct vs WT + 2BAct only
Suclg2	0.21	0.0662576	0.370458	0.71	2.45e-07	1.18e-05	N208Y[HOM] + 2BAct vs WT + 2BAct only
Acss1	0.18	0.154173	0.549296	0.71	6.24e-06	0.00019703	N208Y[HOM] + 2BAct vs WT + 2BAct only
Tmem200c	0.21	0.158868	0.556471	0.71	8.39e-05	0.00169801	N208Y[HOM] + 2BAct vs WT + 2BAct only
A130010J15Rik	0.21	0.245805	0.65773	0.71	0.00128366	0.0146858	N208Y[HOM] + 2BAct vs WT + 2BAct only
Rps3a2	-0.13	0.476359	0.823137	0.71	0.00108074	0.0128836	N208Y[HOM] + 2BAct vs WT + 2BAct only
Katnal2	-0.01	0.949168	0.988135	0.71	0.00505914	0.0412447	N208Y[HOM] + 2BAct vs WT + 2BAct only
Slc25a33	0.38	7.15e-06	0.00059883	0.7	1.25e-11	1.48e-09	N208Y[HOM] + 2BAct vs WT + 2BAct only
Gstm4	0.34	0.0206029	0.200493	0.7	0.00010583	0.0020425	N208Y[HOM] + 2BAct vs WT + 2BAct only
Klf3	0.25	0.0479773	0.317287	0.7	7.9e-06	0.00024168	N208Y[HOM] + 2BAct vs WT + 2BAct only
Erf	0.18	0.252932	0.66496	0.7	0.00016815	0.00296208	N208Y[HOM] + 2BAct vs WT + 2BAct only
Dhrs7	0.33	8.26e-06	0.00067138	0.69	1.17e-14	1.83e-12	N208Y[HOM] + 2BAct vs WT + 2BAct only
Mars1	0.3	1.46e-05	0.0010946	0.69	2.14e-16	3.79e-14	N208Y[HOM] + 2BAct vs WT + 2BAct only
Castor1	0.57	0.00371723	0.0721297	0.69	0.00386357	0.0339102	N208Y[HOM] + 2BAct vs WT + 2BAct only
Rras	0.33	0.00975604	0.132103	0.69	9.05e-06	0.00027177	N208Y[HOM] + 2BAct vs WT + 2BAct only
Gm12380	0.49	0.0164999	0.180582	0.69	0.00563038	0.0444523	N208Y[HOM] + 2BAct vs WT + 2BAct only
Sox2	0.21	0.0621768	0.36141	0.69	2.44e-07	1.18e-05	N208Y[HOM] + 2BAct vs WT + 2BAct only
Zbtb7b	0.18	0.0663322	0.370458	0.69	8.04e-09	5.63e-07	N208Y[HOM] + 2BAct vs WT + 2BAct only
Sox9	0.06	0.556567	0.860619	0.69	2.16e-07	1.07e-05	N208Y[HOM] + 2BAct vs WT + 2BAct only
Prnp	0.32	1.79e-12	4.6e-10	0.68	2.82e-34	1.52e-31	N208Y[HOM] + 2BAct vs WT + 2BAct only
Ttc32	0.41	0.00905324	0.126292	0.68	0.00037311	0.00561066	N208Y[HOM] + 2BAct vs WT + 2BAct only
Fam83h	0.33	0.0956827	0.444106	0.68	0.00459409	0.0384125	N208Y[HOM] + 2BAct vs WT + 2BAct only
Aebp1	0.21	0.187607	0.595299	0.68	0.00034089	0.00523439	N208Y[HOM] + 2BAct vs WT + 2BAct only
Gfpt2	0.11	0.455159	0.811281	0.68	0.00022314	0.00374703	N208Y[HOM] + 2BAct vs WT + 2BAct only
Irgm1	0.09	0.502292	0.834508	0.68	5.68e-05	0.00122703	N208Y[HOM] + 2BAct vs WT + 2BAct only
Gbp6	0.05	0.807726	0.954697	0.68	0.00442345	0.0373531	N208Y[HOM] + 2BAct vs WT + 2BAct only
Bmf	-0.05	0.816847	0.958337	0.68	0.00463475	0.0386924	N208Y[HOM] + 2BAct vs WT + 2BAct only
Mro	0.43	1.83e-05	0.00132273	0.67	3.89e-08	2.45e-06	N208Y[HOM] + 2BAct vs WT + 2BAct only
4931406C07Rik	0.29	6.13e-05	0.00353855	0.67	6.59e-14	9.6e-12	N208Y[HOM] + 2BAct vs WT + 2BAct only
3000002C10Rik	0.54	0.00364668	0.0712213	0.67	0.00311073	0.0286819	N208Y[HOM] + 2BAct vs WT + 2BAct only
Phlda3	0.46	0.00990527	0.133397	0.67	0.00221211	0.0220992	N208Y[HOM] + 2BAct vs WT + 2BAct only
Mybpc1	0.43	0.019693	0.196078	0.67	0.00249643	0.0242644	N208Y[HOM] + 2BAct vs WT + 2BAct only
Clba1	0.26	0.0795459	0.40421	0.67	0.00026361	0.00427133	N208Y[HOM] + 2BAct vs WT + 2BAct only
Zfp36l2	0.2	0.0874459	0.424416	0.67	2.16e-06	7.92e-05	N208Y[HOM] + 2BAct vs WT + 2BAct only
Tmem120a	0.19	0.197523	0.607515	0.67	0.00019092	0.00329494	N208Y[HOM] + 2BAct vs WT + 2BAct only
Ttll9	0.04	0.846415	0.965017	0.67	0.00384078	0.0338115	N208Y[HOM] + 2BAct vs WT + 2BAct only
Nqo1	0.01	0.914036	0.982587	0.67	5.99e-06	0.00019051	N208Y[HOM] + 2BAct vs WT + 2BAct only
Lars	0.38	9.23e-05	0.00484083	0.66	3.36e-08	2.14e-06	N208Y[HOM] + 2BAct vs WT + 2BAct only
Abca1	0.28	0.00049706	0.0180844	0.66	4.1e-11	4.36e-09	N208Y[HOM] + 2BAct vs WT + 2BAct only
Efcab15	0.38	0.00437765	0.081097	0.66	3.78e-05	0.00088993	N208Y[HOM] + 2BAct vs WT + 2BAct only
Eci2	0.23	0.00545492	0.0931488	0.66	2.14e-11	2.4e-09	N208Y[HOM] + 2BAct vs WT + 2BAct only
Stxbp3	0.34	0.00684096	0.105257	0.66	1.41e-05	0.00039602	N208Y[HOM] + 2BAct vs WT + 2BAct only
Pex11a	0.39	0.0143158	0.165105	0.66	0.0006713	0.00889602	N208Y[HOM] + 2BAct vs WT + 2BAct only
Bbc3	0.26	0.0545458	0.339379	0.66	6.44e-05	0.00136935	N208Y[HOM] + 2BAct vs WT + 2BAct only
Cpne2	0.17	0.145001	0.533928	0.66	3.16e-06	0.00011055	N208Y[HOM] + 2BAct vs WT + 2BAct only
Hspa9	0.28	3.41e-08	4.83e-06	0.65	7.89e-27	2.9e-24	N208Y[HOM] + 2BAct vs WT + 2BAct only
Zfp36l1	0.4	0.00218782	0.0512203	0.65	4.01e-05	0.00093082	N208Y[HOM] + 2BAct vs WT + 2BAct only
Rcc2	0.22	0.00273906	0.0589401	0.65	2.89e-13	4.13e-11	N208Y[HOM] + 2BAct vs WT + 2BAct only
Trappc6a	0.24	0.0794884	0.404084	0.65	9.44e-05	0.0018693	N208Y[HOM] + 2BAct vs WT + 2BAct only
Zfp979	0.22	0.126978	0.506844	0.65	0.00020688	0.00352529	N208Y[HOM] + 2BAct vs WT + 2BAct only
Rfc3	0.2	0.13993	0.525709	0.65	0.00010207	0.00197938	N208Y[HOM] + 2BAct vs WT + 2BAct only
Hopx	0.13	0.188735	0.596873	0.65	1.03e-07	5.57e-06	N208Y[HOM] + 2BAct vs WT + 2BAct only
Nfkb2	0.05	0.638574	0.896859	0.65	2.67e-06	9.66e-05	N208Y[HOM] + 2BAct vs WT + 2BAct only
Etv5	0.05	0.662356	0.905893	0.65	8.09e-07	3.43e-05	N208Y[HOM] + 2BAct vs WT + 2BAct only
Nek8	-0.04	0.822463	0.95956	0.65	0.00513968	0.0416943	N208Y[HOM] + 2BAct vs WT + 2BAct only
Pon2	0.23	0.0199136	0.19699	0.64	6.24e-08	3.66e-06	N208Y[HOM] + 2BAct vs WT + 2BAct only
Adra1b	0.31	0.0515189	0.329599	0.64	0.00095833	0.0118175	N208Y[HOM] + 2BAct vs WT + 2BAct only
Tmem268	0.3	0.0818944	0.410081	0.64	0.00185701	0.0193536	N208Y[HOM] + 2BAct vs WT + 2BAct only
3110082I17Rik	0.27	0.083235	0.413208	0.64	0.00062559	0.00841451	N208Y[HOM] + 2BAct vs WT + 2BAct only
Selenbp1	0.24	0.0881283	0.42547	0.64	0.00019842	0.0033919	N208Y[HOM] + 2BAct vs WT + 2BAct only
Atoh8	0.24	0.146617	0.53662	0.64	0.00172178	0.0183225	N208Y[HOM] + 2BAct vs WT + 2BAct only
Erh	0.14	0.17476	0.578379	0.64	2.2e-07	1.08e-05	N208Y[HOM] + 2BAct vs WT + 2BAct only
Steap3	0.15	0.425792	0.798682	0.64	0.00513506	0.0416943	N208Y[HOM] + 2BAct vs WT + 2BAct only
Cdc45	-0.1	0.596797	0.878565	0.64	0.00561164	0.0443495	N208Y[HOM] + 2BAct vs WT + 2BAct only
Xpot	0.36	0.00014373	0.00703587	0.63	5.18e-08	3.12e-06	N208Y[HOM] + 2BAct vs WT + 2BAct only
Sft2d2	0.26	0.00135422	0.037078	0.63	2.25e-10	2.13e-08	N208Y[HOM] + 2BAct vs WT + 2BAct only
Sars	0.18	0.00182822	0.0450038	0.63	5.75e-19	1.22e-16	N208Y[HOM] + 2BAct vs WT + 2BAct only
H2bc4	0.31	0.00532022	0.0922133	0.63	4.73e-06	0.00015722	N208Y[HOM] + 2BAct vs WT + 2BAct only
Plat	0.3	0.00722568	0.1096	0.63	2.93e-06	0.00010414	N208Y[HOM] + 2BAct vs WT + 2BAct only
Stard8	0.43	0.00746712	0.111689	0.63	0.00109148	0.0129452	N208Y[HOM] + 2BAct vs WT + 2BAct only
Smim8	0.3	0.00945079	0.129874	0.63	5.52e-06	0.00017788	N208Y[HOM] + 2BAct vs WT + 2BAct only
Thnsl2	0.41	0.00992558	0.133458	0.63	0.00101182	0.012271	N208Y[HOM] + 2BAct vs WT + 2BAct only
Rps14	0.25	0.0768992	0.399197	0.63	0.00024456	0.00402577	N208Y[HOM] + 2BAct vs WT + 2BAct only
Slc9a3r1	0.08	0.252431	0.664631	0.63	7.57e-13	1.04e-10	N208Y[HOM] + 2BAct vs WT + 2BAct only
Cdkn2c	0.02	0.891622	0.976293	0.63	0.00326106	0.0297159	N208Y[HOM] + 2BAct vs WT + 2BAct only
Tfap4	0.44	0.00289892	0.0611347	0.62	0.00051255	0.0072502	N208Y[HOM] + 2BAct vs WT + 2BAct only
Il10ra	-0.36	0.0106478	0.139289	0.62	0.00031563	0.00495493	N208Y[HOM] + 2BAct vs WT + 2BAct only
Gm6402	0.36	0.0212236	0.203711	0.62	0.00111937	0.0131882	N208Y[HOM] + 2BAct vs WT + 2BAct only
Scpep1	0.2	0.0216966	0.206533	0.62	1.68e-09	1.37e-07	N208Y[HOM] + 2BAct vs WT + 2BAct only
Mpst	0.18	0.0472552	0.314474	0.62	3e-08	1.91e-06	N208Y[HOM] + 2BAct vs WT + 2BAct only
Entrep1	0.19	0.0748226	0.394445	0.62	1.98e-06	7.37e-05	N208Y[HOM] + 2BAct vs WT + 2BAct only
Dnaaf2	-0.15	0.372027	0.762235	0.62	0.00324179	0.0296199	N208Y[HOM] + 2BAct vs WT + 2BAct only
Dusp6	0.16	0.374495	0.76374	0.62	0.00458862	0.0384125	N208Y[HOM] + 2BAct vs WT + 2BAct only
Lrrc42	0.09	0.590434	0.875436	0.62	0.00196964	0.0202273	N208Y[HOM] + 2BAct vs WT + 2BAct only
Ciart	0.05	0.597602	0.878565	0.62	1.76e-07	8.93e-06	N208Y[HOM] + 2BAct vs WT + 2BAct only
Wasf3	0.4	1.05e-11	2.42e-09	0.61	1.76e-17	3.43e-15	N208Y[HOM] + 2BAct vs WT + 2BAct only
Nfe2l1	0.39	7.19e-11	1.49e-08	0.61	4.11e-17	7.71e-15	N208Y[HOM] + 2BAct vs WT + 2BAct only
H2-K1	0.31	0.0249619	0.223522	0.61	0.00031621	0.00495921	N208Y[HOM] + 2BAct vs WT + 2BAct only
Id3	0.22	0.112786	0.482253	0.61	0.00039622	0.00588823	N208Y[HOM] + 2BAct vs WT + 2BAct only
Rwdd3	0.25	0.168708	0.570374	0.61	0.00527965	0.0423894	N208Y[HOM] + 2BAct vs WT + 2BAct only
Gadd45b	0.09	0.532498	0.849091	0.61	0.00031887	0.00497207	N208Y[HOM] + 2BAct vs WT + 2BAct only
Plk2	0.01	0.901955	0.978503	0.61	7.32e-08	4.19e-06	N208Y[HOM] + 2BAct vs WT + 2BAct only
Eif2s2	0.3	5.77e-08	7.7e-06	0.6	3.41e-19	7.35e-17	N208Y[HOM] + 2BAct vs WT + 2BAct only
Atp6v1g1	0.25	5.3e-05	0.00311087	0.6	3.55e-15	5.85e-13	N208Y[HOM] + 2BAct vs WT + 2BAct only
Eef1a1	0.21	5.7e-05	0.00332489	0.6	3.35e-21	9.03e-19	N208Y[HOM] + 2BAct vs WT + 2BAct only
Lgals4	0.36	0.0290256	0.243028	0.6	0.00326334	0.0297159	N208Y[HOM] + 2BAct vs WT + 2BAct only
Nim1k	0.08	0.398351	0.780848	0.6	2.71e-07	1.29e-05	N208Y[HOM] + 2BAct vs WT + 2BAct only
Galnt15	0.09	0.429996	0.800574	0.6	4.93e-06	0.00016106	N208Y[HOM] + 2BAct vs WT + 2BAct only
Mpeg1	0.03	0.731756	0.929791	0.6	5.78e-07	2.52e-05	N208Y[HOM] + 2BAct vs WT + 2BAct only
Lonp1	0.3	2.81e-09	4.75e-07	0.59	1.88e-22	5.58e-20	N208Y[HOM] + 2BAct vs WT + 2BAct only
Cxcl14	0.39	1.08e-07	1.36e-05	0.59	4.62e-11	4.81e-09	N208Y[HOM] + 2BAct vs WT + 2BAct only
Taf15	0.42	6.72e-07	7.24e-05	0.59	8.96e-09	6.21e-07	N208Y[HOM] + 2BAct vs WT + 2BAct only
Ptn	0.32	0.00067002	0.0221793	0.59	2.2e-07	1.08e-05	N208Y[HOM] + 2BAct vs WT + 2BAct only
Pla2g7	0.16	0.00124935	0.0350382	0.59	5.99e-23	1.86e-20	N208Y[HOM] + 2BAct vs WT + 2BAct only
Pole3	0.17	0.0184711	0.190417	0.59	2.25e-11	2.51e-09	N208Y[HOM] + 2BAct vs WT + 2BAct only
Washc3	0.26	0.019685	0.196078	0.59	1.49e-05	0.00041361	N208Y[HOM] + 2BAct vs WT + 2BAct only
Ctsz	0.19	0.0245843	0.220998	0.59	6.06e-09	4.45e-07	N208Y[HOM] + 2BAct vs WT + 2BAct only
Tnfrsf1a	0.33	0.0313085	0.2528	0.59	0.00147715	0.0162768	N208Y[HOM] + 2BAct vs WT + 2BAct only
Tcf7	0.35	0.0437311	0.301508	0.59	0.00495829	0.0407221	N208Y[HOM] + 2BAct vs WT + 2BAct only
Timeless	0.2	0.239564	0.652311	0.59	0.00418769	0.0358685	N208Y[HOM] + 2BAct vs WT + 2BAct only
Arrdc4	0.14	0.360887	0.753516	0.59	0.00131062	0.0149412	N208Y[HOM] + 2BAct vs WT + 2BAct only
Pald1	0.03	0.815332	0.958011	0.59	0.00089317	0.0112195	N208Y[HOM] + 2BAct vs WT + 2BAct only
Irak2	0.45	0.00173239	0.0432536	0.58	0.00107717	0.0128703	N208Y[HOM] + 2BAct vs WT + 2BAct only
Rbm3	0.26	0.0161111	0.178133	0.58	8.18e-06	0.00024887	N208Y[HOM] + 2BAct vs WT + 2BAct only
Trp53	0.19	0.0345031	0.266426	0.58	2.41e-07	1.17e-05	N208Y[HOM] + 2BAct vs WT + 2BAct only
Cdk2	0.11	0.489357	0.829008	0.58	0.00270662	0.0257647	N208Y[HOM] + 2BAct vs WT + 2BAct only
Thsd4	-0.08	0.616725	0.886982	0.58	0.00227774	0.0226429	N208Y[HOM] + 2BAct vs WT + 2BAct only
Arpc1b	0.08	0.659675	0.904675	0.58	0.00576111	0.0451991	N208Y[HOM] + 2BAct vs WT + 2BAct only
Hepacam	0.29	6.23e-08	8.24e-06	0.57	8.53e-18	1.7e-15	N208Y[HOM] + 2BAct vs WT + 2BAct only
Gpt2	0.41	6.13e-05	0.00353855	0.57	5.06e-06	0.00016471	N208Y[HOM] + 2BAct vs WT + 2BAct only
Cdk5rap3	0.19	0.0326218	0.258806	0.57	1.54e-07	7.93e-06	N208Y[HOM] + 2BAct vs WT + 2BAct only
Zfp362	0.09	0.175502	0.579453	0.57	5.91e-13	8.15e-11	N208Y[HOM] + 2BAct vs WT + 2BAct only
Zfand4	0.18	0.206626	0.620185	0.57	0.00091145	0.0113848	N208Y[HOM] + 2BAct vs WT + 2BAct only
Retsat	0.15	0.274486	0.682476	0.57	0.00047249	0.00680267	N208Y[HOM] + 2BAct vs WT + 2BAct only
Pard3b	0.1	0.475075	0.822459	0.57	0.0009784	0.0120009	N208Y[HOM] + 2BAct vs WT + 2BAct only
Rpl17-ps10	0.36	0.00228518	0.0525152	0.56	8.78e-05	0.00175567	N208Y[HOM] + 2BAct vs WT + 2BAct only
Ppp1r18	0.33	0.00268681	0.0582587	0.56	2.73e-05	0.00069156	N208Y[HOM] + 2BAct vs WT + 2BAct only
Ccdc34	0.27	0.00655322	0.103178	0.56	4.47e-06	0.00015011	N208Y[HOM] + 2BAct vs WT + 2BAct only
Rpl13a	0.19	0.0271834	0.234323	0.56	8.47e-08	4.72e-06	N208Y[HOM] + 2BAct vs WT + 2BAct only
Smc4	0.29	0.0527588	0.333307	0.56	0.00228793	0.0227023	N208Y[HOM] + 2BAct vs WT + 2BAct only
Man2b2	0.14	0.140712	0.527146	0.56	1.37e-06	5.29e-05	N208Y[HOM] + 2BAct vs WT + 2BAct only
Mettl1	0.17	0.199759	0.610775	0.56	0.00037865	0.00567577	N208Y[HOM] + 2BAct vs WT + 2BAct only
Cdc42ep1	0.09	0.244421	0.656967	0.56	2.93e-09	2.3e-07	N208Y[HOM] + 2BAct vs WT + 2BAct only
Ndufaf8	0.13	0.372483	0.762235	0.56	0.00175198	0.0185949	N208Y[HOM] + 2BAct vs WT + 2BAct only
Spry2	0.04	0.516927	0.841608	0.56	1.81e-11	2.06e-09	N208Y[HOM] + 2BAct vs WT + 2BAct only
Nmi	0.05	0.755561	0.938294	0.56	0.00206562	0.0209862	N208Y[HOM] + 2BAct vs WT + 2BAct only
Wdr43	0	0.974887	0.994403	0.56	0.00070042	0.00922132	N208Y[HOM] + 2BAct vs WT + 2BAct only
Mafk	0.46	0.00153912	0.0400369	0.55	0.00201371	0.0206013	N208Y[HOM] + 2BAct vs WT + 2BAct only
Lbh	0.29	0.00429401	0.0800062	0.55	8.76e-06	0.0002641	N208Y[HOM] + 2BAct vs WT + 2BAct only
Myl12a	0.21	0.0207989	0.201189	0.55	9.42e-07	3.84e-05	N208Y[HOM] + 2BAct vs WT + 2BAct only
Kcnq4	0.22	0.0351723	0.268344	0.55	1.34e-05	0.00037879	N208Y[HOM] + 2BAct vs WT + 2BAct only
Mkrn3	0.3	0.0680199	0.374504	0.55	0.00588649	0.0459374	N208Y[HOM] + 2BAct vs WT + 2BAct only
Ripply2	0.24	0.115287	0.486851	0.55	0.00259134	0.0249467	N208Y[HOM] + 2BAct vs WT + 2BAct only
Psme1	0.17	0.179619	0.586154	0.55	0.00029617	0.00469505	N208Y[HOM] + 2BAct vs WT + 2BAct only
Trnau1ap	0.12	0.322371	0.720979	0.55	0.00016376	0.00289747	N208Y[HOM] + 2BAct vs WT + 2BAct only
Nfkbil1	0.04	0.736317	0.931418	0.55	3.76e-05	0.00088763	N208Y[HOM] + 2BAct vs WT + 2BAct only
N4bp2l1	0.46	4.18e-12	1.02e-09	0.54	3.62e-11	3.87e-09	N208Y[HOM] + 2BAct vs WT + 2BAct only
Arl14ep	0.44	1.28e-11	2.82e-09	0.54	1.43e-11	1.64e-09	N208Y[HOM] + 2BAct vs WT + 2BAct only
Pdlim4	0.42	0.00031781	0.01303	0.54	0.00011577	0.00218993	N208Y[HOM] + 2BAct vs WT + 2BAct only
Ctdsp1	0.2	0.00063535	0.021282	0.54	9.09e-14	1.31e-11	N208Y[HOM] + 2BAct vs WT + 2BAct only
Syde1	0.16	0.0189532	0.193167	0.54	9.92e-11	9.83e-09	N208Y[HOM] + 2BAct vs WT + 2BAct only
2810459M11Rik	0.18	0.130059	0.510373	0.54	0.0001207	0.00226715	N208Y[HOM] + 2BAct vs WT + 2BAct only
Mid1ip1	0.1	0.2102	0.622699	0.54	1.07e-07	5.74e-06	N208Y[HOM] + 2BAct vs WT + 2BAct only
Mrps28	0.1	0.336317	0.734166	0.54	2.38e-05	0.00061615	N208Y[HOM] + 2BAct vs WT + 2BAct only
Tk2	0.02	0.801041	0.952539	0.54	1.2e-06	4.8e-05	N208Y[HOM] + 2BAct vs WT + 2BAct only
Gemin8	0.02	0.881482	0.974504	0.54	0.00046588	0.00673155	N208Y[HOM] + 2BAct vs WT + 2BAct only
Fmo5	-0.01	0.929108	0.984683	0.54	0.00340753	0.0307477	N208Y[HOM] + 2BAct vs WT + 2BAct only
Ier3	0	0.992744	0.99812	0.54	5.03e-05	0.0011164	N208Y[HOM] + 2BAct vs WT + 2BAct only
Metrn	0.27	0.00162796	0.0415451	0.53	6.52e-07	2.82e-05	N208Y[HOM] + 2BAct vs WT + 2BAct only
Nek6	0.39	0.00221482	0.0515446	0.53	0.00056302	0.0078148	N208Y[HOM] + 2BAct vs WT + 2BAct only
Rpsa	0.19	0.00419983	0.0787968	0.53	3.07e-11	3.35e-09	N208Y[HOM] + 2BAct vs WT + 2BAct only
Alkbh3	0.25	0.0200116	0.197191	0.53	4.99e-05	0.00110935	N208Y[HOM] + 2BAct vs WT + 2BAct only
Nr2c2ap	0.21	0.0508779	0.327314	0.53	3.73e-05	0.00088451	N208Y[HOM] + 2BAct vs WT + 2BAct only
Tmed1	0.19	0.0576081	0.346077	0.53	1.58e-05	0.00043608	N208Y[HOM] + 2BAct vs WT + 2BAct only
Tmem86a	0.16	0.11273	0.482253	0.53	1.48e-05	0.00041054	N208Y[HOM] + 2BAct vs WT + 2BAct only
Rnaset2b	0.18	0.162404	0.562493	0.53	0.00087849	0.0110868	N208Y[HOM] + 2BAct vs WT + 2BAct only
Fam43a	0.12	0.193324	0.603886	0.53	4.76e-06	0.00015791	N208Y[HOM] + 2BAct vs WT + 2BAct only
Gli3	0.1	0.538695	0.851901	0.53	0.00498402	0.0408671	N208Y[HOM] + 2BAct vs WT + 2BAct only
9130023H24Rik	0.33	0.0128122	0.155157	0.52	0.00129127	0.0147519	N208Y[HOM] + 2BAct vs WT + 2BAct only
Msantd3	0.24	0.0876824	0.424581	0.52	0.00264271	0.0252605	N208Y[HOM] + 2BAct vs WT + 2BAct only
Poli	0.18	0.136723	0.520901	0.52	0.00044231	0.0064486	N208Y[HOM] + 2BAct vs WT + 2BAct only
Pax3	0.15	0.296165	0.700906	0.52	0.00199625	0.0204615	N208Y[HOM] + 2BAct vs WT + 2BAct only
Sec61b	0.09	0.491229	0.829008	0.52	0.00100783	0.012241	N208Y[HOM] + 2BAct vs WT + 2BAct only
Abcb9	0.04	0.594526	0.878176	0.52	3.33e-09	2.6e-07	N208Y[HOM] + 2BAct vs WT + 2BAct only
Map10	0.07	0.623309	0.890943	0.52	0.00427998	0.036408	N208Y[HOM] + 2BAct vs WT + 2BAct only
Mmachc	0.05	0.636189	0.896376	0.52	2.49e-05	0.00063922	N208Y[HOM] + 2BAct vs WT + 2BAct only
Smad9	0.34	2.82e-09	4.75e-07	0.51	5.39e-13	7.51e-11	N208Y[HOM] + 2BAct vs WT + 2BAct only
Gsap	0.35	0.00034079	0.0136321	0.51	1.79e-05	0.00048529	N208Y[HOM] + 2BAct vs WT + 2BAct only
Kif21b	0.27	0.00508232	0.0898248	0.51	1.25e-05	0.000357	N208Y[HOM] + 2BAct vs WT + 2BAct only
Nsa2	0.21	0.00524002	0.0916096	0.51	5.59e-08	3.32e-06	N208Y[HOM] + 2BAct vs WT + 2BAct only
Psmg4	0.38	0.0113037	0.143846	0.51	0.0056329	0.0444523	N208Y[HOM] + 2BAct vs WT + 2BAct only
Hint2	0.16	0.0490532	0.320942	0.51	4.77e-07	2.11e-05	N208Y[HOM] + 2BAct vs WT + 2BAct only
Gm5069	0.24	0.0793802	0.403859	0.51	0.00248936	0.024224	N208Y[HOM] + 2BAct vs WT + 2BAct only
Brms1	0.22	0.126885	0.5066	0.51	0.00310754	0.0286689	N208Y[HOM] + 2BAct vs WT + 2BAct only
Cbx4	0.12	0.171073	0.574112	0.51	2.7e-06	9.73e-05	N208Y[HOM] + 2BAct vs WT + 2BAct only
Sdhaf1	0.13	0.23513	0.648212	0.51	0.00014132	0.0025854	N208Y[HOM] + 2BAct vs WT + 2BAct only
Ptgds	0.16	0.296848	0.701521	0.51	0.00561833	0.0443807	N208Y[HOM] + 2BAct vs WT + 2BAct only
Yars	0.05	0.499356	0.832724	0.51	4.04e-09	3.05e-07	N208Y[HOM] + 2BAct vs WT + 2BAct only
Gm49804	0.07	0.622053	0.890048	0.51	0.00315743	0.0289802	N208Y[HOM] + 2BAct vs WT + 2BAct only
Parl	-0.01	0.895178	0.977669	0.51	9.99e-06	0.00029297	N208Y[HOM] + 2BAct vs WT + 2BAct only
Rps12	0.43	0.00149002	0.0391379	0.5	0.00231191	0.022884	N208Y[HOM] + 2BAct vs WT + 2BAct only
Rps27rt	0.33	0.00211204	0.0500261	0.5	0.00012738	0.00237611	N208Y[HOM] + 2BAct vs WT + 2BAct only
Sdc4	0.3	0.00211854	0.0501067	0.5	3.34e-05	0.00081489	N208Y[HOM] + 2BAct vs WT + 2BAct only
Mbd2	0.24	0.00415754	0.0783066	0.5	8.16e-07	3.45e-05	N208Y[HOM] + 2BAct vs WT + 2BAct only
Cyp7b1	0.24	0.0370592	0.275557	0.5	0.00028328	0.00453083	N208Y[HOM] + 2BAct vs WT + 2BAct only
Traf4	0.18	0.0405213	0.288458	0.5	2.51e-06	9.14e-05	N208Y[HOM] + 2BAct vs WT + 2BAct only
Prex2	0.23	0.0530619	0.334013	0.5	0.00057725	0.00795633	N208Y[HOM] + 2BAct vs WT + 2BAct only
Ccdc86	0.19	0.0772419	0.399825	0.5	0.00011705	0.00221141	N208Y[HOM] + 2BAct vs WT + 2BAct only
Sord	0.1	0.153031	0.548085	0.5	6.27e-09	4.56e-07	N208Y[HOM] + 2BAct vs WT + 2BAct only
Gm5619	0.18	0.205276	0.617741	0.5	0.00329757	0.0299264	N208Y[HOM] + 2BAct vs WT + 2BAct only
Ifrd2	0.11	0.387667	0.772632	0.5	0.00150737	0.0165085	N208Y[HOM] + 2BAct vs WT + 2BAct only
Gars	0.05	0.420487	0.795385	0.5	7.79e-13	1.06e-10	N208Y[HOM] + 2BAct vs WT + 2BAct only
C1qc	0.1	0.475598	0.822747	0.5	0.00307947	0.0284587	N208Y[HOM] + 2BAct vs WT + 2BAct only
Stk17b	-0.33	4.62e-08	6.38e-06	-0.5	5.04e-12	6.22e-10	N208Y[HOM] + 2BAct vs WT + 2BAct only
Gja1	-0.27	1.42e-07	1.73e-05	-0.5	1.27e-15	2.11e-13	N208Y[HOM] + 2BAct vs WT + 2BAct only
Rab13	-0.33	0.00798727	0.116859	-0.5	0.00093388	0.0115932	N208Y[HOM] + 2BAct vs WT + 2BAct only
Ago3	-0.21	0.0821861	0.410528	-0.5	0.00059567	0.00814225	N208Y[HOM] + 2BAct vs WT + 2BAct only
Rif1	0.04	0.734143	0.930656	-0.5	0.00024181	0.0039941	N208Y[HOM] + 2BAct vs WT + 2BAct only
Ttyh1	-0.38	3.2e-09	5.22e-07	-0.51	5.75e-11	5.88e-09	N208Y[HOM] + 2BAct vs WT + 2BAct only
Kif5a	-0.16	0.00792	0.11638	-0.51	2.69e-12	3.42e-10	N208Y[HOM] + 2BAct vs WT + 2BAct only
Ryr2	-0.29	0.00792981	0.11638	-0.51	0.00015649	0.00279331	N208Y[HOM] + 2BAct vs WT + 2BAct only
Slc8a1	-0.19	0.0416296	0.292258	-0.51	4.45e-06	0.00014992	N208Y[HOM] + 2BAct vs WT + 2BAct only
Cacnb4	-0.11	0.215502	0.626005	-0.51	4.15e-06	0.00014093	N208Y[HOM] + 2BAct vs WT + 2BAct only
Ldb3	-0.09	0.495956	0.830986	-0.51	0.00110976	0.0131046	N208Y[HOM] + 2BAct vs WT + 2BAct only
Mllt3	-0.06	0.630832	0.894546	-0.51	0.00057289	0.00791839	N208Y[HOM] + 2BAct vs WT + 2BAct only
Dgkh	-0.03	0.765713	0.941311	-0.51	6.72e-07	2.9e-05	N208Y[HOM] + 2BAct vs WT + 2BAct only
D130043K22Rik	-0.01	0.922217	0.982929	-0.51	0.00576392	0.0451992	N208Y[HOM] + 2BAct vs WT + 2BAct only
Or52h1	-0.01	0.956038	0.989913	-0.51	0.001494	0.0164135	N208Y[HOM] + 2BAct vs WT + 2BAct only
Lmo7	-0.31	0.00945095	0.129874	-0.52	0.00027599	0.00443174	N208Y[HOM] + 2BAct vs WT + 2BAct only
Zeb2	-0.12	0.265384	0.674908	-0.52	0.00011569	0.00218993	N208Y[HOM] + 2BAct vs WT + 2BAct only
Csmd1	0.12	0.380205	0.768092	-0.52	0.00175877	0.0186221	N208Y[HOM] + 2BAct vs WT + 2BAct only
Pou2f1	-0.09	0.405496	0.785767	-0.52	8.56e-05	0.00172395	N208Y[HOM] + 2BAct vs WT + 2BAct only
Mtcp1	-0.07	0.526512	0.846212	-0.52	0.00018422	0.00320337	N208Y[HOM] + 2BAct vs WT + 2BAct only
Ccdc85a	-0.05	0.734631	0.930868	-0.52	0.00306338	0.0283424	N208Y[HOM] + 2BAct vs WT + 2BAct only
Sorl1	-0.19	0.00302735	0.0623773	-0.53	5.05e-12	6.22e-10	N208Y[HOM] + 2BAct vs WT + 2BAct only
Kif26b	-0.24	0.0142709	0.16502	-0.53	1.08e-05	0.00031387	N208Y[HOM] + 2BAct vs WT + 2BAct only
Pcdhb7	-0.18	0.191698	0.601292	-0.53	0.00124212	0.0142992	N208Y[HOM] + 2BAct vs WT + 2BAct only
Adgrf2	-0.19	0.207103	0.620383	-0.53	0.00442608	0.0373558	N208Y[HOM] + 2BAct vs WT + 2BAct only
Lgr5	-0.07	0.538754	0.851901	-0.53	0.00010869	0.0020828	N208Y[HOM] + 2BAct vs WT + 2BAct only
Gm48216	0.01	0.955496	0.989746	-0.53	0.00631876	0.048216	N208Y[HOM] + 2BAct vs WT + 2BAct only
Ano3	-0.3	5.15e-05	0.00303769	-0.54	3.87e-09	2.95e-07	N208Y[HOM] + 2BAct vs WT + 2BAct only
Or10ad1	-0.49	0.00232524	0.0530804	-0.54	0.00565248	0.0445415	N208Y[HOM] + 2BAct vs WT + 2BAct only
Soga3	-0.26	0.0146285	0.167002	-0.54	3.84e-05	0.00089921	N208Y[HOM] + 2BAct vs WT + 2BAct only
Syne1	-0.17	0.0245629	0.220929	-0.54	6.42e-09	4.61e-07	N208Y[HOM] + 2BAct vs WT + 2BAct only
Shisa6	-0.23	0.0263786	0.23148	-0.54	2.34e-05	0.00061006	N208Y[HOM] + 2BAct vs WT + 2BAct only
Tmem63a	-0.21	0.129681	0.509825	-0.54	0.00106876	0.0128172	N208Y[HOM] + 2BAct vs WT + 2BAct only
Sec14l5	0.05	0.491397	0.829008	-0.54	6.95e-09	4.97e-07	N208Y[HOM] + 2BAct vs WT + 2BAct only
Cck	-0.05	0.633468	0.895671	-0.54	2.66e-05	0.00067778	N208Y[HOM] + 2BAct vs WT + 2BAct only
Fgf11	-0.2	0.00568398	0.095312	-0.55	2.66e-10	2.49e-08	N208Y[HOM] + 2BAct vs WT + 2BAct only
Kcnj6	-0.4	0.0107139	0.1398	-0.55	0.00393952	0.0343994	N208Y[HOM] + 2BAct vs WT + 2BAct only
Arid5b	0.18	0.0576296	0.346077	-0.55	1.17e-06	4.69e-05	N208Y[HOM] + 2BAct vs WT + 2BAct only
B3galt2	-0.17	0.0876403	0.424555	-0.55	3.54e-06	0.00012204	N208Y[HOM] + 2BAct vs WT + 2BAct only
Homer1	-0.09	0.414611	0.790949	-0.55	5.85e-05	0.00125873	N208Y[HOM] + 2BAct vs WT + 2BAct only
Ext1	-0.08	0.54559	0.855426	-0.55	0.00048039	0.00689801	N208Y[HOM] + 2BAct vs WT + 2BAct only
Cers6	-0.29	0.00083338	0.0262069	-0.56	1.57e-07	8.04e-06	N208Y[HOM] + 2BAct vs WT + 2BAct only
Dlg2	-0.22	0.00481964	0.0872831	-0.56	3.36e-09	2.61e-07	N208Y[HOM] + 2BAct vs WT + 2BAct only
Kcnma1	-0.27	0.0078218	0.115497	-0.56	3.54e-06	0.00012204	N208Y[HOM] + 2BAct vs WT + 2BAct only
Slc8a3	-0.19	0.106183	0.468589	-0.56	8.11e-05	0.001652	N208Y[HOM] + 2BAct vs WT + 2BAct only
Galnt6	-0.14	0.181899	0.589093	-0.56	1.44e-05	0.00040359	N208Y[HOM] + 2BAct vs WT + 2BAct only
Slitrk3	-0.08	0.435941	0.803686	-0.56	2.06e-05	0.00054636	N208Y[HOM] + 2BAct vs WT + 2BAct only
Pcdhb14	-0.32	0.0002079	0.00930315	-0.57	4.75e-08	2.92e-06	N208Y[HOM] + 2BAct vs WT + 2BAct only
Peak1	-0.15	0.0487883	0.319486	-0.57	2.99e-10	2.72e-08	N208Y[HOM] + 2BAct vs WT + 2BAct only
Gm49858	-0.28	0.051054	0.327923	-0.57	0.00100747	0.012241	N208Y[HOM] + 2BAct vs WT + 2BAct only
Nr6a1	-0.19	0.266432	0.675467	-0.57	0.00605027	0.0468085	N208Y[HOM] + 2BAct vs WT + 2BAct only
Thsd7a	-0.06	0.59915	0.879057	-0.57	2.45e-05	0.00063225	N208Y[HOM] + 2BAct vs WT + 2BAct only
Ccnjl	0.05	0.755957	0.938502	-0.57	0.00238683	0.023382	N208Y[HOM] + 2BAct vs WT + 2BAct only
Gpt	-0.03	0.792574	0.949796	-0.57	0.00010757	0.00206858	N208Y[HOM] + 2BAct vs WT + 2BAct only
Shisa7	0.03	0.818285	0.958547	-0.57	0.00156229	0.0169491	N208Y[HOM] + 2BAct vs WT + 2BAct only
Cnksr2	-0.33	0.00071558	0.0233053	-0.58	7.24e-07	3.09e-05	N208Y[HOM] + 2BAct vs WT + 2BAct only
Gamt	-0.26	0.0591631	0.352145	-0.58	0.00058276	0.00801866	N208Y[HOM] + 2BAct vs WT + 2BAct only
Slco4a1	-0.08	0.400971	0.783229	-0.58	9.58e-07	3.9e-05	N208Y[HOM] + 2BAct vs WT + 2BAct only
Lgi4	-0.43	4.38e-06	0.00038449	-0.59	3.32e-07	1.54e-05	N208Y[HOM] + 2BAct vs WT + 2BAct only
Hipk2	-0.32	0.0599025	0.354067	-0.59	0.00476479	0.0395328	N208Y[HOM] + 2BAct vs WT + 2BAct only
1500009L16Rik	-0.09	0.59697	0.878565	-0.59	0.00411296	0.0353784	N208Y[HOM] + 2BAct vs WT + 2BAct only
Scd1	-0.3	0.00011125	0.00565113	-0.6	3.07e-10	2.77e-08	N208Y[HOM] + 2BAct vs WT + 2BAct only
Fam222a	-0.26	0.00029467	0.0125596	-0.6	5.78e-12	7.07e-10	N208Y[HOM] + 2BAct vs WT + 2BAct only
Nefh	-0.16	0.0393335	0.283531	-0.6	1.8e-10	1.72e-08	N208Y[HOM] + 2BAct vs WT + 2BAct only
Mal	-0.11	0.2708	0.679482	-0.6	1.3e-06	5.08e-05	N208Y[HOM] + 2BAct vs WT + 2BAct only
Lcat	-0.4	1.46e-05	0.0010946	-0.61	4.81e-08	2.95e-06	N208Y[HOM] + 2BAct vs WT + 2BAct only
Grm3	-0.24	0.042038	0.293713	-0.61	1.74e-05	0.00047293	N208Y[HOM] + 2BAct vs WT + 2BAct only
Idi1	-0.22	0.0225821	0.210032	-0.62	1.12e-07	5.94e-06	N208Y[HOM] + 2BAct vs WT + 2BAct only
Nhsl2	-0.28	0.0235093	0.21468	-0.62	4.16e-05	0.00095746	N208Y[HOM] + 2BAct vs WT + 2BAct only
Gabrb2	-0.29	0.0338582	0.264225	-0.62	0.00015284	0.00274635	N208Y[HOM] + 2BAct vs WT + 2BAct only
Utp14b	-0.25	0.0550285	0.340596	-0.62	7.35e-05	0.00152012	N208Y[HOM] + 2BAct vs WT + 2BAct only
Rpgrip1l	-0.24	0.121612	0.49792	-0.62	0.00103076	0.0124353	N208Y[HOM] + 2BAct vs WT + 2BAct only
Tenm1	-0.13	0.306962	0.709127	-0.62	7.55e-05	0.00155148	N208Y[HOM] + 2BAct vs WT + 2BAct only
Frmd3	0.02	0.860359	0.969628	-0.62	5.04e-08	3.07e-06	N208Y[HOM] + 2BAct vs WT + 2BAct only
Chrdl1	-0.21	0.133266	0.515985	-0.63	0.00024236	0.00399907	N208Y[HOM] + 2BAct vs WT + 2BAct only
Neu4	-0.17	0.326543	0.724113	-0.63	0.00237886	0.0233382	N208Y[HOM] + 2BAct vs WT + 2BAct only
Rarb	-0.06	0.681416	0.912601	-0.63	0.00020623	0.00351791	N208Y[HOM] + 2BAct vs WT + 2BAct only
Shisa9	-0.02	0.78795	0.9488	-0.63	4.3e-10	3.8e-08	N208Y[HOM] + 2BAct vs WT + 2BAct only
Mfap3l	-0.26	7.8e-05	0.00430165	-0.64	8.35e-16	1.42e-13	N208Y[HOM] + 2BAct vs WT + 2BAct only
Pcdh20	-0.41	0.00129244	0.0358115	-0.64	3.12e-05	0.00077045	N208Y[HOM] + 2BAct vs WT + 2BAct only
Shc3	-0.48	0.00316007	0.0645909	-0.64	0.0012696	0.0145558	N208Y[HOM] + 2BAct vs WT + 2BAct only
Cntnap5b	-0.33	0.0387287	0.280548	-0.64	0.00090485	0.011331	N208Y[HOM] + 2BAct vs WT + 2BAct only
Muc3a	0.25	0.0400181	0.28654	-0.64	1.58e-05	0.0004356	N208Y[HOM] + 2BAct vs WT + 2BAct only
Col27a1	-0.18	0.0906233	0.431911	-0.64	3.54e-07	1.63e-05	N208Y[HOM] + 2BAct vs WT + 2BAct only
Cldn11	-0.07	0.293179	0.697909	-0.64	3.24e-14	4.95e-12	N208Y[HOM] + 2BAct vs WT + 2BAct only
E530001F21Rik	-0.11	0.491104	0.829008	-0.64	0.00099412	0.0121384	N208Y[HOM] + 2BAct vs WT + 2BAct only
Gm1043	-0.05	0.802727	0.953061	-0.64	0.00652497	0.0494624	N208Y[HOM] + 2BAct vs WT + 2BAct only
Shroom1	-0.25	0.0849944	0.417376	-0.65	0.00022221	0.00373518	N208Y[HOM] + 2BAct vs WT + 2BAct only
Cldn34c1	0.23	0.215717	0.626181	-0.65	0.00421511	0.036046	N208Y[HOM] + 2BAct vs WT + 2BAct only
Sh2b2	0	0.98112	0.995679	-0.65	0.00386703	0.0339132	N208Y[HOM] + 2BAct vs WT + 2BAct only
Opn3	-0.35	0.0026988	0.058362	-0.66	3.06e-06	0.00010833	N208Y[HOM] + 2BAct vs WT + 2BAct only
Ttll3	-0.14	0.0543242	0.338681	-0.66	6.24e-14	9.17e-12	N208Y[HOM] + 2BAct vs WT + 2BAct only
Zfp804a	-0.16	0.113769	0.483894	-0.66	1.34e-07	7.01e-06	N208Y[HOM] + 2BAct vs WT + 2BAct only
Stap2	-0.26	0.0259017	0.229041	-0.67	2.31e-06	8.43e-05	N208Y[HOM] + 2BAct vs WT + 2BAct only
Fam135b	-0.25	0.065546	0.368673	-0.67	3.54e-05	0.00085084	N208Y[HOM] + 2BAct vs WT + 2BAct only
Gpld1	-0.4	0.0011146	0.0322676	-0.68	5.7e-06	0.00018318	N208Y[HOM] + 2BAct vs WT + 2BAct only
Nwd2	-0.01	0.968076	0.993472	-0.68	3.59e-05	0.00085856	N208Y[HOM] + 2BAct vs WT + 2BAct only
Adamts4	-0.32	8.87e-07	9.3e-05	-0.69	3.56e-18	7.19e-16	N208Y[HOM] + 2BAct vs WT + 2BAct only
Grm7	0.14	0.355496	0.749228	-0.69	0.00012845	0.00238497	N208Y[HOM] + 2BAct vs WT + 2BAct only
Has3	0.03	0.877534	0.973559	-0.69	0.00423766	0.0361688	N208Y[HOM] + 2BAct vs WT + 2BAct only
Aldoc	-0.28	1.86e-09	3.34e-07	-0.7	5.38e-36	3.11e-33	N208Y[HOM] + 2BAct vs WT + 2BAct only
Plp1	-0.18	0.0819722	0.410217	-0.7	2.45e-08	1.59e-06	N208Y[HOM] + 2BAct vs WT + 2BAct only
Nphp4	0.02	0.836489	0.962548	-0.7	1.45e-06	5.59e-05	N208Y[HOM] + 2BAct vs WT + 2BAct only
Gm3052	-0.16	0.397164	0.780201	-0.71	0.00195689	0.0201605	N208Y[HOM] + 2BAct vs WT + 2BAct only
Chst8	-0.19	0.15344	0.548257	-0.72	8.33e-06	0.00025232	N208Y[HOM] + 2BAct vs WT + 2BAct only
Lrrc55	-0.03	0.849692	0.96575	-0.72	0.00142068	0.0158383	N208Y[HOM] + 2BAct vs WT + 2BAct only
Plekhg4	-0.25	0.0379619	0.27816	-0.73	1.06e-06	4.28e-05	N208Y[HOM] + 2BAct vs WT + 2BAct only
Fam228a	0.04	0.87039	0.972067	-0.73	0.00544868	0.0433822	N208Y[HOM] + 2BAct vs WT + 2BAct only
Ugt8a	-0.48	7.35e-06	0.00060961	-0.74	8.73e-09	6.08e-07	N208Y[HOM] + 2BAct vs WT + 2BAct only
Dok3	-0.07	0.674171	0.909821	-0.74	0.00037286	0.00561066	N208Y[HOM] + 2BAct vs WT + 2BAct only
Tradd	-0.37	0.0411547	0.290602	-0.75	0.00061803	0.00836849	N208Y[HOM] + 2BAct vs WT + 2BAct only
Ctxn3	-0.34	0.00059632	0.0204088	-0.77	2.89e-10	2.66e-08	N208Y[HOM] + 2BAct vs WT + 2BAct only
Cacng5	-0.45	4.59e-12	1.11e-09	-0.78	1.25e-22	3.82e-20	N208Y[HOM] + 2BAct vs WT + 2BAct only
Cldn10	-0.23	0.0509092	0.327314	-0.78	2.6e-08	1.68e-06	N208Y[HOM] + 2BAct vs WT + 2BAct only
Plcxd3	-0.36	0.0600615	0.354536	-0.78	0.00075569	0.00982094	N208Y[HOM] + 2BAct vs WT + 2BAct only
Cdh19	-0.11	0.403232	0.784233	-0.78	1.97e-06	7.37e-05	N208Y[HOM] + 2BAct vs WT + 2BAct only
Chdh	-0.37	0.117378	0.489702	-0.8	0.0051827	0.0419445	N208Y[HOM] + 2BAct vs WT + 2BAct only
Fa2h	-0.22	0.0220383	0.207656	-0.81	6.39e-12	7.71e-10	N208Y[HOM] + 2BAct vs WT + 2BAct only
Gm4787	0.26	0.259602	0.670655	-0.81	0.00399957	0.0347482	N208Y[HOM] + 2BAct vs WT + 2BAct only
Ceacam1	-0.43	0.0168021	0.18204	-0.82	0.00022553	0.00378314	N208Y[HOM] + 2BAct vs WT + 2BAct only
Gpr63	-0.27	0.203166	0.61598	-0.82	0.0015556	0.0169106	N208Y[HOM] + 2BAct vs WT + 2BAct only
Carns1	-0.14	0.493219	0.830646	-0.82	0.00080766	0.0103547	N208Y[HOM] + 2BAct vs WT + 2BAct only
Zfp947	-0.08	0.705699	0.921634	-0.82	0.00215688	0.0217023	N208Y[HOM] + 2BAct vs WT + 2BAct only
Scnn1g	0.03	0.853948	0.96764	-0.82	7.15e-05	0.00148604	N208Y[HOM] + 2BAct vs WT + 2BAct only
Gm9925	-0.55	0.0152133	0.171168	-0.85	0.00217995	0.021859	N208Y[HOM] + 2BAct vs WT + 2BAct only
Gabra2	-0.08	0.280711	0.687023	-0.85	1.87e-19	4.13e-17	N208Y[HOM] + 2BAct vs WT + 2BAct only
Nlrp10	-0.39	0.0212996	0.20394	-0.86	3.91e-05	0.00091355	N208Y[HOM] + 2BAct vs WT + 2BAct only
Enpp6	-0.18	0.481987	0.825564	-0.88	0.00581022	0.045448	N208Y[HOM] + 2BAct vs WT + 2BAct only
Gdf11	-0.21	0.0259043	0.229041	-0.89	9.56e-15	1.51e-12	N208Y[HOM] + 2BAct vs WT + 2BAct only
Stil	-0.1	0.614772	0.885617	-0.9	0.00023035	0.0038509	N208Y[HOM] + 2BAct vs WT + 2BAct only
Srpk3	-0.25	0.282842	0.687745	-0.91	0.00137831	0.015462	N208Y[HOM] + 2BAct vs WT + 2BAct only
Kcnh3	-0.4	0.0764535	0.398011	-0.92	0.00071614	0.00939003	N208Y[HOM] + 2BAct vs WT + 2BAct only
Plxnb3	-0.28	0.00257836	0.0567252	-0.93	2.95e-16	5.19e-14	N208Y[HOM] + 2BAct vs WT + 2BAct only
Pcdha6	-0.02	0.924706	0.983658	-0.96	0.0028748	0.0269997	N208Y[HOM] + 2BAct vs WT + 2BAct only
Col11a2	-0.27	0.105119	0.465869	-0.98	1.57e-06	5.98e-05	N208Y[HOM] + 2BAct vs WT + 2BAct only
Serpinb1a	-0.22	0.432019	0.801613	-0.98	0.00363816	0.032345	N208Y[HOM] + 2BAct vs WT + 2BAct only
Cntnap5c	-0.35	0.131239	0.512953	-1.02	0.00033743	0.00518634	N208Y[HOM] + 2BAct vs WT + 2BAct only
Lsmem1	-0.37	0.14004	0.52588	-1.02	0.00088539	0.0111478	N208Y[HOM] + 2BAct vs WT + 2BAct only
Tmprss3	-0.49	0.111334	0.479906	-1.04	0.00572678	0.0449735	N208Y[HOM] + 2BAct vs WT + 2BAct only
Fxyd7	-0.02	0.950303	0.988135	-1.05	0.0018914	0.0196348	N208Y[HOM] + 2BAct vs WT + 2BAct only
Trpc6	-0.13	0.53443	0.850552	-1.07	3.38e-05	0.0008226	N208Y[HOM] + 2BAct vs WT + 2BAct only
Depdc7	-0.43	0.192309	0.602109	-1.09	0.00617825	0.0474671	N208Y[HOM] + 2BAct vs WT + 2BAct only
Alms1-ps1	-0.21	0.466196	0.81648	-1.1	0.0014535	0.0161088	N208Y[HOM] + 2BAct vs WT + 2BAct only
Pcdhb2	-0.75	0.00636286	0.10197	-1.12	0.00081871	0.0104549	N208Y[HOM] + 2BAct vs WT + 2BAct only
Etnppl	-0.58	0.00952874	0.130668	-1.13	2.99e-05	0.00074431	N208Y[HOM] + 2BAct vs WT + 2BAct only
Ninj2	0.03	0.936266	0.985929	-1.15	0.0041196	0.0354167	N208Y[HOM] + 2BAct vs WT + 2BAct only
Star	-0.34	0.217129	0.628358	-1.18	0.00040432	0.00599204	N208Y[HOM] + 2BAct vs WT + 2BAct only
Emilin2	0.19	0.585371	0.873799	-1.18	0.00542985	0.0432727	N208Y[HOM] + 2BAct vs WT + 2BAct only
Cps1	0.47	0.164596	0.566563	-1.22	0.00309943	0.0286104	N208Y[HOM] + 2BAct vs WT + 2BAct only
Prss16	-0.32	0.400902	0.783229	-1.29	0.00554695	0.0439216	N208Y[HOM] + 2BAct vs WT + 2BAct only
Myo15a	-0.33	0.0616602	0.35896	-1.35	3.72e-10	3.32e-08	N208Y[HOM] + 2BAct vs WT + 2BAct only
Nkx2-9	-0.4	0.323115	0.721282	-1.37	0.00513761	0.0416943	N208Y[HOM] + 2BAct vs WT + 2BAct only
Klhl34	-0.18	0.562516	0.863025	-1.38	0.00021174	0.00359286	N208Y[HOM] + 2BAct vs WT + 2BAct only
Prl2c2	-0.38	0.316159	0.716085	-1.41	0.00228056	0.0226569	N208Y[HOM] + 2BAct vs WT + 2BAct only
Myoc	-0.28	0.489839	0.829008	-1.46	0.00297555	0.0277363	N208Y[HOM] + 2BAct vs WT + 2BAct only
Rd3l	-0.26	0.539346	0.852171	-1.5	0.00328974	0.0299057	N208Y[HOM] + 2BAct vs WT + 2BAct only
Lhx3	0.18	0.661987	0.905682	-1.5	0.00230181	0.0227986	N208Y[HOM] + 2BAct vs WT + 2BAct only
Gpc5	-0.32	0.281838	0.687735	-1.6	7.32e-06	0.00022708	N208Y[HOM] + 2BAct vs WT + 2BAct only
Acsm5	-0.76	0.0163443	0.17975	-1.64	2.38e-05	0.00061605	N208Y[HOM] + 2BAct vs WT + 2BAct only
Trp63	0.23	0.585571	0.873799	-1.65	0.00110127	0.0130299	N208Y[HOM] + 2BAct vs WT + 2BAct only
Klk6	-0.26	0.343685	0.741158	-1.71	1.87e-07	9.37e-06	N208Y[HOM] + 2BAct vs WT + 2BAct only
Prl2c3	-0.17	0.703858	0.920285	-1.71	0.00149214	0.0164135	N208Y[HOM] + 2BAct vs WT + 2BAct only
Cckbr	0.08	0.875886	0.973447	-1.73	0.0037036	0.0328004	N208Y[HOM] + 2BAct vs WT + 2BAct only
Ccdc192	-0.08	0.871906	0.972072	-1.98	0.00096414	0.01188	N208Y[HOM] + 2BAct vs WT + 2BAct only
Gm9918	0.22	0.704707	0.921023	-2.06	0.00304566	0.0282594	N208Y[HOM] + 2BAct vs WT + 2BAct only
Gal	0.11	0.837826	0.962548	-2.88	2.46e-05	0.00063242	N208Y[HOM] + 2BAct vs WT + 2BAct only
Gm45208	0.75	0.400778	0.783229	-3.1	0.00414155	0.0355483	N208Y[HOM] + 2BAct vs WT + 2BAct only
Gm13835	-4.54	0.0413681	0.291689	-7.63	0.00486675	0.040193	N208Y[HOM] + 2BAct vs WT + 2BAct only
Rpl3-ps1	3.77	0.00198327	0.0474633	3.6	0.0154679	0.0906963	R191H[HOM] vs WT only
Rfx8	2.04	0.00051701	0.0184365	1.92	0.00736651	0.0537969	R191H[HOM] vs WT only
H1f3	1.98	0.00039461	0.0151055	1.27	0.061429	0.228436	R191H[HOM] vs WT only
Zim1	1.47	2.81e-07	3.28e-05	0.91	0.00922071	0.0632222	R191H[HOM] vs WT only
Prph	2.9	0.00041404	0.0156639	0.87	0.382334	0.651226	R191H[HOM] vs WT only
Mei4	1	0.00024798	0.0109151	0.86	0.00943153	0.0641503	R191H[HOM] vs WT only
Kpna2-ps	1.8	0.00102329	0.0302669	0.86	0.195835	0.459149	R191H[HOM] vs WT only
Phyhd1	0.81	0.00169048	0.0426022	0.85	0.00689242	0.0514036	R191H[HOM] vs WT only
Tekt2	1.37	0.00039826	0.0152094	0.83	0.0772351	0.264149	R191H[HOM] vs WT only
Tmem37	1.51	0.00020321	0.00922082	0.81	0.0999376	0.310332	R191H[HOM] vs WT only
Fgf2	0.99	0.00049868	0.0180859	0.8	0.0197198	0.107945	R191H[HOM] vs WT only
Hhip	1.03	4.29e-06	0.00038045	0.54	0.0472873	0.194256	R191H[HOM] vs WT only
Chpt1	0.57	1.71e-15	5.41e-13	0.49	2.13e-08	1.41e-06	R191H[HOM] vs WT only
Bcas1	0.54	2.19e-05	0.00154217	0.48	0.00189306	0.0196348	R191H[HOM] vs WT only
Tceanc2	0.6	0.00102489	0.0302669	0.47	0.0336243	0.153437	R191H[HOM] vs WT only
Pdzd7	0.63	6.9e-09	1.06e-06	0.46	0.00058083	0.0079989	R191H[HOM] vs WT only
Abhd1	0.52	0.0003768	0.0146986	0.37	0.0398364	0.172525	R191H[HOM] vs WT only
Mynn	0.61	9.55e-05	0.00499318	0.35	0.0701495	0.249383	R191H[HOM] vs WT only
Hpdl	-0.69	0.00167575	0.0424295	0.32	0.229391	0.500914	R191H[HOM] vs WT only
Cmbl	0.56	0.00059156	0.0203322	0.31	0.121832	0.348641	R191H[HOM] vs WT only
Sncaip	0.53	0.00027024	0.0116724	0.24	0.180502	0.439191	R191H[HOM] vs WT only
Gm7240	1.73	0.00092699	0.0282009	0.23	0.719258	0.87507	R191H[HOM] vs WT only
Prdm5	0.57	0.00010709	0.00550938	0.2	0.264966	0.540041	R191H[HOM] vs WT only
Atf1	0.51	0.00029763	0.0125775	0.2	0.254367	0.527977	R191H[HOM] vs WT only
Srp54b	-0.62	6.49e-05	0.00370204	0.16	0.40941	0.674239	R191H[HOM] vs WT only
Gm8738	-1.91	0.0016121	0.0412709	0.08	0.918169	0.968053	R191H[HOM] vs WT only
Gpr45	0.61	0.00128554	0.0357578	0.04	0.853866	0.939718	R191H[HOM] vs WT only
Slc18a2	3.57	0.00153013	0.0398672	0.03	0.980921	0.991415	R191H[HOM] vs WT only
Bok	0.51	4.79e-05	0.00290091	0.02	0.920773	0.969081	R191H[HOM] vs WT only
Rtbdn	0.64	0.00054015	0.0189694	-0.07	0.761726	0.899351	R191H[HOM] vs WT only
Tlr4	1.18	0.00104894	0.030856	-0.13	0.76616	0.901068	R191H[HOM] vs WT only
Pcdha9	-0.7	1.12e-07	1.4e-05	-0.19	0.248146	0.520783	R191H[HOM] vs WT only
Mrln	0.71	0.00058335	0.0200927	-0.24	0.337477	0.61027	R191H[HOM] vs WT only
Lrp4	-0.51	2.23e-06	0.00020691	-0.25	0.0522889	0.205817	R191H[HOM] vs WT only
Gm28036	-0.78	0.00083858	0.0262529	-0.25	0.372107	0.641449	R191H[HOM] vs WT only
Vmn2r90	-0.96	0.0001509	0.00726104	-0.28	0.355889	0.626666	R191H[HOM] vs WT only
Slc13a1	-0.67	0.00166625	0.0422551	-0.31	0.233005	0.505416	R191H[HOM] vs WT only
Gvin3	-2.38	0.00037325	0.0146701	-0.33	0.681634	0.857514	R191H[HOM] vs WT only
Rlbp1	-0.79	0.00010923	0.00560155	-0.35	0.165611	0.417294	R191H[HOM] vs WT only
Tshz3	-0.53	1.45e-06	0.00014185	-0.37	0.00532079	0.0426349	R191H[HOM] vs WT only
Slc9a7	-0.61	0.00020531	0.0092384	-0.37	0.0679012	0.24383	R191H[HOM] vs WT only
Tst	-0.56	5.18e-06	0.00044054	-0.42	0.00506048	0.0412447	R191H[HOM] vs WT only
Col20a1	-0.6	0.00188023	0.0458066	-0.42	0.0752327	0.260536	R191H[HOM] vs WT only
Gm12928	-4.76	0.00019733	0.00900463	-0.45	0.772043	0.902896	R191H[HOM] vs WT only
Lpar1	-0.55	3.75e-09	6.05e-07	-0.46	6.01e-05	0.00128496	R191H[HOM] vs WT only
Lifr	0.6	0.00019621	0.00900438	-0.47	0.0148559	0.0882629	R191H[HOM] vs WT only
Casp1	-0.73	0.00208516	0.0495349	-0.48	0.0923959	0.295733	R191H[HOM] vs WT only
Chrnb4	-1.09	5.11e-05	0.00303769	-0.5	0.125105	0.354322	R191H[HOM] vs WT only
Kctd12b	-0.73	4.61e-06	0.00040026	-0.51	0.00832781	0.0588227	R191H[HOM] vs WT only
Ptch2	-0.96	8.12e-05	0.00443286	-0.58	0.0502646	0.20148	R191H[HOM] vs WT only
Zbtb16	0.96	0.00039029	0.0150115	-0.59	0.0750465	0.260247	R191H[HOM] vs WT only
Birc7	-1.44	0.0006105	0.0205986	-0.6	0.24281	0.516439	R191H[HOM] vs WT only
Gm21962	-4.12	4.25e-09	6.73e-07	-0.61	0.473103	0.722867	R191H[HOM] vs WT only
Disc1	-0.93	0.00031707	0.01303	-0.64	0.0411272	0.1766	R191H[HOM] vs WT only
Atp13a4	-0.76	0.00089504	0.0275351	-0.64	0.0230755	0.120052	R191H[HOM] vs WT only
Igsf1	-1.53	0.0002882	0.0123163	-0.69	0.182701	0.441818	R191H[HOM] vs WT only
Gal3st4	-1.14	0.00099833	0.0297547	-0.9	0.0330134	0.151765	R191H[HOM] vs WT only
Sypl2	-0.92	0.00116002	0.0332841	-0.92	0.00766243	0.0552584	R191H[HOM] vs WT only
Gm18126	-1.29	0.0014622	0.038722	-1.07	0.0289808	0.139291	R191H[HOM] vs WT only

## Sheet: N208Y 2BAct withdrawal vs WT + 
	N208Y 2BAct withdrawal vs WT + 2BAct
Gene Symbol	FC (log2)	p-val	q-val
Chac1	5.41934	9.38e-128	4.74e-125
Aimp1	0.895116	8.23e-26	3.33e-24
Catsperd	2.3591	5.51e-10	6.08e-09
Arl6ip6	0.630472	7.59e-05	0.000362205
Actl6a	0.659507	1.15e-07	9.17e-07
Pnma2	0.866898	0.00314125	0.0101589
Eef1b2	0.607705	6.97e-14	1.22e-12
Wdr89	0.640128	8.89e-06	5.12e-05
Rpl7	0.63874	3.1e-28	1.42e-26
Prr16	0.537378	3.72e-06	2.29e-05
Slc3a2	2.20267	1.26e-145	7.51e-143
Psmg4	0.706542	3.56e-05	0.000182282
Fam204a	0.790159	2.06e-16	4.54e-15
Nop14	0.926957	1.09e-08	9.98e-08
Cdyl	0.796926	3.28e-12	4.79e-11
Tmem268	1.19949	5.95e-10	6.51e-09
Cxcl1	4.94344	1.41e-06	9.39e-06
Rpl10-ps1	0.825281	3.42e-08	2.92e-07
Kyat3	0.746838	5.98e-05	0.000293013
Gna13	1.12435	6.38e-56	8.17e-54
Pex11a	1.09612	1.38e-09	1.43e-08
Aldh18a1	2.60387	1.98e-88	5.91e-86
Senp6	0.505154	2.72e-09	2.72e-08
Rhebl1	0.646478	1.53e-05	8.42e-05
Pabpc1	0.601539	3.19e-17	7.64e-16
Efcab2	0.507637	0.000699325	0.00268718
Rps6ka2	0.638413	3.11e-10	3.57e-09
Cyb5r1	3.32518	8.92e-237	2.4e-233
Uvssa	0.569981	2.45e-07	1.86e-06
Dusp4	1.07046	0.000219932	0.000949181
Rpl14	0.656265	4.62e-20	1.34e-18
Gtf2f2	0.73178	3.67e-10	4.15e-09
Ccng1	1.02462	4.32e-53	5.1e-51
Coq8a	0.58508	8.06e-05	0.000382664
Golph3	0.66407	1.79e-29	8.6e-28
Dus4l	1.2769	1.23e-05	6.91e-05
Rnf138	0.556293	8.87e-09	8.19e-08
Wnt5a	1.17544	3.6e-05	0.00018409
Pard3b	1.29383	1.4e-15	2.86e-14
Adrb1	1.36997	6.29e-07	4.47e-06
Pak1ip1	0.648481	3.62e-19	1e-17
Trp53	1.17217	5.13e-29	2.41e-27
Rbm34	0.600196	5.09e-10	5.64e-09
Mtm1	0.826804	3.3e-20	9.67e-19
Atic	0.801691	1.34e-25	5.4e-24
Rpl17-ps10	0.864377	7.08e-11	8.82e-10
Slc19a1	0.831212	1.37e-10	1.64e-09
1810010H24Rik	1.96904	1.34e-40	1.04e-38
Pacsin2	0.521213	3.28e-06	2.04e-05
Adnp	0.506696	9.07e-05	0.000426574
Pdcd2	0.64061	1.38e-06	9.2e-06
Ormdl3	0.579942	6.25e-18	1.59e-16
Lsg1	0.762257	4.18e-12	6.02e-11
Zkscan17	0.787115	1.48e-10	1.77e-09
Eola1	0.627591	2.5e-08	2.16e-07
Ccn2	1.24022	2.05e-05	0.000109727
Nhlrc3	1.01844	4.12e-31	2.16e-29
Ppp1r15a	2.14562	9.18e-32	4.94e-30
Rab32	1.35154	5.77e-07	4.13e-06
Psph	2.64334	1.92e-80	5e-78
Bbc3	1.38192	4.8e-19	1.32e-17
Utp4	0.710206	3.8e-18	9.81e-17
Rpl7l1	0.511615	0.000471887	0.00189624
Polr1c	0.610996	2.48e-09	2.49e-08
Gm12240	2.24405	6.35e-10	6.92e-09
Pno1	0.71057	9.53e-17	2.18e-15
Chek2	1.21194	0.00375959	0.0118403
Amotl2	0.5483	2.31e-07	1.76e-06
Tmem167b	0.504182	1.7e-14	3.14e-13
Rps5	0.669108	3.94e-23	1.37e-21
Calb2	0.843111	1.31e-16	2.94e-15
Gramd1c	0.674749	0.00379577	0.011934
Nol12	0.921311	2.93e-09	2.91e-08
Zfp119a	0.538666	0.000368593	0.00151755
Rpl4	0.667739	8.83e-34	5.1e-32
Smg8	0.567003	2.82e-07	2.12e-06
Syde1	1.21091	1.12e-53	1.36e-51
Epop	0.740722	0.000384227	0.00157493
Grwd1	0.73439	1.42e-11	1.93e-10
Cebpb	3.09059	1.55e-44	1.38e-42
Ghitm	0.559758	6.8e-25	2.61e-23
Nr4a1	1.81405	5.63e-05	0.000277492
Toe1	0.633218	1.45e-08	1.31e-07
Tpx2	1.99418	5.91e-16	1.24e-14
Dars	0.566633	1.36e-18	3.62e-17
Eef1aknmt	0.714605	1.88e-09	1.91e-08
Mthfd1l	0.883433	1.3e-16	2.91e-15
Wdr46	0.60889	6.54e-07	4.63e-06
Tbc1d20	0.546034	1.03e-10	1.26e-09
Junb	1.24035	1.61e-06	1.07e-05
Rps23	0.552121	4.48e-08	3.77e-07
Cip2a	0.872481	0.00338668	0.0108162
Cdc73	0.662264	1.51e-05	8.29e-05
Wdr53	0.520477	0.000112842	0.000518739
Atf3	5.43771	3.56e-81	9.42e-79
Pde4b	0.540745	5.58e-14	9.8e-13
Gng5	1.32074	6.89e-26	2.81e-24
Gsta3	0.859147	0.0027258	0.0089588
Rpl21	0.751087	7.35e-23	2.52e-21
Apmap	0.852995	3.31e-18	8.58e-17
Ccn1	3.06409	3.72e-17	8.86e-16
Rpl36a-ps2	0.587536	1.65e-06	1.09e-05
Insyn2a	0.663525	0.00372518	0.0117372
Cfap95	1.47704	0.000218066	0.000942136
Cp	1.27331	7.45e-06	4.34e-05
Rbm7	0.743434	1.08e-26	4.59e-25
Zfp593	0.92209	1.05e-13	1.8e-12
Rpl36	0.503597	4.8e-12	6.84e-11
Pkdrej	1.28945	0.000203362	0.000885951
Tmem200c	1.37853	3.38e-16	7.26e-15
E130311K13Rik	1.17265	3.36e-07	2.49e-06
Alkbh3	0.903165	1.51e-13	2.54e-12
Txndc12	0.643748	1.72e-15	3.49e-14
Fcf1	0.550445	1.97e-08	1.74e-07
Gpr3	0.815456	0.00316884	0.0102358
Cdkn1b	0.597818	9.66e-12	1.34e-10
Rpl9	0.762527	5.9e-18	1.5e-16
Surf6	0.65073	4.55e-08	3.83e-07
Rplp1	0.821425	3.23e-21	9.99e-20
Rps11	0.653714	2.14e-19	5.95e-18
Sorbs1	0.529731	4.77e-06	2.88e-05
Slc6a9	0.7725	8.01e-33	4.45e-31
Nsa2	0.900706	6.69e-25	2.58e-23
Rps15	0.536628	4.03e-09	3.92e-08
Gstz1	0.726018	2.9e-16	6.28e-15
Sdcbp2	2.32648	1.7e-05	9.25e-05
Egr4	0.734657	0.0178257	0.0451555
Nfatc2ip	0.530744	0.00160537	0.00562884
Ptp4a2	0.594222	2.09e-10	2.46e-09
Aass	1.25133	7.13e-08	5.82e-07
Rps26-ps1	0.824879	0.000220217	0.000949901
Arf6	0.539862	1.36e-13	2.3e-12
Rps27a-ps3	3.19597	0.00184119	0.0063444
Coa8	0.619526	3.38e-06	2.1e-05
Cenpn	0.947184	0.000390268	0.00159767
Trub2	0.648275	0.000283646	0.00119604
Dusp23	0.556366	0.000203583	0.000886437
Npm3	0.909206	5.86e-06	3.48e-05
Rpl23a	0.603361	2.98e-12	4.4e-11
Smim19	0.55473	3.22e-13	5.24e-12
Sash1	0.6383	3.13e-14	5.68e-13
Gorab	0.547774	8.12e-07	5.67e-06
Tmx1	0.564824	3.39e-10	3.87e-09
Nat8f5	1.8031	3.13e-16	6.74e-15
Taf5l	0.537578	3.2e-08	2.74e-07
Tmem11	0.899851	8.99e-24	3.23e-22
Atf4	1.64001	4.68e-86	1.38e-83
Rack1	0.630202	2.12e-13	3.52e-12
Tcam1	2.57993	5.42e-10	5.98e-09
Gm37009	0.955964	0.0162655	0.0418529
Efl1	0.507349	4.48e-06	2.72e-05
Acot2	1.67854	9.71e-33	5.37e-31
Mgme1	0.671145	2.22e-09	2.24e-08
Egflam	1.08441	2.42e-05	0.000127743
Rps2	0.919818	5.07e-32	2.75e-30
Mak16	0.627369	1.52e-11	2.07e-10
Rrp15	0.667964	5.87e-07	4.2e-06
Cmtm3	0.616744	0.000578503	0.00227265
Cdsn	4.92279	1.93e-10	2.28e-09
Smyd4	0.763584	1.87e-05	0.00010096
Zfp617	0.516403	4.29e-10	4.81e-09
Ifrd1	1.45996	8.71e-34	5.05e-32
Rps16-ps2	0.547072	1.08e-08	9.88e-08
Col20a1	-0.152052	0.486626	0.628876
Rcan1	0.784235	1.27e-25	5.11e-24
Dusp6	1.29654	1.92e-10	2.27e-09
Thap6	0.981925	1.48e-07	1.16e-06
Tle6	1.45726	0.000203555	0.000886437
Ciart	1.46915	6.07e-40	4.62e-38
Tmem69	0.551098	0.00042316	0.00171752
Trib3	5.95247	1.93e-90	6.23e-88
Pycr1	5.27773	2.18e-42	1.8e-40
AI429214	0.94196	0.00193015	0.00661708
Hbegf	0.682872	1.27e-17	3.14e-16
Dhrs7	1.11599	3.8e-41	2.97e-39
Gm10275	0.834433	1.85e-20	5.52e-19
Cox7a2l	0.619385	2.69e-23	9.47e-22
Nfkbil1	1.1613	1.39e-20	4.18e-19
Eif3g	0.554821	5.3e-18	1.35e-16
Polr2m	0.581344	1.56e-12	2.36e-11
Fbxl7	2.0001	2.46e-13	4.07e-12
Myd88	0.633402	0.000104936	0.00048641
Spata1	1.70459	0.00182207	0.00628925
Ppp1r26	0.564063	0.000213688	0.000924952
Bcl10	0.639753	2.11e-11	2.81e-10
Lgals4	0.880139	3.67e-06	2.26e-05
Slc9a9	0.584669	1.41e-06	9.38e-06
Map10	1.06041	4.76e-10	5.29e-09
Zc3hav1	1.46517	1.04e-34	6.36e-33
Rpl10-ps3	0.752101	2.52e-18	6.58e-17
Rpl13	0.716964	5.48e-16	1.15e-14
Gm15427	0.820256	5.69e-05	0.000280221
Ung	0.801281	0.000492454	0.00196811
Rps3	0.820603	2.11e-13	3.52e-12
Rps14	1.08873	9.58e-12	1.33e-10
Acsl5	0.70626	0.0163877	0.0421205
Zfp566	0.739832	0.010466	0.0286798
Zfp120	0.571875	7.02e-08	5.74e-07
Cd3eap	0.692202	7.01e-10	7.57e-09
Muc1	1.68225	0.00591761	0.0175336
Rpsa-ps7	0.936352	0.00549502	0.0165147
Kcnq4	0.958377	5.68e-16	1.19e-14
Sertad2	0.609212	1.7e-10	2.02e-09
Rpf2	0.542512	0.000436553	0.001767
Tbrg1	0.798047	9.79e-28	4.35e-26
Tpt1-ps3	0.612873	2.89e-11	3.77e-10
Gm867	2.7459	0.000805106	0.00305226
Bex4	0.580769	2.21e-10	2.59e-09
Hnrnpf	0.531982	1.34e-16	3.01e-15
Gemin6	0.941463	1.09e-05	6.19e-05
Chek1	1.16415	0.0163344	0.0420067
Slc1a4	2.87435	8.98e-256	3.63e-252
Zfp213	0.717276	1.5e-09	1.55e-08
Myc	2.74184	1.9e-14	3.52e-13
Gnpda2	0.532112	1.95e-09	1.98e-08
Mrpl52	0.704105	4.8e-10	5.33e-09
Zfp24	0.610755	4.19e-13	6.74e-12
Max	0.625368	1.24e-07	9.86e-07
Tsr1	0.637828	6.62e-11	8.27e-10
Trnt1	0.592287	4.14e-11	5.27e-10
Poli	0.92145	3.63e-11	4.65e-10
Aldoa	2.0024	1.48e-08	1.33e-07
Gsto2	1.39923	0.000412186	0.00167677
Nup43	0.938466	3.34e-09	3.28e-08
Polr3c	0.509345	3.96e-08	3.36e-07
Zfp94	0.629434	0.000177478	0.000783544
Akna	1.34429	3.12e-28	1.42e-26
Mbd2	0.842078	1.17e-18	3.15e-17
Zfp984	0.970373	5.05e-09	4.83e-08
Gng10	0.546744	4.45e-05	0.000223975
Sp2	0.583124	2.83e-11	3.7e-10
Magohb	0.659797	0.00308237	0.00999048
Sh3yl1	0.59857	6.28e-07	4.47e-06
Dhfr	0.590627	3.66e-06	2.26e-05
Slc7a5	3.0467	0	0
Gm15697	1.59307	0.0188807	0.0474012
Gm15501	0.874602	0.00011949	0.000547429
Plrg1	0.570317	6.89e-15	1.32e-13
Nop53	0.617156	6.75e-15	1.29e-13
Nfkbib	0.573294	3.03e-12	4.46e-11
Zfp146	0.56016	1.22e-13	2.08e-12
Ndufaf6	0.620673	0.00193344	0.00662552
Lmo4	1.43282	1.56e-70	3.15e-68
AI987944	0.703933	3.14e-10	3.6e-09
Tipin	0.643806	9.34e-05	0.000438251
Il4i1	1.85674	5.69e-05	0.000280099
Nr2c2ap	0.935703	8.33e-15	1.59e-13
Syf2	0.500555	3.57e-13	5.77e-12
Ccdc90b	0.668819	2.36e-12	3.51e-11
Trip4	0.635602	6.87e-12	9.66e-11
Adamts14	2.69373	1.09e-14	2.05e-13
Fam104a	0.551262	7.79e-16	1.61e-14
Asb7	0.567123	2.58e-05	0.000135178
Llph-ps2	1.35247	8.98e-11	1.1e-09
Fam72a	0.554893	0.0122841	0.0328213
Rps7	0.630117	1.26e-09	1.31e-08
Cth	3.63621	3.97e-43	3.37e-41
Ddit4l	2.02763	0.000263491	0.00111776
Engase	0.55357	0.00857669	0.0241373
Wdr36	0.554696	6.27e-13	9.85e-12
Zfp64	0.655094	5.81e-10	6.37e-09
Mrpl30	0.543741	4.17e-11	5.31e-10
Haus2	0.716715	2.93e-11	3.81e-10
3110082I17Rik	1.04315	2.33e-09	2.34e-08
Spdya	0.713137	0.00945119	0.0262869
Fibcd1	4.72083	1.31e-13	2.22e-12
Mgmt	1.1414	6e-06	3.56e-05
Rpl24	0.512343	3.06e-11	3.97e-10
B3gntl1	0.888631	7.77e-10	8.36e-09
Rhbdd1	1.68015	3.64e-95	1.31e-92
Gm12380	0.906627	0.000105786	0.000489925
Lrp2	4.68454	1.53e-14	2.83e-13
A130010J15Rik	1.24663	1.88e-09	1.91e-08
Nudt6	0.893518	0.000106029	0.000490913
Bcar3	1.295	1.46e-24	5.49e-23
Brdt	0.544026	2.23e-05	0.000118435
Dctd	1.01898	4.71e-06	2.85e-05
Tenm4	1.3287	2.6e-16	5.65e-15
Bet1	0.673564	3.05e-06	1.91e-05
Gadd45b	1.15538	3.16e-13	5.17e-12
Msantd3	0.812439	5.72e-07	4.1e-06
Spry2	1.10592	5.28e-45	4.85e-43
Gm49686	0.774511	0.00359486	0.0113821
Tmem126a	0.880485	3.59e-17	8.55e-16
Frat1	0.57709	1.19e-10	1.44e-09
Fiz1	0.663858	2.03e-15	4.09e-14
Usp53	0.557956	5.65e-06	3.37e-05
Mt2	1.36887	1.06e-06	7.25e-06
Jrkl	0.67768	2.84e-11	3.72e-10
Eef1akmt4	1.12563	0.00442122	0.0136478
Rpl18a	0.631967	3.55e-15	6.98e-14
Cln8	1.30164	4.59e-07	3.33e-06
Gpr19	0.54779	5.19e-05	0.000257781
Triqk	1.31106	2.92e-10	3.36e-09
Tex264	0.625691	4.46e-15	8.68e-14
Fbxo4	0.526249	0.0045681	0.0140532
Rpl41	0.592359	3.76e-08	3.19e-07
Eef1a1	1.0425	1.8e-68	3.54e-66
Wdr74	0.663258	4.17e-13	6.7e-12
Gtpbp10	0.687921	2.75e-05	0.00014344
Krcc1	1.34417	9.87e-34	5.67e-32
Fzd6	0.66176	0.00109854	0.00402125
Zbtb25	0.771376	1.68e-09	1.72e-08
Rpl10a	0.539541	9.25e-10	9.85e-09
Ccdc190	1.2822	4.73e-55	5.88e-53
Txndc5	0.503306	2.15e-08	1.88e-07
Vhl	1.24529	3.07e-21	9.54e-20
Evc2	0.788607	1.99e-05	0.0001066
Rpl15-ps3	0.836577	2.16e-20	6.37e-19
Cst6	0.700957	0.00499077	0.0151543
Dcun1d3	1.01474	9e-05	0.000423396
Slc7a3	4.78348	8.28e-35	5.11e-33
Dnajc17	0.60824	3.01e-05	0.00015562
Fbxo7	0.69773	2.32e-13	3.84e-12
Rad52	0.602659	1.58e-09	1.63e-08
Ift74	0.590523	6.79e-07	4.8e-06
Kctd15	2.26066	4.32e-73	9.31e-71
Gm4724	0.969562	0.000204116	0.000888393
Ppp1r15b	0.85293	4.19e-19	1.15e-17
Casp7	1.2343	3.03e-05	0.000156505
Jpt2	1.01817	9.74e-08	7.84e-07
Rsl1d1	0.655378	3.49e-15	6.89e-14
Hfe	1.37109	3.75e-07	2.76e-06
Gm3194	1.079	0.00205714	0.0069975
Abca1	1.39942	5.07e-51	5.73e-49
Hsd17b1	1.81541	2.54e-10	2.95e-09
Btbd19	1.47883	1.37e-07	1.08e-06
Arhgap31	0.577479	1.7e-14	3.16e-13
Pex12	0.750981	5.72e-05	0.000281125
Exo5	0.56453	0.000375531	0.00154281
Sesn2	3.73467	0	0
Rps12-ps3	0.827118	3.88e-15	7.62e-14
Rbbp8	0.779024	0.000215148	0.000930023
Pigw	0.718937	0.000826307	0.00312162
Rtraf	0.554516	1.62e-10	1.94e-09
Shisa2	0.503735	0.00395138	0.0123535
Gm7536	0.576143	9.05e-13	1.4e-11
Paqr3	1.00748	1.82e-15	3.68e-14
Gyg	0.83686	6.33e-22	2.06e-20
Dnajb9	0.610333	1.12e-14	2.1e-13
Nabp2	0.571308	1.47e-12	2.23e-11
Endov	0.803058	2.8e-10	3.23e-09
H3c4	2.33224	1.84e-06	1.2e-05
Usp1	0.666775	1.78e-06	1.17e-05
Eif2a	0.539938	2.67e-14	4.88e-13
Rpl6	0.573969	3.01e-14	5.46e-13
Cactin	0.506381	7.76e-07	5.44e-06
Rnf2	0.792147	6.36e-09	5.99e-08
Rps8	0.820921	2.26e-25	8.96e-24
Rps27l	1.26184	3.75e-14	6.75e-13
Txnl4b	0.589876	1.34e-06	9e-06
Scpep1	1.42659	5.83e-49	6.16e-47
Mrps18b	0.924551	3.37e-19	9.33e-18
Bcl7b	0.586384	2.86e-16	6.19e-15
Mex3c	0.648201	1.38e-20	4.15e-19
Bend7	1.07974	1.4e-07	1.1e-06
Ofd1	0.674956	2.29e-13	3.79e-12
Mc5r	0.578232	0.0122962	0.0328481
Arap2	0.750845	1.26e-08	1.15e-07
Marchf3	0.602852	0.000512832	0.00204097
Col5a3	2.16929	2.5e-63	4.21e-61
Lrrc8d	0.686791	5.32e-15	1.03e-13
Mettl1	1.2871	2.99e-18	7.77e-17
Rps28	0.521742	3.09e-08	2.65e-07
Trim46	0.721309	1.69e-22	5.6e-21
Spata5	0.980834	0.0001804	0.000794922
Psmg2	0.609922	3e-10	3.46e-09
Kti12	0.548886	4.08e-06	2.49e-05
Rps18	0.825691	6.42e-22	2.08e-20
Fibin	3.50345	9.12e-76	2.1e-73
Rpl36-ps2	0.741365	6.18e-05	0.0003004
Hspa9	1.4905	1.26e-151	8.86e-149
Bambi	1.37838	4.84e-10	5.37e-09
Slc38a7	0.95875	1.01e-22	3.41e-21
Eprs	1.71805	5.58e-201	9.02e-198
Trim72	0.687398	0.0167902	0.042916
Rnf4	0.591243	1.09e-15	2.24e-14
Gm4924	1.12695	0.000339082	0.00140558
Ccdc91	0.555111	0.00019572	0.000855893
Eif1ad	0.902811	1.03e-16	2.34e-15
Elk4	0.504829	0.00193987	0.00664474
Sars	1.62318	1.86e-134	1.04e-131
Eif3j2	0.792206	1.02e-09	1.08e-08
Tbc1d15	0.546541	4.8e-05	0.000239786
Snx33	1.59942	8.77e-38	6.11e-36
Tmem209	0.739663	1.27e-09	1.32e-08
Rgs19	0.559908	0.00792616	0.0225223
Bud13	0.587646	0.00342252	0.0109199
Rassf6	0.50564	0.00876794	0.0246069
Zfp945	1.07531	1.71e-22	5.68e-21
Kdm4a	0.651812	1.18e-23	4.2e-22
Iqcg	1.36067	6.3e-05	0.000305599
Krtcap2	1.57082	9.84e-48	9.93e-46
Ppp3cc	0.584145	3.11e-10	3.57e-09
Zfp647	0.70624	6.96e-05	0.000334845
Zfp110	0.641925	1.24e-09	1.29e-08
Polk	0.693534	1.9e-10	2.25e-09
Spef2	1.05342	0.000194531	0.000852077
Dnajc2	0.848893	1.29e-19	3.65e-18
Smad2	0.627863	1.39e-10	1.67e-09
Eif4ebp1	4.88034	2.07e-29	9.85e-28
Nt5dc1	0.90141	1.45e-05	8.01e-05
Rpl32	0.750448	1.3e-18	3.46e-17
Rcc2	1.56479	5.22e-78	1.24e-75
Relb	1.22256	1.3e-07	1.03e-06
Set	0.509546	3.27e-14	5.92e-13
Rps26	0.586766	1.02e-10	1.24e-09
Ctu2	0.51024	0.00269059	0.00886105
Gm4332	0.709271	8.08e-07	5.64e-06
Slc25a38	0.589648	4.22e-08	3.57e-07
Polr3b	0.672433	9.22e-09	8.49e-08
Otub2	1.06447	1.78e-17	4.36e-16
Ncl	0.666267	2e-25	7.97e-24
Nmnat3	1.53696	2.64e-07	1.99e-06
Dnaja3	0.794439	5.22e-34	3.06e-32
Trim56	0.846676	2.67e-08	2.3e-07
Atpaf2	0.642831	1.14e-06	7.74e-06
Smad9	0.854114	7.63e-39	5.58e-37
Zbtb12	0.635944	5.76e-06	3.43e-05
Apobr	2.28496	8.77e-05	0.000413967
Noc3l	0.620727	1.2e-10	1.45e-09
Cdkl3	0.753848	2.02e-07	1.55e-06
Mmp19	1.64249	1.93e-06	1.25e-05
Ccnq	0.88661	6.81e-14	1.19e-12
Irs2	0.761374	3.17e-13	5.18e-12
A830018L16Rik	1.03139	0.00506465	0.0153555
Aars	1.46227	1.28e-71	2.72e-69
Zbed3	0.864629	1.62e-18	4.27e-17
Tcaim	0.838266	9.82e-14	1.69e-12
Rps19bp1	0.698109	3.83e-07	2.82e-06
Lonp1	1.32335	3.32e-121	1.53e-118
Nfu1	1.19861	1.28e-27	5.63e-26
Notch1	0.610102	0.0132523	0.0351006
Slc7a1	2.45078	1.67e-203	3e-200
Ubiad1	0.751434	2.61e-11	3.43e-10
Slc2a9	0.724146	0.00604192	0.0178561
Bid	1.72729	5.42e-08	4.51e-07
Nifk	0.731396	6.71e-13	1.05e-11
Wdr45	0.553195	3.38e-10	3.86e-09
Gm9794	0.798983	3.3e-06	2.05e-05
Utp14a	0.613931	1.29e-08	1.17e-07
Eif3c	1.23216	1.04e-90	3.42e-88
Arih2	0.525704	3.99e-07	2.92e-06
Dusp1	1.56134	0.000222668	0.000959328
4930453N24Rik	0.749271	4.24e-12	6.11e-11
Mindy4	0.750927	0.0158588	0.0409435
Btg2	0.923049	1.94e-07	1.5e-06
Frat2	0.595385	0.00200926	0.00685338
Rrp36	0.65942	1.41e-07	1.11e-06
Thumpd3	0.60099	1.1e-06	7.48e-06
H2az1	0.783973	2.5e-21	7.78e-20
Sh3tc2	1.6684	4.11e-15	8.04e-14
Gpat3	0.736754	0.000379157	0.00155692
Igsf9	2.23809	7.31e-05	0.000350105
Chic2	0.518164	0.00140914	0.00501172
Cage1	1.57077	1.06e-05	6.02e-05
Rps3a1	0.72782	3.29e-34	1.96e-32
Yars	1.7469	1.07e-101	4.01e-99
Krr1	0.583728	3.38e-11	4.35e-10
Rps13	0.577347	1.25e-16	2.82e-15
Ddit3	2.8032	1.09e-220	2.52e-217
Gtf2e1	0.583359	5.84e-11	7.34e-10
Bod1	0.61334	1e-17	2.5e-16
Zfp202	1.09438	5.56e-14	9.78e-13
Atg10	0.597487	2.12e-05	0.000112851
Ddr2	2.5206	2.35e-48	2.4e-46
Mrpl47	0.679822	3.63e-05	0.000185098
Aen	1.47959	4.38e-40	3.36e-38
Pfkfb3	1.14871	6.9e-33	3.87e-31
Pus3	0.637373	3.58e-10	4.07e-09
Ruvbl2	0.570063	1.36e-08	1.23e-07
Rpl10a-ps1	0.525362	0.00049309	0.00197016
Stard3nl	0.500777	8.81e-10	9.4e-09
Tpt1	0.580218	1.42e-09	1.48e-08
Gm14586	1.67954	0.0102374	0.0281345
Ccdc59	0.629335	4.39e-12	6.3e-11
Slc30a4	0.965368	7.01e-51	7.87e-49
Riox2	0.979203	2.01e-08	1.77e-07
Siah1a	0.971748	3.06e-40	2.35e-38
Fam135a	0.617605	1.46e-18	3.88e-17
Rars	0.770086	3.86e-16	8.26e-15
Ppp1r8	0.637272	1.44e-14	2.67e-13
1700066M21Rik	0.580737	0.0022805	0.00765888
Nme6	0.77298	2.76e-06	1.74e-05
Asnsd1	0.928239	2.59e-15	5.19e-14
Rpl15	0.615279	1.58e-09	1.63e-08
Mipol1	0.913921	5.93e-10	6.49e-09
Nsmce1	0.718795	5.56e-07	3.99e-06
Klf6	0.7398	8.29e-09	7.68e-08
Cct4	0.556986	3.64e-12	5.29e-11
Rpp40	1.93438	5.76e-05	0.000283125
Yae1d1	0.602191	1.11e-10	1.35e-09
Etf1	0.769048	5.15e-37	3.48e-35
Xntrpc	1.23169	0.000101179	0.000470887
Uri1	1.17981	4.38e-35	2.72e-33
Nepro	0.514597	0.000165431	0.000735382
Eif1	1.15383	1.53e-36	1.02e-34
Rhoq	0.717528	1.24e-10	1.5e-09
Eda2r	3.35154	3.02e-12	4.45e-11
Ajuba	1.45506	5.05e-05	0.000251523
Tril	1.15857	2.84e-41	2.24e-39
Rfc3	0.890001	1.3e-08	1.18e-07
Pi4k2b	0.990807	0.00164909	0.00576359
Plekhf2	0.523454	0.0127217	0.0338634
Ly6g5b	0.719875	0.0117001	0.0314953
Klhl10	1.81709	0.00199142	0.00679852
Kif27	1.26057	0.0094634	0.026311
Patz1	0.50608	5.39e-11	6.77e-10
Vsig10l	1.33494	0.00175981	0.00610828
Dnph1	0.620955	0.0137729	0.036289
Ptx3	1.56765	0.00586224	0.0174046
Ogg1	1.31538	1.31e-11	1.79e-10
Ddx59	0.61388	0.000291022	0.00122458
Washc3	0.757759	2.06e-09	2.08e-08
Irx1	1.37674	1e-16	2.28e-15
Wasf3	0.714087	7.58e-27	3.24e-25
Lsm12	0.506989	2.53e-05	0.000132881
Pemt	1.46218	4.89e-05	0.000243832
Ern1	0.5066	1.37e-05	7.6e-05
Gli3	0.758618	1.95e-05	0.000104676
Htatip2	0.527974	0.0141767	0.037177
Tgif1	3.41234	4.78e-66	8.87e-64
Cfap300	1.10675	1.2e-06	8.11e-06
Creb3l1	2.24008	3.68e-35	2.3e-33
Tubb6	2.64709	1.56e-29	7.54e-28
Gm45351	0.642378	0.00318091	0.0102675
Clcf1	0.832301	0.000423904	0.00172011
Zfp867	0.549883	0.00101864	0.00375603
Nek6	0.616791	2.02e-05	0.000108381
Kif18a	0.681609	0.0160517	0.0413886
Kank1	0.728397	1.14e-10	1.38e-09
Dhdh	0.635879	8.67e-09	8.02e-08
Serp1	0.642174	6.82e-16	1.42e-14
Rps16	0.596315	1.84e-06	1.2e-05
Pla2g4e	0.578146	0.00393089	0.012299
Flt3l	0.605034	5.67e-07	4.06e-06
Atf5	3.98181	5.74e-103	2.26e-100
Irx2	1.00741	0.000358482	0.0014803
Fam151b	1.13464	1.85e-12	2.79e-11
Gm49804	0.707357	1.19e-05	6.71e-05
Usb1	0.746898	0.00268658	0.00885153
Mcm3	0.79332	0.0105352	0.0288354
Tk2	0.771402	1.45e-13	2.44e-12
Insl6	1.76081	0.010469	0.0286831
Pdzrn3	1.63652	4.98e-17	1.16e-15
Txnip	1.69726	1.11e-15	2.29e-14
Zfp583	0.755334	0.000842113	0.00317468
Trmt112-ps2	0.587581	5.55e-05	0.000274473
Lamb3	1.17779	0.00394613	0.0123419
Etv4	0.637229	5.62e-07	4.03e-06
Asprv1	0.711861	0.00481434	0.0147043
Trim34a	1.39991	1.93e-13	3.24e-12
Gm44126	0.736348	0.000285728	0.00120419
Fbxo6	0.672578	5.18e-10	5.73e-09
Prelid3b	0.535375	3.32e-08	2.83e-07
Msl3l2	0.539843	4.08e-07	2.99e-06
0610040J01Rik	2.33726	2.83e-59	4.01e-57
Mmp28	1.3254	1.29e-15	2.63e-14
Irx5	1.35415	5.48e-15	1.06e-13
Rab23	0.621506	2.03e-09	2.06e-08
Gramd3	0.632473	2.42e-13	4e-12
Gm9892	3.81317	9.52e-07	6.58e-06
Odc1	1.38197	9.67e-79	2.44e-76
Pax3	0.704861	8.78e-06	5.06e-05
Timm21	0.661391	2.24e-07	1.71e-06
Pgghg	0.582674	0.000376664	0.00154707
Gdf15	8.73239	3.32e-28	1.5e-26
Gm9396	1.01099	0.00475808	0.0145572
1700029J07Rik	1.27034	6.21e-21	1.91e-19
Zfp36l2	0.995378	7.19e-14	1.25e-12
Lratd2	0.770136	0.000948832	0.00353004
Rps9	0.648651	5.36e-16	1.13e-14
Pym1	0.5943	8.72e-11	1.07e-09
Smc4	0.741328	1.5e-05	8.27e-05
Zkscan14	0.540914	5.09e-07	3.69e-06
Wwc2	0.604175	3.19e-13	5.2e-12
Sub1	0.593213	4.34e-11	5.51e-10
Nedd1	0.786752	2.21e-05	0.000117241
Ankrd49	0.673215	1.12e-06	7.64e-06
Gm12080	1.35537	0.0149588	0.0389498
Btf3	0.55886	6.74e-18	1.71e-16
Trip13	1.40845	0.00458581	0.0141022
Spidr	0.984247	0.000116513	0.000534856
Pdcl3	0.604055	4.31e-12	6.2e-11
Fhl4	2.71482	2.16e-08	1.89e-07
Ctsl	1.20491	5.72e-45	5.19e-43
Col26a1	1.7339	2.44e-05	0.000128792
Cbwd1	0.588373	6.25e-05	0.00030361
As3mt	0.953164	4.26e-14	7.62e-13
Entrep1	0.908107	1.4e-13	2.36e-12
Paip2b	0.647886	1.07e-12	1.63e-11
Nfkb2	1.03117	1.1e-15	2.26e-14
Gm10036	0.505963	0.0102588	0.0281838
Mrto4	0.541386	3.84e-07	2.82e-06
Slc7a11	1.78338	6.05e-90	1.88e-87
Plat	0.869846	4.63e-12	6.62e-11
Znf41-ps	0.771801	0.000318238	0.00132872
Dph7	0.506168	2.37e-06	1.51e-05
Aptx	0.576833	3.06e-10	3.52e-09
Sardh	1.68983	1.46e-16	3.26e-15
Fbxl4	0.697894	3.71e-10	4.19e-09
Rpl35	0.513737	2.88e-07	2.16e-06
Rps10	0.510832	9.22e-10	9.83e-09
Armc10	0.512723	7.57e-05	0.000361327
Mrnip	0.519814	7.86e-05	0.000373878
Cdnf	1.87352	0.000372616	0.00153239
Rpl7a	0.58023	3.39e-18	8.77e-17
Rpe	0.67285	4.52e-10	5.05e-09
Atg101	0.514932	4.21e-06	2.57e-05
Mcm2	0.721002	0.000509183	0.00202794
Bcdin3d	0.568845	5.06e-06	3.04e-05
Gm8557	1.51245	0.00257421	0.00854228
Tex30	0.718905	1.62e-05	8.86e-05
1810014B01Rik	0.70078	3.5e-05	0.00017924
AW146154	0.647229	0.000537253	0.00212507
Fads3	0.649572	4.24e-08	3.59e-07
Gpr149	5.55846	7.4e-08	6.04e-07
Snx24	0.547848	5.84e-07	4.18e-06
Gm10232	2.05858	0.0193348	0.0484165
Spata6	0.789549	0.000338672	0.00140423
Tnc	3.12596	9.81e-130	5.11e-127
Ghdc	0.527498	0.000745931	0.00284797
Lsm5	0.529793	0.00315089	0.010184
Akt1s1	0.514018	6.71e-08	5.51e-07
Gm14303	0.606654	3.17e-06	1.98e-05
Gm6402	0.775649	1.34e-05	7.43e-05
Pou3f4	1.44319	1.73e-12	2.62e-11
Gadd45g	0.534989	1.52e-07	1.18e-06
Cyp20a1	0.694754	8.5e-08	6.89e-07
Gm9625	1.52802	4.94e-05	0.000246611
Chchd5	0.646619	3.43e-07	2.54e-06
Chchd10	0.544131	5e-10	5.54e-09
Lyrm2	0.51239	0.000294549	0.00123749
Nop9	0.513063	0.00328474	0.0105427
Chaf1b	2.27068	0.000173437	0.000767799
Gm7446	0.950946	0.01186	0.0318514
Pafah2	1.13746	2.64e-06	1.67e-05
Hfm1	0.913409	0.00785126	0.0223567
Rpl39	0.675659	2.38e-11	3.15e-10
Fam167a	2.1034	1e-09	1.06e-08
Zfp97	0.539411	0.00139229	0.00495615
Acot3	1.38588	0.0108554	0.0295813
Tmco4	2.16932	2.3e-19	6.38e-18
Rpl19-ps6	1.40864	0.000215023	0.000929733
Cdpf1	0.603296	0.000591606	0.0023168
Phf19	1.70913	8.79e-09	8.12e-08
Gng12	0.535319	3.11e-08	2.67e-07
Kif7	0.903683	3.34e-05	0.000171792
Ccdc122	1.98271	5.06e-16	1.07e-14
Mok	0.570897	0.00217097	0.00734139
Rft1	0.562759	0.00114365	0.00416469
Disc1	-0.534553	0.0701406	0.142397
Slc9a3r1	0.828321	4.79e-24	1.74e-22
Amz1	0.701104	0.00330955	0.0106076
Adra1a	1.48066	5.79e-14	1.01e-12
Faap24	0.991915	1.86e-05	0.000100209
Taf9	0.892896	0.00154963	0.00545373
Eef2kmt	0.67748	0.00360543	0.0114111
Elp4	0.583989	0.000588044	0.00230509
Mn1	0.882803	0.00864033	0.0242825
Rnf213	1.11853	4.93e-09	4.73e-08
Akip1	0.72595	0.00254797	0.00846739
Wdpcp	1.03479	0.000382926	0.00157
Gm56127	3.52723	0.00635499	0.0186516
Tirap	0.789198	0.0013963	0.00496716
Optc	2.36114	9.87e-10	1.05e-08
Stxbp3	0.793259	2.33e-08	2.03e-07
Zfp982	1.18406	0.000122714	0.000560451
Castor1	0.737051	0.000945887	0.00351989
P2ry14	1.02051	2.71e-06	1.71e-05
Zfp119b	0.644432	5.1e-05	0.000253887
Mtg1	0.510696	0.0196047	0.049001
Rnaset2a	1.06842	1.6e-09	1.65e-08
Rln1	6.19333	1.29e-15	2.63e-14
Gm12034	1.40131	0.00192516	0.00660277
Pou2af3	1.93467	3.98e-25	1.57e-23
Zfp775	0.668573	0.000574064	0.00225631
Gm8172	2.91984	0.00353484	0.011214
Stard6	1.10817	0.000293162	0.00123262
Uhrf1	1.76128	0.00125465	0.00452302
Pals2	0.80886	3.6e-31	1.89e-29
Calcrl	2.39117	1.7e-39	1.28e-37
Taf13	0.526377	2.07e-05	0.000110481
Pcdha9	-0.0411294	0.78536	0.863991
Ccdc34	0.637445	1.77e-08	1.57e-07
Slc39a11	0.587062	0.00093768	0.00349096
Ypel1	0.843108	0.0119715	0.0321296
Eci2	0.79696	6.16e-18	1.57e-16
Rps3a2	0.965599	1.71e-06	1.12e-05
Primpol	0.649904	0.00354475	0.0112411
Olfm2	1.76611	1.99e-64	3.46e-62
Rpl27-ps3	0.504077	1.82e-07	1.41e-06
Trim25	0.534681	0.00148814	0.00526141
4921536K21Rik	1.30585	0.000820102	0.00310183
Nes	2.34681	1.98e-18	5.22e-17
Tnfrsf1a	0.683018	9.46e-05	0.000442673
Ckap2	1.37023	0.00659011	0.0192333
Mrm1	0.862033	0.00774292	0.0220949
Rps15a-ps7	1.53552	0.00263785	0.00871766
Xrcc5	0.585143	1.71e-10	2.03e-09
Cyb5r2	6.0298	2.28e-50	2.5e-48
Btg3	1.5846	7.91e-12	1.11e-10
Phgdh	1.65074	1.19e-65	2.16e-63
Slc13a1	0.043918	0.85684	0.913683
Cavin4	3.13769	6.47e-09	6.08e-08
Tchh	2.02672	3.47e-12	5.05e-11
Lrrc75a	0.747047	0.0156154	0.0404514
Cwc27	0.709062	1.07e-06	7.3e-06
Washc5	0.575319	2.44e-14	4.47e-13
Snai2	1.70249	0.0141215	0.0370443
Suox	0.564903	1.97e-07	1.51e-06
Rplp2	0.541558	3.34e-07	2.48e-06
Cftr	1.47196	0.00699731	0.0202239
Qtrt1	0.640337	8.33e-06	4.82e-05
Rpl27a	0.542611	1.99e-09	2.02e-08
Itga5	2.39705	1.55e-27	6.79e-26
Slc25a39	0.852187	4.05e-19	1.11e-17
Gosr2	0.598046	3.26e-16	7.01e-15
Dtd2	0.619767	3.95e-06	2.42e-05
Ccdc86	0.825749	1.57e-11	2.12e-10
Dnaaf5	0.642178	0.000881783	0.00330523
Lrrc28	0.96443	3.21e-06	2e-05
Slc1a5	2.12633	7.63e-14	1.32e-12
Trmt61a	0.761245	1.04e-06	7.15e-06
Mettl9	0.642331	1.18e-16	2.67e-15
Rpl3	0.599071	8.22e-26	3.33e-24
Zfp36l1	0.911674	9.81e-10	1.04e-08
Ripk2	0.515442	0.0019245	0.00660192
Ltbr	1.00458	3.96e-06	2.42e-05
Pfn4	0.566304	0.00161509	0.00565949
	2.4211	0.00070213	0.00269478
St3gal6	0.703047	1.88e-06	1.22e-05
Pdlim5	1.19063	1.01e-44	9.05e-43
Tmem192	0.503489	2.68e-06	1.69e-05
Dnmt3b	0.561563	0.00767387	0.0219288
Gm7901	1.70968	1.92e-05	0.000103183
Rpl13a	0.936295	1.44e-21	4.54e-20
Use1	0.514775	1.04e-14	1.96e-13
Armc5	0.685373	7.86e-13	1.22e-11
Hmox1	5.44469	2.77e-175	2.99e-172
Ticam2	1.75067	0.00736878	0.0211543
Gtse1	1.83393	3.52e-08	2.99e-07
Zbtb7b	1.16749	1.51e-25	6.03e-24
S100a11	1.87222	6.74e-21	2.07e-19
Rwdd3	0.943533	3.57e-06	2.2e-05
Gm3512	1.33897	0.00018105	0.000797569
Tinf2	0.504212	6.46e-09	6.08e-08
Rpl8	0.612838	3.59e-20	1.05e-18
Hmgn2	0.539572	1.68e-12	2.54e-11
Lrrc51	1.33802	1.74e-08	1.55e-07
Clba1	1.0446	1.26e-09	1.31e-08
Eif2b3	0.833622	1.5e-16	3.33e-15
Klf3	1.10787	3.9e-14	7e-13
Bloc1s6	0.627379	4.09e-06	2.5e-05
Aga	1.06233	1.12e-09	1.18e-08
Dctpp1	0.656254	8.82e-06	5.08e-05
Rpl18	0.597452	5.02e-13	7.97e-12
Necap2	1.03201	3.63e-34	2.15e-32
Hmgb2	1.88712	1.36e-12	2.07e-11
Atp6v1g1	0.9074	1.79e-37	1.23e-35
G0s2	1.5848	2.02e-19	5.64e-18
Ipp	0.530836	1.76e-05	9.55e-05
Cklf	0.937092	0.00119645	0.0043345
Rps4x	0.664982	9.67e-23	3.29e-21
Zranb3	1.18993	3.39e-07	2.52e-06
Poll	0.56753	4.76e-09	4.58e-08
Nfatc1	1.24453	2.45e-12	3.64e-11
Tshz3	-0.234967	0.0589466	0.123537
Gm5469	2.02207	0.0120713	0.0323598
Mid1ip1	0.911256	6.37e-22	2.07e-20
Rplp0	0.767224	1.32e-21	4.16e-20
Cnpy2	0.643262	5.02e-11	6.35e-10
Mcph1	0.541201	0.000702138	0.00269478
Psat1	2.23589	3.37e-162	2.6e-159
Ddx18	0.655584	8.04e-07	5.62e-06
Rpsa	0.838558	6.46e-29	3.02e-27
Mrps28	0.923597	9.71e-15	1.84e-13
Ppil3	0.672712	1.1e-06	7.48e-06
Stx17	0.558404	2.98e-05	0.000154349
Tfap4	0.76273	5.11e-06	3.07e-05
Rfc4	0.542745	0.00335637	0.0107343
Rbm20	0.702756	0.00180286	0.00623494
Mcfd2	0.600051	5.31e-10	5.86e-09
Pole	1.37175	3.34e-07	2.48e-06
Zfp979	0.987183	2.2e-09	2.22e-08
Pmaip1	2.05437	1.58e-08	1.42e-07
Gm7600	0.7731	0.0161246	0.0415302
Pus7l	1.07577	0.00039956	0.00163157
Rab29	0.539251	0.00153441	0.00540727
Atoh8	0.960913	5.55e-07	3.99e-06
Etv5	1.13722	4.64e-20	1.34e-18
Plk2	1.08029	1.41e-24	5.31e-23
Zc3hc1	0.5684	0.000125611	0.000571906
Btf3l4	0.815898	1.74e-18	4.6e-17
Ubxn1	0.584422	1.05e-16	2.37e-15
Hspbap1	0.685705	1.15e-06	7.8e-06
Supt3	0.594256	3.37e-07	2.5e-06
Rps19-ps3	0.673679	0.00996266	0.0274959
Rpl19	0.620223	3.81e-16	8.14e-15
Pecr	0.676632	0.000526902	0.00208873
Plaa	0.514056	4.63e-09	4.47e-08
Cfap418	0.620524	1.38e-08	1.25e-07
Sin3a	0.566441	6.15e-10	6.72e-09
Mepce	0.725983	8.06e-09	7.48e-08
Gstm4	0.991662	3.54e-09	3.47e-08
Tmem243	0.818161	2.92e-14	5.31e-13
Osgin1	1.67315	0.000298097	0.00125077
Zfp438	1.17332	1.12e-20	3.39e-19
Coq4	0.594378	0.00720093	0.0207314
Terb1	1.14651	0.00823898	0.0233373
Depp1	1.38198	0.000944925	0.00351712
Arrdc4	0.971077	1.34e-08	1.21e-07
Ccdc40	1.7633	0.00403198	0.0125739
Lrrc27	1.38229	2.44e-06	1.56e-05
Zcchc10	0.613436	2.96e-05	0.00015369
Hkdc1	0.668127	0.0112375	0.0304377
Cyren	0.643514	0.00600486	0.0177693
Dhx40	0.514089	2.4e-05	0.000127005
Ttf2	0.846207	0.000488031	0.00195527
Btbd7	0.519083	4.14e-12	5.97e-11
Trmt112	0.540666	1.61e-08	1.44e-07
Rps19-ps6	0.872525	0.000934901	0.00348382
Rchy1	0.753304	4.35e-25	1.7e-23
Dclre1a	1.02451	0.000451892	0.00182269
Mkrn2	0.649316	0.000659402	0.00254588
Mtbp	1.57793	1.34e-08	1.21e-07
Pvr	0.803605	2.77e-06	1.75e-05
Prkd1	0.520082	1.37e-05	7.6e-05
Trim35	1.01457	1.56e-62	2.55e-60
Ints12	0.636846	1.52e-09	1.57e-08
Eif5	0.947467	1.46e-57	1.97e-55
Ebna1bp2	0.569875	5.06e-10	5.61e-09
Vps26a	0.531156	4.49e-16	9.54e-15
Rps27a	0.618826	3.2e-11	4.14e-10
Gab2	0.663328	1.49e-15	3.03e-14
Tcof1	0.602556	2.33e-16	5.11e-15
Tigd2	0.568747	8.66e-12	1.21e-10
Iars	1.68433	1.76e-82	4.83e-80
Yrdc	0.628402	9.86e-05	0.000459423
Nbn	0.764788	1.61e-19	4.54e-18
Harbi1	0.717862	0.0023956	0.00799723
Zfyve9	0.604144	2.56e-24	9.51e-23
Gcc1	0.698444	4.45e-09	4.31e-08
Cebpg	1.94761	7.22e-103	2.78e-100
Plekha4	1.21933	0.000417071	0.00169408
Eps15	0.815059	8.71e-31	4.52e-29
Thyn1	0.537919	1.85e-10	2.19e-09
Klf15	1.49224	1.44e-26	6.07e-25
Stc2	5.48931	1.09e-47	1.1e-45
Rps21	0.586581	3.52e-09	3.46e-08
Cenpq	1.05582	1.47e-11	1.99e-10
Dennd10	0.852999	1.45e-21	4.55e-20
Rpl34	0.633397	3.54e-14	6.38e-13
Tsr3	0.694112	1.9e-17	4.64e-16
Ddx31	0.750166	0.000317098	0.00132465
Npm1	0.815759	2.69e-44	2.39e-42
Rest	0.880764	4.7e-10	5.23e-09
Eef1e1	0.760838	1.62e-06	1.07e-05
	0.623898	9.59e-07	6.62e-06
Exosc1	0.803489	7.7e-15	1.47e-13
Med22	1.14378	5.18e-23	1.79e-21
Ubald2	0.806092	7.31e-08	5.96e-07
Taf15	1.42882	1.41e-49	1.5e-47
Slc16a14	1.61997	1.74e-06	1.14e-05
Tob2	0.557292	0.000389095	0.00159327
Hrk	1.1	6.51e-11	8.14e-10
Nip7	0.883011	1.97e-08	1.74e-07
Fbxl22	-0.471517	0.036771	0.0831465
Pbld2	1.38588	0.00641742	0.0188075
Kcns2	0.991148	1.3e-12	1.98e-11
Exosc3	0.508402	0.000122148	0.000558499
Ak6	0.567284	4.84e-11	6.13e-10
Ptpn12	0.783752	3.22e-12	4.71e-11
Fancl	0.963287	0.000303209	0.00127057
Usp11	0.609864	1.67e-11	2.25e-10
Zfp180	0.828379	9.03e-29	4.21e-27
Slc25a53	0.563706	0.00488495	0.0148834
Mrps22	0.68944	2.71e-17	6.54e-16
Arhgef2	1.37143	4.08e-71	8.45e-69
Plek	1.12566	2.5e-35	1.57e-33
Rpl17	0.681375	5.19e-16	1.09e-14
Arpc5l	0.889665	5.92e-31	3.1e-29
Gpt2	1.40087	1.45e-33	8.29e-32
Uhrf1bp1	0.601311	1.62e-05	8.89e-05
Rbm18	0.606265	1.03e-13	1.77e-12
Smndc1	0.757861	1.2e-23	4.28e-22
Mthfd2	3.36677	5.91e-118	2.51e-115
Rps23-ps1	0.694514	7.4e-22	2.39e-20
Gm2897	1.31433	8.47e-10	9.05e-09
Pck2	1.65846	1.63e-67	3.18e-65
Pcgf5	0.8065	7.01e-13	1.09e-11
Exosc2	0.63242	3.61e-07	2.67e-06
Eif2s2	1.67684	2.23e-156	1.64e-153
Rpl22	0.74402	1.24e-19	3.53e-18
Piwil2	0.815632	0.00638356	0.0187219
Naa50	0.743639	2.22e-24	8.27e-23
Plk3	0.797616	0.00231554	0.0077588
Rpl35a	0.579818	4.07e-12	5.88e-11
Rpl23	0.723705	5.95e-25	2.31e-23
Tbrg4	0.547527	2.32e-09	2.33e-08
Hycc1	0.508513	0.00195773	0.0066974
Bud31	0.582817	2.45e-11	3.24e-10
Crppa	0.649407	1.23e-06	8.29e-06
Arid5a	1.85289	5.5e-18	1.4e-16
Rrs1	0.796934	1.25e-22	4.18e-21
Pcdh11x	2.1178	7.88e-16	1.63e-14
Nhlrc2	0.564131	1.91e-07	1.47e-06
Pla2g12a	0.80203	1.7e-15	3.45e-14
Rps24	0.580879	5.77e-13	9.1e-12
Ddx21	0.708229	2.86e-07	2.15e-06
Gfer	0.654544	3.46e-10	3.94e-09
Leprotl1	0.997671	9.5e-63	1.57e-60
2310057M21Rik	0.670515	0.00100726	0.00371661
Angptl6	2.26686	8.55e-56	1.09e-53
Tra2b	0.654719	9.52e-19	2.56e-17
Rpl14-ps1	0.876699	1.63e-07	1.27e-06
Rps12	0.767632	6.52e-07	4.62e-06
Ncapg2	0.629323	0.00226061	0.00759997
Jdp2	1.00165	1.32e-26	5.57e-25
Rps6	0.724597	7.23e-19	1.95e-17
Fam220a	0.594783	3.21e-13	5.23e-12
Gpatch4	1.20215	2.02e-30	1.03e-28
Iah1	0.71858	4.74e-08	3.98e-07
Ccdc14	0.50537	6.89e-05	0.000331871
Rab28	0.573398	2.11e-16	4.64e-15
Mtfr1	0.799854	3.72e-13	6.01e-12
Trmt11	0.53777	6.33e-06	3.73e-05
Gm5921	1.20849	0.00136937	0.00488103
Mastl	1.17632	4.92e-05	0.000245542
Dennd4a	0.634251	2.63e-14	4.82e-13
Kcmf1	0.812965	4.07e-24	1.5e-22
Prorsd1	0.885705	1.23e-09	1.28e-08
4930432E11Rik	2.24283	1.07e-06	7.3e-06
Sco1	0.656659	2.03e-09	2.05e-08
Csrnp1	0.752185	0.00226813	0.00762207
Zfp518b	0.608803	3.99e-08	3.38e-07
Lars	1.7962	2.6e-58	3.66e-56
Crot	0.583075	3.63e-16	7.77e-15
Ppm1a	0.658013	1.88e-26	7.85e-25
Nars	1.70936	5.19e-193	6.99e-190
9130023H24Rik	1.26629	4.11e-17	9.74e-16
Synpo2	0.527185	0.00613044	0.018078
Tma16	1.50224	1.03e-38	7.44e-37
Ppp2r5a	0.540616	3.71e-10	4.2e-09
Gsto1	1.43222	2.64e-33	1.49e-31
Stambpl1	0.804166	2.89e-12	4.28e-11
Mrrf	0.907882	5.51e-07	3.97e-06
Smarca5-ps	3.29105	1.42e-06	9.48e-06
Cars	2.39853	5.78e-91	1.94e-88
Wwtr1	1.10393	4.26e-36	2.78e-34
Stk40	0.867133	5.23e-17	1.22e-15
Ier2	1.03812	3.11e-06	1.94e-05
Lzts1	0.621456	0.00587959	0.0174433
Rps20	0.909607	5.98e-17	1.38e-15
Reep6	1.19429	6.12e-31	3.19e-29
Tmem144	0.82252	0.000707131	0.00271201
Niban1	3.2845	5.59e-34	3.27e-32
Nop2	0.519985	3.8e-10	4.29e-09
Ints15	0.526702	4.96e-09	4.76e-08
Kcnj4	1.54697	0.000290887	0.00122442
Dlc1	0.638546	2.92e-23	1.02e-21
Metap2	0.599026	1.92e-12	2.89e-11
Ccdc184	0.677957	5.86e-06	3.48e-05
Fos	2.41015	0.0011285	0.00411601
Rps13-ps2	0.564332	0.000134869	0.00061113
Mcm4	0.523277	0.000292501	0.00123048
Atg4a	0.609106	0.0107415	0.0293055
Timm8a1	1.23156	1.48e-21	4.62e-20
Rpl37rt	0.531193	8.61e-08	6.97e-07
Hax1	1.32598	1.12e-51	1.29e-49
Xpot	1.47293	1.04e-42	8.76e-41
Stam2	0.606568	5.12e-07	3.7e-06
Nup93	0.642198	1.33e-09	1.39e-08
Cwf19l1	0.784012	1.61e-11	2.18e-10
Prdm4	0.547657	2.06e-07	1.57e-06
Gm18126	-0.408169	0.374694	0.5242
Gm5805	1.14019	5.39e-09	5.14e-08
Nup62	1.45919	1.79e-74	3.96e-72
Gadd45a	2.26984	3.16e-78	7.75e-76
Asns	2.39651	5.84e-187	6.74e-184
Phlda3	1.35278	3.1e-11	4.01e-10
Dus2	0.564421	4.58e-08	3.85e-07
Mmp11	1.51196	3.68e-05	0.000187851
Wars1	1.18181	4.61e-79	1.18e-76
Abraxas2	0.530405	9.26e-13	1.43e-11
Top1mt	0.575953	7.31e-05	0.000350299
Lsm10	0.899273	5.33e-06	3.19e-05
Rfx2	0.58679	0.00262249	0.00867753
Wac	0.658788	3.96e-12	5.73e-11
Mtrf1	0.591464	2.27e-05	0.000120369
Bzw2	0.717276	9.37e-17	2.14e-15
Nsun3	0.650539	0.000354864	0.00146685
Gnl3	0.655761	7.08e-12	9.95e-11
Mrpl13	0.55233	6.25e-09	5.9e-08
Dnai4	0.606805	0.000620824	0.00241309
Dennd2a	0.597579	6.2e-10	6.77e-09
Gm14414	0.974139	3.51e-05	0.000179769
Eif4b	0.687656	1.93e-29	9.27e-28
Thumpd2	0.551415	0.00131532	0.00471542
Eif4g2	0.758114	7.29e-33	4.06e-31
Rcc1l	0.665267	3.9e-07	2.86e-06
Gm4739	2.09048	5.31e-17	1.23e-15
Bcat1	0.868151	4.13e-28	1.87e-26
Rxylt1	0.763853	9.69e-08	7.8e-07
Rps27rt	1.00842	1.62e-16	3.58e-15
Gm16425	2.27351	0.00556211	0.0166544
Clic4	0.73557	6.56e-34	3.83e-32
Prxl2c	0.613319	5.31e-09	5.07e-08
Eif3e	0.734747	1.25e-31	6.68e-30
AW209491	0.730713	5.27e-17	1.22e-15
Rpl12	1.30964	2.12e-20	6.27e-19
Pfdn4	0.711979	9.92e-10	1.05e-08
Exosc9	0.512092	2.96e-08	2.54e-07
Gars	1.83767	2.84e-174	2.87e-171
Prmt3	0.623516	1.74e-06	1.14e-05
Tbc1d31	1.00221	1e-10	1.23e-09
Ptp4a1	0.647318	1.34e-16	3.01e-15
Rad1	0.508726	3.12e-05	0.000161091
Cbx4	1.62467	3.36e-58	4.63e-56
Mars1	1.81032	8.64e-119	3.77e-116
Ctps	0.683063	2.33e-12	3.47e-11
Spry4	1.3874	0.000110671	0.000510212
Adh5	0.593438	2.15e-14	3.97e-13
Tnfrsf12a	0.848737	1.87e-07	1.44e-06
Nfe2l1	1.245	4.92e-75	1.1e-72
Pnrc2	1.35164	1.34e-08	1.21e-07
Bub1b	1.36037	0.00865672	0.0243159
Anp32b	0.656644	7.97e-20	2.29e-18
Cep57l1	0.701699	0.000170688	0.000756667
Marchf5	0.59392	5.46e-19	1.49e-17
Gtf2h1	0.535607	9.45e-12	1.31e-10
Herpud2	0.567255	2.04e-20	6.05e-19
Gas2	0.989981	4.36e-05	0.000220187
Rbm24	0.865156	0.00144911	0.00514143
Sqstm1	0.526605	2.38e-17	5.77e-16
Cmss1	0.901827	6.88e-09	6.46e-08
Wdr4	0.714656	8.82e-05	0.000415899
Anapc16	0.712198	4.39e-16	9.33e-15
Ddx27	0.51424	3.21e-08	2.74e-07
Gm15500	0.814037	1.45e-27	6.36e-26
Pes1	0.576261	7.34e-10	7.92e-09
Cmtr2	1.13996	3.47e-15	6.87e-14
Yju2	0.626968	4.59e-09	4.43e-08
Mrm3	0.629803	5.14e-07	3.72e-06
Rpl26	0.55855	2.17e-12	3.25e-11
Arhgef3	0.627645	6.37e-24	2.3e-22
Rpp38	0.968191	1.08e-10	1.32e-09
Rassf8	0.500587	0.00012864	0.000584378
Wdr45b	0.530179	3.48e-10	3.96e-09
Gm6807	0.730704	0.00319283	0.0102969
Rps19	0.901555	5.43e-19	1.48e-17
Cnppd1	0.825176	1.18e-24	4.47e-23
Kat7	0.565524	1.01e-17	2.53e-16
Gm10557	0.633847	0.0105954	0.0289657
Tcea1	1.1609	2.62e-89	7.99e-87
Notch4	0.855445	0.014109	0.0370235
Dleu7	2.30704	1.48e-05	8.17e-05
Ddit4	1.21978	2.04e-32	1.12e-30
Brd3os	1.28447	1.36e-38	9.7e-37
Vegfa	0.951291	1.58e-46	1.55e-44
Nek7	0.651906	1.18e-14	2.21e-13
Crlf2	0.783952	6.01e-12	8.48e-11
Siah2	0.781051	1.8e-11	2.41e-10
Tbc1d5	0.58578	8.48e-14	1.47e-12
Mcm8	0.704237	1.21e-06	8.2e-06
N4bp2l1	0.975337	2.36e-37	1.62e-35
Trim45	1.0333	3.46e-11	4.45e-10
Farsb	0.701842	9.24e-21	2.81e-19
Ttc9c	0.657199	7e-16	1.46e-14
Fam221a	1.16515	0.0152123	0.0395397
Rps27	0.929204	6.3e-08	5.2e-07
Pdyn	1.76574	0.0017427	0.00605412
Abhd17c	0.779925	2.25e-20	6.64e-19
Rpsa-ps9	1.0445	0.00182976	0.0063077
Zfp408	0.687171	3.12e-05	0.000161239
Ndufaf4	0.52325	1.3e-09	1.35e-08
Igfbp3	0.754047	5.31e-05	0.000263436
Ttll11	0.616446	9.9e-11	1.21e-09
Vrk2	1.29329	0.0003106	0.00129985
Rab39b	0.894781	3.02e-43	2.59e-41
Gtpbp4	0.61583	5.84e-07	4.18e-06
Irak2	1.3289	8.5e-16	1.76e-14
Dtx4	0.628507	2.72e-14	4.96e-13
Abitram	0.611308	1.83e-11	2.45e-10
Gm9522	3.70242	0.00467989	0.0143533
Gm3558	1.53719	8.09e-13	1.25e-11
Zbtb2	0.855364	3.05e-20	8.97e-19
Rpap2	0.759904	6.76e-07	4.78e-06
Calca	3.24575	5.65e-08	4.68e-07
Gys1	0.720761	7.16e-11	8.9e-10
Fosl2	1.54721	0.000240434	0.00102778
Nmd3	0.798197	3.65e-10	4.14e-09
Ngdn	0.535154	7.47e-06	4.35e-05
Polr3d	0.515572	0.000125194	0.00057065
	0.871847	1.45e-41	1.16e-39
Abi1	0.532156	2.31e-11	3.06e-10
Otud1	0.75684	2.03e-07	1.56e-06
Tcf12	0.575009	8.48e-15	1.61e-13
Tnpo1	0.744218	3.21e-29	1.52e-27
Trim17	1.57644	3.3e-15	6.54e-14
Gm3365	0.851246	1.39e-06	9.28e-06
Phyhd1	1.1455	9.51e-05	0.000444797
Zfp36	0.921942	2.88e-07	2.16e-06
Xpnpep3	0.918549	3.45e-09	3.39e-08
Tmem138	0.55328	7.29e-06	4.26e-05
Bend3	0.724287	0.00133807	0.00478531
Cbfb	0.553726	7.31e-09	6.84e-08
Paox	0.63691	0.00936757	0.0260858
Det1	0.881319	6.18e-12	8.7e-11
Orc2	0.65276	2.43e-06	1.55e-05
Tars	1.34796	1.64e-35	1.04e-33
Maff	1.86131	3.66e-05	0.000186823
Haus1	0.540295	2.07e-05	0.000110481
Smim10l1	0.570865	2.95e-17	7.1e-16
Txnrd3	0.773132	4.32e-08	3.64e-07
Ppan	0.52509	8.95e-09	8.26e-08
Rabggtb	0.83403	6.28e-27	2.69e-25
Blzf1	0.519165	3.22e-09	3.17e-08
Eva1a	1.016	4.15e-10	4.66e-09
N4bp1	0.590019	1.32e-21	4.16e-20
Frmpd1	1.01765	2.83e-15	5.63e-14
Tmem74	0.829286	1.88e-08	1.67e-07
Eepd1	0.858346	3.16e-19	8.78e-18
Ufd1	0.633912	4.75e-17	1.11e-15
Rpl31	0.535731	7.49e-10	8.07e-09
Emd	0.515329	1.23e-06	8.31e-06
Unc13b	1.14251	6.97e-11	8.69e-10
Zfp51	1.01958	2.17e-17	5.27e-16
Crls1	0.875603	1.27e-22	4.24e-21
Gm8203	0.761644	6.93e-07	4.89e-06
Jrk	0.532553	8.33e-05	0.00039491
Ccdc112	0.718838	0.000629784	0.00244615
Shmt2	2.37688	7.34e-199	1.08e-195
Gnpnat1	0.850761	5.73e-10	6.3e-09
Pappa	0.862208	0.00111829	0.00408788
Mafk	1.43332	5.85e-18	1.49e-16
Tiparp	0.604623	5.88e-05	0.000288329
Grhl1	0.949582	3.13e-07	2.33e-06
Trim66	1.7912	4.6e-56	5.94e-54
Pold2	0.549255	0.00447948	0.0138068
Sik1	1.02938	0.000567616	0.00223423
Ciao2b	0.52152	5.95e-08	4.92e-07
Adhfe1	0.809485	1.37e-08	1.24e-07
Slc25a26	0.710661	1.33e-07	1.05e-06
Dyrk3	0.732886	0.0010836	0.00397433
Cdin1	0.677373	2.28e-07	1.73e-06
Kctd16	1.5354	0.00102297	0.00377112
Leo1	0.536086	6.1e-17	1.41e-15
Rpl36a	0.508423	6.4e-06	3.77e-05
Zfand2b	1.47173	7.29e-50	7.9e-48
Gtpbp8	0.505062	1.69e-05	9.19e-05
H4c18	2.28262	0.00226622	0.00761724
Arl14ep	1.70494	5.86e-117	2.36e-114
Aloxe3	0.815855	4.33e-08	3.65e-07
Rpl30	0.588117	7.05e-13	1.1e-11
Rpp30	0.664625	3.99e-10	4.5e-09
Rpf1	0.591173	5.36e-09	5.11e-08
Ears2	0.598956	5.09e-06	3.06e-05
Rnf180	0.836335	2.25e-09	2.27e-08
Abraxas1	0.730794	6.53e-06	3.83e-05
Surf2	0.721188	4.67e-13	7.45e-12
Zfp623	0.614569	1.37e-11	1.87e-10
Rpa3	0.669583	4.98e-06	3e-05
Zbtb39	0.532266	8.43e-09	7.82e-08
Vldlr	0.662159	3.3e-28	1.5e-26
Acad10	0.612311	0.00209622	0.00711843
Zfp558	1.74056	1.28e-05	7.14e-05
Tfr2	0.804429	0.00131141	0.00470243
Spring1	0.634023	1.4e-22	4.67e-21
Afap1l2	1.06245	2.55e-42	2.07e-40
Lurap1l	0.545911	0.000866241	0.00325349
Orc5	0.752578	9.99e-13	1.54e-11
Heca	0.700393	1.27e-11	1.74e-10
Tenm2	1.3179	1.7e-11	2.28e-10
Slc35f2	0.920245	5.69e-07	4.08e-06
Tlk2	0.670673	1.22e-14	2.28e-13
Pabpc1l2b	0.600519	3.41e-07	2.52e-06
Herc6	0.98698	0.00275038	0.00903408
Clpb	0.55889	1.99e-08	1.75e-07
Mphosph10	0.725676	6.26e-14	1.1e-12
Riok2	0.626651	2.7e-10	3.13e-09
Dtwd1	0.802327	1.44e-07	1.13e-06
Zdhhc23	0.716935	0.000349529	0.00144554
Ebf3	0.854747	1.47e-10	1.76e-09
Nufip1	0.671764	4.34e-13	6.96e-12
Ltv1	0.579265	3.39e-05	0.000174021
Slc35d2	1.53889	0.00390386	0.0122263
Tada2b	0.506671	5.18e-11	6.54e-10
Dph6	0.518902	1.91e-07	1.47e-06
4921524J17Rik	1.18351	5.05e-11	6.38e-10
Bloc1s2	0.565115	1.75e-09	1.78e-08
1700030J22Rik	1.02038	1.27e-05	7.09e-05
Trmt10c	0.665795	9.68e-10	1.03e-08
Utp11	0.537928	1.89e-11	2.52e-10
Gm10288	5.56386	0.00378166	0.0118989
Herpud1	1.66465	1.78e-123	8.74e-121
H2-T-ps	2.39875	3.96e-06	2.43e-05
Hcn4	0.93243	7.89e-09	7.34e-08
Eif3a	0.912722	5.13e-42	4.14e-40
Rbsn	0.537711	1.55e-07	1.21e-06
Bcl2l11	1.22161	2.07e-16	4.54e-15
Fosb	2.20951	0.000520957	0.00206668
Taf4b	1.00231	5.85e-07	4.18e-06
Zfp503	0.644203	0.000125363	0.0005711
Irf2bp2	0.73421	9.93e-07	6.84e-06
Stam	0.582647	4.05e-09	3.94e-08
Gm45380	0.979374	0.0100579	0.0277074
Rpl37	0.581215	1.46e-06	9.68e-06
Rhbdl3	0.734944	0.000132238	0.000600048
Atf6	0.8622	1.28e-43	1.12e-41
Tacc3	0.519853	0.00619121	0.0182372
Tmem179	1.48897	1.72e-05	9.36e-05
Lins1	0.907773	1.17e-10	1.42e-09
Map3k20	0.933586	5.83e-07	4.17e-06
Rad9b	0.946216	2.05e-08	1.8e-07
Usp36	0.553116	1.29e-15	2.63e-14
Prr5	0.951971	6.82e-08	5.58e-07
Golga5	0.527579	1.37e-11	1.86e-10
Rad51c	0.607646	0.00463064	0.0142158
Mideas	0.819477	1.1e-17	2.74e-16
Gm3248	0.718172	0.00720244	0.020732
Jade1	0.534531	1.44e-07	1.13e-06
Gtdc1	0.584578	0.00100048	0.0036941
Mettl16	0.59343	0.00052007	0.00206367
Gm2237	0.893554	0.0113563	0.0307184
Znhit6	0.577128	0.00102494	0.00377664
Ccdc57	0.77407	2.06e-05	0.000110207
Mcm7	0.859788	2.25e-12	3.36e-11
Vrk1	0.541467	1.39e-06	9.27e-06
Vgf	1.67367	4.97e-14	8.8e-13
Il3ra	1.06493	0.000855467	0.00321826
Gm13680	1.17193	0.0198595	0.049546
Bdnf	1.04099	2.09e-06	1.35e-05
Dennd2d	1.46424	9.79e-05	0.000456844
Slc38a2	0.934946	8.24e-42	6.62e-40
Npas2	1.25725	0.000181384	0.000798605
Mex3a	1.23239	4.13e-09	4.01e-08
Arl15	0.52361	2.95e-08	2.53e-07
Dnttip2	0.698804	6.41e-13	1.01e-11
Cdkn2aip	0.698129	1.2e-14	2.24e-13
Gm36298	0.780331	0.00224012	0.00754051
Zfp184	1.50212	2.1e-05	0.000111704
Pwp1	0.572773	3.22e-07	2.4e-06
Zfp78	0.531105	0.0115498	0.0311583
Plscr2	1.12014	4.03e-09	3.92e-08
Rnf185	0.743769	9.28e-24	3.32e-22
Wdr54	0.587424	7.87e-05	0.000374261
Sox6	1.36316	7.45e-05	0.000356672
B3gnt5	0.69388	2.7e-06	1.71e-05
Chchd2l	0.893846	0.000560792	0.0022106
Psmg3	0.550815	6.37e-05	0.000308762
Hemk1	0.907132	0.00265927	0.00878484
Alkbh1	0.55717	4.36e-06	2.65e-05
Extl1	1.295	2.42e-10	2.82e-09
Cry1	0.588238	4.76e-05	0.000238024
Jmjd6	0.514066	3.17e-05	0.000163427
Apold1	1.54421	0.00700407	0.0202368
Zfp938	0.52736	6.11e-10	6.68e-09
Llph	0.775215	3.35e-11	4.32e-10
2810004N23Rik	0.6734	1.05e-13	1.79e-12
Traf3ip2	1.04354	0.00017878	0.000788603
Pum3	0.874846	7.82e-07	5.48e-06
Trim7	1.09719	0.000268197	0.00113623
Naf1	0.683892	1.12e-11	1.54e-10
Gkap1	0.700735	2.35e-10	2.74e-09
Nol8	0.53221	2.8e-10	3.23e-09
4921507P07Rik	0.812694	0.0006396	0.00247891
Ccdc130	0.837616	4.17e-05	0.000210969
Atxn2l	0.922688	7.53e-66	1.38e-63
Tead3	0.61283	0.00183386	0.00632049
Egr1	0.960486	1.09e-10	1.32e-09
Mtif3	0.552376	0.000227728	0.000978344
Fam13c	0.509853	2.12e-14	3.92e-13
Rasl11a	1.65328	4.14e-10	4.66e-09
Ss18l2	0.609133	1.27e-12	1.94e-11
Socs4	0.537521	1.41e-09	1.46e-08
Ascc2	0.563578	1.89e-12	2.85e-11
Rps15a	0.783185	4.02e-19	1.11e-17
Cenpl	0.645629	0.0139717	0.0367169
Mknk1	1.01274	8.72e-22	2.8e-20
Osmr	1.37791	1.95e-05	0.000104757
Gm6900	0.913945	0.00482513	0.0147317
Crcp	0.795114	1.78e-14	3.3e-13
Tmtc2	0.632114	3.46e-10	3.94e-09
Trib1	0.734039	4.43e-06	2.69e-05
Gpr137b	0.831946	4.22e-16	9.01e-15
Mthfr	0.63703	8.86e-14	1.53e-12
Mei4	2.7378	1.24e-18	3.32e-17
Tefm	0.631342	0.000702112	0.00269478
Slc6a12	0.63012	0.00350816	0.0111381
Gm3468	0.921956	0.000196169	0.00085739
Chd5	0.683787	0.000147193	0.000661775
Phf10	1.09841	5.89e-30	2.94e-28
Npas4	1.29768	0.00927813	0.025861
Kcnt2	2.11243	0.000121266	0.000554938
Cyp4x1	0.668742	2.07e-08	1.81e-07
Lyrm4	0.703429	1.67e-11	2.25e-10
Nop58	0.889236	2.64e-10	3.06e-09
Usp16	0.523484	5.66e-06	3.37e-05
Atp2a1	2.35307	0.00860618	0.0242034
Trip6	0.534763	0.00108362	0.00397433
Tab2	0.50117	5.21e-11	6.56e-10
Mfsd9	0.620585	0.000153285	0.00068592
Tmcc3	0.574303	2.93e-06	1.84e-05
Zfp605	0.595094	1.46e-06	9.73e-06
Tfb1m	0.751458	9.75e-06	5.57e-05
Nars2	0.581655	0.00136349	0.0048633
Ccdc166	0.609153	9.28e-08	7.49e-07
Nthl1	0.877062	4.78e-05	0.000238925
Hus1	0.500028	2.46e-06	1.57e-05
Zfp455	0.837496	0.0045771	0.0140781
Adal	0.613545	1.39e-09	1.44e-08
Rad21l	1.78124	0.00260727	0.00863495
Aldh1l2	2.14381	7.53e-20	2.16e-18
Pdzd7	1.63667	7.2e-40	5.46e-38
4930503L19Rik	0.536687	6.6e-11	8.24e-10
Eps8	0.635242	2.84e-17	6.86e-16
Rfx8	2.77116	3.5e-05	0.00017924
Kiz	0.670825	0.000356148	0.00147103
Errfi1	0.86871	1.66e-13	2.79e-12
Bdkrb2	0.606301	0.0185433	0.0466806
Ppp1r3b	2.04801	1.1e-11	1.52e-10
Fabp7	0.271275	0.362916	0.512499
Dbf4	0.835434	0.00178352	0.00617863
Klhdc1	0.671637	0.000517906	0.00205711
Pkmyt1	0.536994	1.67e-05	9.1e-05
Bcl2	0.65643	2.79e-14	5.08e-13
H4c14	1.06262	0.00234933	0.00785412
Vstm2a	0.899973	1.4e-05	7.73e-05
Dph5	0.615104	2.3e-05	0.000121853
Alyref2	0.645372	0.000555401	0.00219202
Xylb	0.837107	7.15e-05	0.000343298
Nfil3	1.2736	1.14e-16	2.57e-15
Rit1	0.562728	1.93e-08	1.7e-07
AU041133	0.543362	0.00036191	0.00149292
Thg1l	0.58177	0.00221943	0.00748178
Arl4c	0.813598	5.45e-25	2.12e-23
Prkrip1	0.616166	0.0023725	0.00792664
Smyd5	0.564439	8.01e-07	5.6e-06
Mrpl32	0.653905	8.52e-06	4.92e-05
Sap30	0.579475	9.47e-06	5.42e-05
Dock10	0.655097	8.5e-06	4.91e-05
Lrriq3	1.34296	0.0159313	0.0411174
D16Ertd472e	0.542116	0.0106835	0.0291671
Ecel1	2.36297	1.3e-05	7.24e-05
Tatdn1	0.532675	1.83e-06	1.19e-05
Stard5	0.750226	3.01e-16	6.5e-15
Socs6	0.634437	1.28e-06	8.62e-06
Tbx6	0.62498	0.0189179	0.0474557
Gm8237	1.91278	0.000464683	0.00186935
Wdr75	0.549761	0.000233579	0.00100086
Arl4d	1.07931	1.1e-05	6.21e-05
St7l	0.572861	0.00295627	0.00962311
Fnbp1l	0.658724	0.000212728	0.000921287
Tfam	0.678973	2.53e-05	0.000132881
Cdk20	0.64454	1.92e-07	1.48e-06
Brix1	0.953171	7.08e-07	4.99e-06
Arntl	0.601864	1.35e-18	3.6e-17
Dbt	0.542815	0.00404218	0.0126032
Rtl10	0.89621	0.00202746	0.00690816
Orc4	0.546343	0.000117489	0.00053903
Zc3h8	0.626692	4.1e-07	3e-06
Zfp808	1.3419	0.000488503	0.00195668
D830030K20Rik	0.622844	0.000525753	0.00208469
Klf11	0.694561	0.0125988	0.0335843
Tmem251	0.543435	3.13e-05	0.000161655
Plcxd1	1.28659	1.63e-05	8.93e-05
BC051142	0.605828	0.0126279	0.0336507
Gm13456	0.73161	0.0137155	0.0361553
Avil	1.64863	3.78e-10	4.27e-09
Zdbf2	0.747831	0.00057102	0.00224544
Gm12254	0.963448	0.0135593	0.0358021
Clvs2	0.577966	0.00945423	0.0262909
2810021J22Rik	0.506162	0.000126216	0.000574337
Slx4ip	0.582314	6.91e-05	0.000332665
Ptprh	0.766909	0.00878319	0.0246454
Rps15a-ps3	0.793213	0.000276416	0.00116799
Lipt1	0.789431	0.00194751	0.0066667
Zcchc12	2.36903	7.3e-06	4.26e-05
Klhl33	0.781094	2.2e-18	5.76e-17
Kcnh7	0.935132	8.99e-05	0.000423055
Tex10	0.68013	2.28e-08	1.99e-07
Zfp750	0.933	0.000209013	0.0009069
Gm10130	0.735308	0.000302289	0.00126737
Aoc2	0.677298	0.000146992	0.000661056
Inpp5b	0.631641	1.03e-07	8.28e-07
Tac4	2.08763	0.000327573	0.00136206
Vars	0.514171	5.57e-09	5.3e-08
Nedd9	0.896608	2.65e-06	1.68e-05
Ttpa	0.741911	0.000716716	0.00274551
Polr1e	0.686687	0.00164689	0.00575843
Rpusd2	0.593351	1.32e-05	7.35e-05
Tsnaxip1	2.62333	0.00971555	0.0269064
Frem2	0.682084	0.0115673	0.0312002
Dnah7a	1.76724	0.0181877	0.0459068
Fbxo5	0.670185	0.00957455	0.0265751
Zim1	2.12016	7.9e-11	9.76e-10
Apobec1	1.27113	0.000983003	0.0036354
Dis3	0.548595	4.01e-06	2.45e-05
D2hgdh	0.704759	4.09e-05	0.000207558
Gm6545	1.4342	0.0194979	0.048787
Iqank1	0.80859	0.0153124	0.039768
Fkbp5	0.928041	0.000820762	0.0031036
Rorb	0.50815	0.0109996	0.0299037
Gm1043	0.669139	0.00242292	0.00808507
Nabp1	0.860569	5.83e-06	3.46e-05
Sbk3	0.526256	0.00218206	0.00737426
Gm10263	0.688109	0.00474512	0.0145258
Smn1	0.649065	7.38e-07	5.19e-06
Rsph3a	0.751401	4.58e-05	0.000229867
Asf1a	0.523091	5.81e-06	3.45e-05
Gm3636	0.562207	0.00774619	0.0221003
Mrpl19	0.608781	0.00846791	0.0238894
Mdfic	2.36723	4.79e-12	6.84e-11
Gm3325	0.973197	0.00171379	0.00596008
Cdkn1a	1.9628	3.04e-11	3.94e-10
Ccser1	0.505438	0.00113339	0.00413199
Tbc1d2b	0.556947	0.000406192	0.00165572
Mynn	0.864575	1.35e-06	9.05e-06
Frmpd3	0.895211	0.0143854	0.0376448
Gcnt1	-0.60861	0.00077322	0.00294104
Fgf2	1.06423	0.000975336	0.00361035
Prss12	2.30422	9.45e-05	0.000442475
Cnksr2	-0.221463	0.04425	0.0972007
Lrrc8a	0.599424	1.77e-08	1.57e-07
Gm28557	1.15952	0.0134612	0.0355837
Edn1	0.589959	0.00073513	0.00280939
Zhx2	0.507021	1.66e-05	9.09e-05
Gm3604	1.19853	0.00235059	0.0078567
Senp8	0.583475	0.00611098	0.0180338
Trdmt1	0.582991	0.00462898	0.0142134
Sspo	0.915962	0.0030024	0.00975282
Gm49858	-0.102469	0.530828	0.668668
Dlg2	0.00560004	0.949269	0.972198
Soga3	-0.171865	0.162032	0.278216
Utp14b	-0.137547	0.345708	0.495261
Nwd2	0.163195	0.291711	0.436737
Ext1	0.0487083	0.739986	0.833852
Prss16	-0.0651529	0.880896	0.930308
Slc8a3	-0.159299	0.227263	0.362159
Nupr1	3.3819	1.35e-71	2.84e-69
E530001F21Rik	-0.00991214	0.956778	0.97654
Cers6	-0.232813	0.0187558	0.0471272
Dgkh	0.0472248	0.624976	0.746256
Gm13835	-4.08915	0.106683	0.199925
Rpl3-ps1	3.70742	0.00762479	0.0218002
Zfp947	-0.355471	0.153025	0.265918
Alms1-ps1	-0.553037	0.0857617	0.1675
Mllt3	-0.209866	0.131232	0.236228
Arid5b	-0.0705446	0.506116	0.646265
Ldb3	-0.228794	0.115281	0.212731
Fam228a	-0.23175	0.347468	0.496858
Depdc7	-0.6644	0.0750569	0.150682
Dok3	-0.280851	0.149137	0.260929
Stk17b	-0.382193	1.97e-08	1.74e-07
Gm48216	-0.150269	0.40762	0.555296
Nr6a1	-0.301778	0.120693	0.220752
Cacnb4	-0.226724	0.0282741	0.0668629
Adgrf2	-0.289557	0.0960558	0.183349
Tceanc2	0.583429	0.00507541	0.0153853
Zbtb16	0.840528	0.00663122	0.0193324
Neu4	-0.215673	0.2681	0.409967
Mtcp1	-0.168703	0.193549	0.320184
Star	-0.531605	0.0897982	0.173641
Sbsn	0.556271	0.0166263	0.0425779
Gm9918	-0.230376	0.722785	0.821146
Gm45208	0.0233148	0.981618	0.989829
Homer1	-0.290297	0.0245854	0.059463
Mrln	0.291728	0.216632	0.349005
Serpinb1a	-0.555743	0.0788656	0.156812
Nphp4	-0.299345	0.0274579	0.0652479
Zfp804a	-0.38886	0.000972315	0.00360001
Pcdha6	-0.4862	0.105922	0.198753
Ceacam1	-0.624027	0.00258088	0.00856265
Pou2f1	-0.317791	0.0108321	0.0295228
Cckbr	-0.852939	0.125905	0.228243
Gabrb2	-0.471897	0.00220726	0.00744386
Fam135b	-0.475421	0.00180127	0.00623077
Has3	-0.387064	0.0863319	0.168349
Ccdc192	-1.18088	0.0350259	0.0798938
Tlr4	0.214269	0.602458	0.728511
Prdm5	0.301166	0.0745186	0.149779
Frmd3	-0.48295	6.23e-06	3.68e-05
Gm4787	-0.55859	0.0340299	0.0779633
Sncaip	0.292497	0.0787631	0.156653
Csmd1	-0.399893	0.0100199	0.0276121
Peak1	-0.491199	5.56e-09	5.29e-08
Cdh19	-0.661106	1.67e-05	9.12e-05
Ccnjl	-0.500205	0.00405273	0.0126337
Gm7240	0.393187	0.508173	0.648316
Or51e1	-1.06305	0.0159652	0.0411983
Ccdc85a	-0.469429	0.00454995	0.014008
Or52h1	-0.437356	0.0035091	0.0111389
Kcnj6	-0.533845	0.00294735	0.0096032
Trp63	-1.04231	0.0272224	0.0648312
Cryl1	0.771457	1.19e-08	1.08e-07
Plekhg4	-0.58642	2.68e-05	0.000140251
Lhx3	-0.988832	0.0312404	0.0726021
Rif1	-0.349173	0.00643951	0.018862
Ago3	-0.418439	0.00222402	0.00749469
Tenm1	-0.43746	0.00278043	0.0091198
Klhl34	-0.937155	0.0072233	0.020781
Adamts20	1.1247	3.32e-11	4.27e-10
Ryr2	-0.4316	0.000614419	0.00239165
Plcxd3	-0.628094	0.0037107	0.0116961
Trpc6	-0.735702	0.00228933	0.00768535
Rarb	-0.427973	0.00692614	0.0200582
Lrrc2	-0.576303	0.0167201	0.0427637
Prph	0.970451	0.298841	0.445216
Rtbdn	-0.0260574	0.901089	0.94282
Rpgrip1l	-0.600578	0.000737686	0.00281849
Nhsl2	-0.59284	2.8e-05	0.000145913
Gm3052	-0.728682	0.000719084	0.00275393
Apoa2	-1.02864	0.015722	0.0406619
Cldn34c1	-0.638599	0.00247521	0.00824255
Cntnap5c	-1.01026	0.000147311	0.000662119
Gal	-2.87718	6.57e-06	3.85e-05
Hspa1a	-0.67121	0.0101865	0.0280212
Shisa7	-0.604691	0.000316072	0.00132074
Plpp2	-0.675783	0.00247401	0.00824194
Stxbp5l	-0.595119	0.013292	0.0351941
Slc18a2	-0.304625	0.812375	0.883934
Slc8a1	-0.542426	2.03e-07	1.56e-06
Gpc5	-1.72319	2.35e-07	1.78e-06
Gpr45	-0.00558265	0.979352	0.988826
Dgkb	-0.504498	4.69e-05	0.000234733
Ddc	-0.52703	0.0186702	0.0469413
Ahsa2	-0.505031	6.98e-05	0.000335202
Lims2	-0.682641	0.00967841	0.0268173
Rd3l	-1.6339	0.000612128	0.0023844
Vill	-1.58013	0.0139248	0.0366234
Thsd7a	-0.622041	7.86e-07	5.5e-06
Tradd	-0.791095	0.000115239	0.000529156
Ubash3b	-0.51227	2.29e-06	1.47e-05
Slc20a2	-0.50682	1.19e-09	1.25e-08
D130043K22Rik	-0.63132	0.000282171	0.00119075
Hspa1b	-0.716559	0.0114188	0.0308666
Zfp971	-0.532034	0.000515747	0.00204993
Gckr	-1.59874	0.000467588	0.00188036
Pcdhb7	-0.604702	7.88e-05	0.000374852
Dcdc2c	-0.507146	0.019025	0.0476924
Srrm4	-0.517312	2.7e-05	0.000141247
Dnah11	-0.625735	6.62e-05	0.000319767
Gpr63	-0.948114	0.000100239	0.000466914
Abcc8	-0.575952	5.39e-12	7.65e-11
Stap2	-0.758057	9.97e-09	9.16e-08
Emilin2	-1.37927	0.000506314	0.00201702
Fam222a	-0.647828	1.37e-15	2.79e-14
Crispld1	-0.943262	0.00343367	0.0109468
Exoc3l4	-0.861673	0.0163871	0.0421205
Shisa9	-0.719291	3.24e-14	5.87e-13
Nwd1	-1.05608	2.4e-35	1.52e-33
Tmem37	0.680756	0.140738	0.249696
Grk5	-0.506565	0.000272935	0.00115419
Snhg11	-0.578216	4.67e-28	2.1e-26
Hipk2	-0.645419	0.00102943	0.00379061
Kif5a	-0.581132	1.84e-17	4.51e-16
Atf1	0.143944	0.370659	0.520394
Fam163b	-0.520465	0.0190931	0.0478482
Syne1	-0.59867	4.56e-12	6.54e-11
Fut9	-0.51586	7.18e-11	8.93e-10
Pcdhb2	-1.1824	0.000150555	0.000675501
Lifr	-0.659926	0.000287697	0.00121185
1500009L16Rik	-0.674261	0.000426125	0.00172825
Lrrc55	-0.837811	6.67e-05	0.000322238
Csgalnact1	-0.930822	0.00204731	0.0069679
Slitrk3	-0.731468	2.84e-09	2.82e-08
Xrcc3	-0.803615	0.0108917	0.0296653
Col11a2	-1.22863	1.42e-10	1.69e-09
Pcdhb14	-0.651803	2.31e-11	3.06e-10
Gabra2	-1.09954	6.53e-36	4.23e-34
Stil	-1.16944	3.26e-07	2.43e-06
Cps1	-1.7946	3.48e-06	2.15e-05
Naprt	-0.693138	0.00672631	0.0195522
Shroom1	-0.772407	3.23e-06	2.01e-05
Idi1	-0.736926	2.02e-11	2.7e-10
Entpd3	-0.636017	0.0199573	0.0497363
Tekt2	0.683853	0.119671	0.219279
Apoo-ps	-5.15156	0.000605326	0.00236422
Abhd1	0.316945	0.0567413	0.11977
Nkain2	-0.660292	0.000921011	0.00343762
Atp8a2	-0.5266	0.00133864	0.00478626
Abca8a	-1.95893	0.000146774	0.00066026
Dock8	-1.24477	0.019423	0.0486222
Scd1	-0.689244	8.93e-15	1.69e-13
Gpt	-0.740362	8.48e-08	6.87e-07
Cracd	-0.594002	0.00907464	0.0253444
Fstl3	-0.880104	0.0128153	0.0340665
Myh11	-0.50053	0.0092368	0.0257705
Tmem150c	-0.521061	7.8e-07	5.46e-06
Pik3c2b	-0.616378	2.46e-07	1.86e-06
Resp18	-0.981496	0.000828086	0.00312618
Mfsd7a	-0.977694	0.00616208	0.0181613
6330403K07Rik	-0.880879	0.0197386	0.0492742
Dcx	-0.81354	1.85e-06	1.2e-05
Pxdn	-0.979257	2.85e-06	1.8e-05
Pcdhb15	-0.556027	0.00202395	0.0068991
Kmo	-1.75237	0.0100075	0.0275877
Rimbp2	-0.566501	0.00946812	0.0263159
Heph	-0.533813	0.00409433	0.0127511
Hsbp1l1	-0.585091	0.0118024	0.0317336
Gjb6	-0.569695	0.00427816	0.013247
Chrdl1	-0.877282	5.62e-08	4.66e-07
Nat8f1	-0.54312	0.000342198	0.0014171
Shisa6	-0.718475	2.12e-09	2.14e-08
BC024139	-1.49955	0.000734778	0.00280871
Cubn	-1.1057	0.00105738	0.00388644
Shc3	-0.735471	7.41e-05	0.000354759
Tmprss3	-1.36924	9.45e-05	0.000442475
Tln2	-0.512032	3.51e-12	5.1e-11
H2bc21	-0.559215	3.96e-05	0.000201362
Cacna1e	-0.656862	1.46e-05	8.04e-05
Fam43b	-0.736751	0.000205505	0.000893599
Zeb2	-0.751951	2.51e-09	2.52e-08
Fbxl8	-0.796386	0.00480846	0.0146946
Magee2	-1.52681	0.000126317	0.000574635
H1f3	0.924339	0.146122	0.256962
Galnt10	-0.609539	1.02e-09	1.08e-08
Fxyd7	-1.56036	7.9e-07	5.53e-06
Cttnbp2	-0.605958	1.14e-13	1.94e-12
Kif26b	-0.667643	2.75e-09	2.75e-08
Mast4	-0.669583	1.56e-08	1.4e-07
Kcnh3	-1.18398	3.11e-06	1.94e-05
Pip5kl1	-0.627831	0.00745812	0.0213766
Hectd4	-0.518554	2.4e-08	2.08e-07
Sh2b2	-0.986265	2.54e-06	1.61e-05
Wipf3	-0.83151	1.94e-20	5.76e-19
Il17rb	-1.6546	9.44e-05	0.000442475
Hapln1	-1.88057	0.00140968	0.00501254
Tmem229a	-0.59216	1.98e-09	2.02e-08
Ano5	-0.924746	3.33e-06	2.06e-05
Slc12a3	-1.05764	0.00177039	0.00613842
Gm7816	-0.936569	0.0170366	0.0434427
Arhgap20	-0.545701	1.9e-11	2.53e-10
Scnn1g	-1.20124	4.69e-10	5.23e-09
Rtkn2	-1.10653	0.00182305	0.0062913
Tmem114	-1.20171	0.00983508	0.0271815
Shkbp1	-0.552616	0.00208911	0.00709725
Synm	-0.584286	6.59e-07	4.67e-06
Kctd4	-1.16854	8.37e-05	0.000396671
Sh2d4b	-1.74039	0.000122666	0.000560392
Dmp1	-0.578815	0.00016425	0.000730736
Gprin3	-0.666679	0.00125899	0.00453663
Myo15a	-1.75857	2e-18	5.25e-17
Pcdhb3	-0.779798	2.9e-05	0.000150641
Vmn2r124	-0.813053	0.000592971	0.00232158
Acat3	-1.22786	0.000247316	0.00105552
Ano3	-0.640922	7.46e-14	1.3e-12
Jag2	-0.523212	0.000766548	0.00291786
Gm5421	-0.930792	0.00713326	0.0205622
Nexmif	-0.568151	6.07e-05	0.000296283
Grm7	-1.0449	4.6e-10	5.13e-09
Fam78a	-0.557934	0.0180208	0.0455622
Fam205a1	-2.55259	0.00901965	0.0252082
Plekhh1	-0.69349	9.43e-21	2.86e-19
Mybph	-1.25377	0.00155133	0.00545736
Reps2	-0.63353	3.69e-27	1.59e-25
Ydjc	-0.535978	0.000837967	0.00315979
Ttll3	-1.01581	2.45e-35	1.54e-33
Gabra3	-0.736222	0.00439248	0.0135619
E230025N22Rik	-1.13608	0.0106499	0.0290899
Gm17383	-1.23531	0.0140981	0.0370068
Gm5430	-0.693202	5.05e-06	3.04e-05
Nkx2-9	-2.06505	6.92e-06	4.05e-05
Pcdhb22	-0.595202	1.28e-06	8.59e-06
Cdk18	-0.915773	0.000257742	0.00109538
Lgr5	-0.90201	1.98e-12	2.97e-11
Or52n2b	-0.558747	0.0173539	0.0441263
Map7	-0.51445	1.17e-11	1.61e-10
Smim18	-1.22986	5.26e-08	4.38e-07
Vps13a	-0.60635	3.42e-05	0.000175396
Gja1	-0.68641	2.93e-31	1.55e-29
Grid2ip	-0.728179	0.000180173	0.000794139
Pak3	-0.741251	0.000530581	0.00210176
Ksr2	-0.74751	1.14e-31	6.14e-30
Col2a1	-0.848384	0.0106115	0.029
Derl3	-1.60341	0.00158328	0.00555887
Crocc	-0.617045	1.64e-06	1.08e-05
Mfap3l	-0.935289	4.02e-36	2.65e-34
Kcnma1	-0.79307	3.03e-12	4.46e-11
Rpe65	-2.30377	0.00582781	0.0173151
Slc12a8	-0.540483	0.00981655	0.0271449
Acsm5	-2.40503	3.32e-11	4.28e-10
Ntsr2	-2.65499	1.04e-170	8.88e-168
B3gnt8	-1.59298	0.000225954	0.000972054
Pcdhb21	-0.842017	1.39e-05	7.68e-05
Cd28	-1.91392	0.000111188	0.000512301
Rasl12	-0.581227	8.79e-05	0.000414815
Six4	-0.879974	1.7e-06	1.12e-05
Aifm3	-0.799478	2.44e-46	2.36e-44
Nptx2	-2.12354	0.000582305	0.00228536
Smim38	-0.659171	0.0112115	0.0303826
Anks1	-0.714258	1.11e-13	1.89e-12
Cntnap5a	-1.63876	1.29e-06	8.67e-06
Asb4	-0.964079	0.0160389	0.0413679
Ppil6	-1.15834	0.000247737	0.00105704
Prrg1	-0.626176	0.000518179	0.00205769
Hecw1	-0.693293	9.24e-06	5.3e-05
C2cd4d	-1.5119	0.000230935	0.000990842
Cilp2	-1.70043	0.000119476	0.000547429
Kpna2-ps	0.0104345	0.986666	0.993183
Tldc2	-0.741859	0.000496957	0.00198513
Syt6	-0.587088	1.2e-06	8.15e-06
Shank1	-0.757453	7.17e-17	1.65e-15
Vmn2r87	-1.2142	0.00247514	0.00824255
Htr2a	-1.01948	0.00220269	0.00742999
Ajap1	-0.778376	4.78e-11	6.06e-10
Enpp6	-1.52637	3.09e-07	2.31e-06
Gm16574	-1.22835	9.31e-05	0.000437069
Bok	-0.445712	0.00176197	0.00611446
Pygm	-1.49142	3.07e-57	4.1e-55
Unc5d	-0.591022	0.00406823	0.0126771
Gm42927	-0.519846	0.00579719	0.0172548
Ctxnd1	-1.82769	2.12e-24	7.93e-23
Kcnj16	-0.708079	4.92e-19	1.35e-17
Klk6	-3.1825	4.26e-25	1.68e-23
Sncg	-1.24236	0.000176457	0.000779674
Car4	-0.645704	5.77e-09	5.48e-08
Zfp968	-0.608972	0.00317633	0.010258
9930012K11Rik	-0.933747	0.00495968	0.0150712
Prima1	-0.80264	0.0097527	0.0269954
Nsdhl	-0.570223	1.07e-07	8.54e-07
Evi2a	-0.792389	1.22e-09	1.27e-08
Epha6	-1.18175	0.00083202	0.00313883
Nbeal2	-0.713477	2.4e-06	1.53e-05
Celsr2	-0.656398	9.76e-12	1.35e-10
Kazn	-0.546203	1.06e-07	8.46e-07
Dnaaf9	-0.526786	5.25e-10	5.8e-09
Rreb1	-0.589266	1.5e-06	9.96e-06
Mrap2	-0.628891	0.00537087	0.0161928
Pcdha5	-0.502123	0.00889161	0.0248891
Kcnc4	-0.519023	1.28e-13	2.18e-12
Gltp	-0.710081	7.66e-11	9.49e-10
Pdlim2	-0.948728	1.62e-06	1.07e-05
Slco4a1	-1.12382	5.94e-24	2.15e-22
Camkv	-1.84915	0.0173355	0.0440907
Pcdha7	-0.505304	0.0135886	0.0358534
Adam23	-0.681471	4.1e-24	1.51e-22
Greb1	-2.5324	5.01e-07	3.63e-06
Trac	-1.13303	0.00201592	0.00687462
Lmo7	-0.742927	2.84e-08	2.44e-07
Sema3a	-0.50962	4.51e-05	0.000226889
Crhr1	-0.552419	3.92e-07	2.87e-06
Pcdhb16	-0.794506	4.5e-14	8.03e-13
Des	-0.647899	0.0141743	0.0371766
Sstr4	-2.17325	0.00320787	0.0103371
Ggt5	-1.07985	0.00100958	0.00372431
Kcnq2	-0.575914	3.76e-14	6.75e-13
Slc9b2	-1.52549	0.00263751	0.00871766
L3mbtl1	-1.23913	1.2e-06	8.12e-06
Atp7b	-0.516981	0.000878063	0.00329253
Cox4i2	-0.780803	0.000258344	0.00109737
Ninj2	-2.39808	1.91e-10	2.26e-09
Kcnb1	-0.552989	2.55e-05	0.000133652
Elovl6	-0.819235	5.69e-27	2.44e-25
2310022B05Rik	-0.949502	1.07e-21	3.41e-20
Dusp15	-0.544571	1.94e-12	2.91e-11
Hspb1	-0.820035	5.72e-05	0.000281118
Agt	-2.13237	4.08e-46	3.92e-44
3110009M11Rik	-1.72933	0.000605775	0.00236541
Prr5l	-0.819142	0.000630583	0.00244819
Nrk	-0.986971	1.18e-29	5.8e-28
Chrdl2	-1.06761	0.0087999	0.0246794
Vstm2l	-0.747436	0.000926691	0.00345563
Cep72	-1.05955	4.92e-11	6.22e-10
Pde7b	-0.741675	3.38e-10	3.86e-09
Slc9a5	-0.569956	8.8e-23	3.01e-21
Ccr5	-1.66269	0.0198767	0.0495812
Mroh5	-0.938132	6.86e-05	0.000330687
Itgb6	-1.67109	0.0144042	0.0376695
Sp7	-1.49422	0.00436748	0.0134951
Ache	-0.633549	2.68e-13	4.4e-12
Gm20721	-0.844331	8.44e-10	9.04e-09
Gpr139	-1.49055	3.97e-07	2.91e-06
Hspa12a	-0.70655	1.53e-16	3.41e-15
Chdh	-1.38942	1.98e-07	1.52e-06
Ermn	-1.0404	5.28e-30	2.65e-28
Myo1d	-0.710101	1.99e-05	0.000106737
Abhd11os	-1.09065	0.00232309	0.00777928
Adam22	-0.519115	5.39e-14	9.51e-13
Myoc	-3.11714	1.32e-11	1.8e-10
Sptbn4	-0.513025	1.64e-22	5.45e-21
Ldlrap1	-0.654436	5.13e-05	0.000254849
Gdf11	-1.72251	2.81e-58	3.92e-56
Nefm	-0.664793	2.92e-13	4.79e-12
Ptpn4	-0.546442	6.33e-08	5.22e-07
Ryr1	-0.761495	3.57e-09	3.49e-08
Rab30	-0.526564	0.000144726	0.000652499
Ormdl2	-0.711605	0.000321542	0.0013394
Igsf9b	-0.500607	5.81e-09	5.5e-08
Ankrd33b	-0.635689	7.39e-06	4.31e-05
Gm3534	-0.553856	0.0170701	0.0435212
Slc36a2	-0.894899	0.017167	0.0437408
Rasd1	-0.85166	3.25e-05	0.000167359
A2m	-3.11088	9.32e-192	1.16e-188
Paqr8	-0.686479	2.9e-11	3.78e-10
Cdh13	-1.04029	0.000293098	0.00123262
Itgbl1	-0.885988	0.00286195	0.0093587
Plch1	-0.64978	1.29e-15	2.63e-14
Ctxn3	-1.25846	3.29e-28	1.5e-26
Slc45a3	-0.80031	0.00750845	0.0215052
Sorl1	-0.916826	1.43e-37	9.89e-36
Gpr101	-1.68068	2.19e-09	2.21e-08
Sec14l5	-1.23096	2.97e-45	2.79e-43
Tspan14	-0.77753	1.99e-10	2.35e-09
Ppp1r3g	-1.47304	5.88e-05	0.000288329
Pmel	-1.31061	0.0100096	0.0275884
Gm2011	-0.604245	0.00361515	0.0114373
Nav1	-0.539027	0.00467181	0.0143313
Mboat1	-0.91552	0.00654195	0.019117
Mobp	-0.916391	2.04e-14	3.77e-13
Shroom2	-0.713511	0.0097143	0.0269064
Pnpla3	-0.650673	2.57e-07	1.94e-06
Carns1	-1.62116	1.14e-12	1.74e-11
Gm48583	2.48604	0.0125815	0.0335437
Fignl1	1.10858	0.000219537	0.000948236
Slc9a7	-0.30909	0.0994136	0.188733
Fbln5	1.21647	3.29e-06	2.04e-05
Aqp9	1.82319	2.91e-10	3.36e-09
Ckap2l	1.76041	1.54e-05	8.47e-05
Ier3	0.661826	8.68e-08	7.02e-07
Msx2	1.44892	9.78e-31	5.05e-29
Sptssa	0.565424	1.03e-08	9.42e-08
Cd274	1.31633	2.91e-06	1.83e-05
Rbks	0.79213	0.0182425	0.0460236
Cep41	1.00611	0.000676151	0.00260619
Ryk	0.528588	1.03e-12	1.59e-11
Ttc23	1.41498	2.29e-07	1.74e-06
Pierce2	0.518765	0.000956963	0.00355456
Dnaaf4	1.19147	0.000154705	0.0006917
Alg8	0.630047	0.00350201	0.0111208
Slc35f1	0.889599	1.03e-16	2.34e-15
Zfp703	0.51901	2.51e-06	1.6e-05
C920006O11Rik	0.903708	3.13e-05	0.000161618
Hscb	0.864098	1.24e-06	8.37e-06
Prr15	0.820525	0.00108742	0.00398506
Gm13136	3.11802	0.00179816	0.00622183
Kif21b	0.574889	1.7e-07	1.32e-06
H1f2	2.73999	5.78e-61	8.57e-59
Gm14276	1.69411	7.2e-05	0.000345476
Aard	0.880024	9.54e-08	7.69e-07
Gcnt4	1.41604	7.79e-05	0.00037083
Gemin2	0.600496	2.76e-05	0.00014378
Elk3	0.851004	1.18e-06	8.03e-06
Cyp4f17	1.08363	2.98e-05	0.000154274
Rpl19-ps7	1.92443	0.00866507	0.0243351
Trnau1ap	0.627339	3.92e-06	2.41e-05
Elf3	1.2728	0.0067149	0.0195305
Fggy	0.755654	0.000897703	0.00335838
Sox9	0.804658	1.25e-10	1.51e-09
Rabl3	0.550223	1.28e-05	7.17e-05
Pi4kb	0.516042	1.33e-05	7.38e-05
Eef1a1-ps1	1.65836	5.53e-08	4.59e-07
Parl	0.605858	1.64e-08	1.47e-07
Dgat2	0.51467	5.19e-05	0.000257781
Wwc1	1.12918	1.84e-19	5.18e-18
Rps13-ps1	3.38533	0.002956	0.00962311
Rnaset2b	0.57712	0.000116887	0.000536418
Rras	0.737138	4.15e-07	3.03e-06
Sft2d2	0.677089	3.14e-13	5.13e-12
Igfbp4	1.89985	1.48e-17	3.66e-16
Cbs	0.830445	9.93e-10	1.05e-08
Dsn1	1.22834	3.17e-05	0.000163294
Amacr	0.524096	0.00600872	0.0177742
Limd1	1.22755	1.02e-05	5.79e-05
Nkd1	0.523694	4.29e-08	3.62e-07
Fam114a1	0.50656	0.0148228	0.0386456
Ccnd2	2.78129	4.28e-30	2.16e-28
Rrm2	1.70331	3.05e-06	1.91e-05
Gpx7	0.79284	0.00575259	0.0171425
Gypc	1.0838	5.24e-06	3.14e-05
Smim8	0.673378	2.4e-07	1.81e-06
Fermt3	0.65425	0.00750666	0.0215043
Vmn2r90	-0.207064	0.473113	0.616891
Pcdhga8	1.45492	1.54e-29	7.44e-28
Nat8	1.16175	3.38e-05	0.00017368
Tmem154	1.47352	0.00941264	0.0261933
Abcc4	0.527787	0.000601246	0.00235
Dnajb13	1.90425	0.0184037	0.0463652
Thnsl2	0.669694	0.00020898	0.0009069
Hpdl	0.483097	0.0546893	0.116014
Pierce1	1.7098	0.00117203	0.00425844
Fancb	0.710053	0.00185229	0.00637856
Mrpl23-ps1	0.52445	3.45e-07	2.55e-06
Flnc	0.861089	1.06e-07	8.47e-07
Wdr43	0.638515	3.39e-05	0.000173995
Mmachc	0.587871	3.5e-07	2.58e-06
Irx3	1.35556	1.65e-26	6.93e-25
Luzp2	0.736415	1.38e-35	8.79e-34
Nmi	0.599913	0.000437501	0.00176995
Ccr10	1.56628	0.0127294	0.0338709
Glis3	1.12072	0.0180208	0.0455622
Ttc32	0.700786	8.72e-05	0.000411994
4931406C07Rik	0.699243	5.06e-17	1.18e-15
Spdl1	2.3112	3.13e-06	1.96e-05
Pars2	0.54088	0.0111574	0.0302563
Zfp362	0.597112	6.33e-16	1.32e-14
Slc25a33	0.721961	8.92e-14	1.54e-12
Gm5564	0.70995	0.0067974	0.0197349
Ostn	4.91126	1.84e-35	1.16e-33
Dtl	1.91807	0.00230993	0.00774323
Cd200l1	1.37141	0.011202	0.030362
Cxcr4	1.75079	3.06e-09	3.03e-08
Chst2	1.05618	7.29e-48	7.4e-46
Gpnmb	1.62007	3.1e-09	3.06e-08
Spa17	0.595865	0.0155747	0.0403713
Erh	0.665971	8.57e-09	7.93e-08
Brms1	0.530052	0.00111851	0.00408788
Card19	0.500429	2.33e-05	0.000123159
Cdc42ep1	0.58561	3.55e-11	4.54e-10
Rai14	1.07643	3.03e-14	5.49e-13
Lrrc9	1.00809	0.00108503	0.00397721
Tagln2	0.546957	0.00276289	0.00906965
Gm13080	1.96229	0.0062373	0.0183529
Lyplal1	0.618026	0.0199035	0.0496327
Mettl21a	0.755292	0.00249184	0.00829449
Tmem120a	0.687874	4.55e-05	0.000228908
	1.80393	0.00537259	0.0161938
Dnai2	1.06435	1.19e-06	8.05e-06
Armc2	0.792033	0.0185043	0.0465969
Tmem30b	1.92575	1.34e-11	1.82e-10
Ttc22	1.47593	0.0104354	0.0286058
Il10ra	0.361273	0.0252419	0.0607777
Erf	0.560488	0.00133897	0.0047864
Arpc1b	0.440711	0.0240832	0.058432
Pced1b	0.65393	0.0157221	0.0406619
Odad4	1.07387	0.00199724	0.00681668
Rcn1	0.856907	4.87e-06	2.94e-05
Nim1k	0.46713	1.95e-05	0.000104648
Ccdc96	0.679984	0.000642668	0.00248961
Thbs1	0.489695	0.0224966	0.0551372
Fam83h	0.589879	0.00838523	0.0237058
Acss1	0.575201	8.72e-05	0.00041187
Wif1	4.04556	8.13e-32	4.39e-30
Fam43a	0.419404	0.000117899	0.0005406
Rbm3	0.488547	5.61e-05	0.000276701
Ppic	0.637175	0.00608675	0.0179754
Scml2	1.44981	0.00767971	0.0219378
Uap1l1	0.606633	0.00618578	0.0182245
Ctsz	0.478211	5.66e-07	4.06e-06
Ephx1	0.692825	6.89e-09	6.46e-08
Gemin8	0.409434	0.0043455	0.0134323
Ctdsp1	0.460968	9.63e-12	1.34e-10
Rxrg	1.63636	0.00160946	0.00564096
Parp3	0.721387	5.7e-06	3.4e-05
Eef2-ps2	1.12466	0.0131936	0.0349727
Trappc6a	0.583101	0.000163856	0.000729585
Dnaaf2	0.499418	0.0112271	0.0304148
Itga6	0.786321	4.04e-17	9.61e-16
Phf7	0.738457	5.57e-05	0.000274984
Gpc4	0.908636	1.94e-08	1.72e-07
Gvin3	-0.62533	0.411391	0.559249
Top2a	1.69346	0.0117523	0.0316201
Acad12	0.631021	0.00462045	0.0141926
Gbp6	0.569021	0.0106023	0.0289796
Trim30d	1.05059	0.000105658	0.000489477
Il17rd	0.5834	0.00891644	0.02495
Gm12922	1.87446	0.00138151	0.00491994
Sox2	0.628005	5.42e-07	3.91e-06
Cdk2	0.514221	0.00418554	0.0130076
Serpinh1	1.15327	2.34e-22	7.7e-21
Armc3	1.27796	0.0110424	0.0299948
Gm12928	-1.05326	0.469465	0.613432
Tmem220	0.863322	0.00959411	0.0266122
Pole3	0.507605	6.76e-10	7.32e-09
C1ra	1.00486	5.99e-05	0.000293373
Tceanc	0.706843	0.0144816	0.0378537
Ccnd1	1.46855	1.27e-42	1.07e-40
Tap1	0.653781	0.00573503	0.0170992
Spats1	0.684623	0.0165372	0.0424305
Gm8738	-0.336453	0.624991	0.746256
Cfap47	1.56745	0.0182548	0.0460474
Mro	0.666983	5.43e-09	5.18e-08
Ndufaf8	0.555785	0.000985607	0.0036442
Mki67	1.40989	0.00342238	0.0109199
Mdk	0.844	6.88e-23	2.36e-21
Ctf1	1.47262	0.00233622	0.00781514
Abhd12b	1.76213	0.00344851	0.0109811
Pyroxd2	0.732754	6.52e-07	4.62e-06
Hebp1	0.951729	2.84e-05	0.000147617
Thsd4	0.574127	0.00128196	0.00461015
Slamf9	1.7065	0.00862	0.024238
Slc27a6	1.5624	0.0115351	0.0311289
Hk2	0.767367	1.06e-06	7.26e-06
Gm28036	-0.248508	0.347785	0.497096
Spag16	1.70038	0.000258914	0.00109921
H1f4	1.11736	0.00331379	0.010617
Gm3020	0.776744	0.00198763	0.0067882
Gm17084	2.82141	0.0107963	0.0294401
H2ac6	0.753224	0.00811946	0.0230189
Smpd5	1.82371	0.0020399	0.00694907
Cks1b	0.652947	0.0151862	0.0394781
Coa7	0.639518	0.00875498	0.0245748
Gm5619	0.484893	0.00233171	0.00780168
Tor3a	1.92614	7.77e-36	5.02e-34
Bmf	0.607812	0.00653684	0.0191055
Ror2	1.14819	3.35e-06	2.07e-05
Micall2	0.902799	0.000286099	0.00120544
[truncated: 1,097 more rows]
