# Supplementary material for: Chronic integrated stress response causes dysregulated cholesterol synthesis in white matter disease
Source: JCI Insight. 2025 Jul 15;10(16):e188459. doi: 10.1172/jci.insight.188459 (PMC12406721; doi:10.1172/jci.insight.188459)
Supplement: Supplemental table 4 [file jciinsight-10-188459-s213.xlsx]

## Sheet: isr_genes_w_pv
	R191H vs WT			N208Y + 2BAct vs WT + 2BAct			N208Y 2BAct withdrawal vs WT + 2BAct
Gene Symbol	FC (log2)	p-val	q-val	FC (log2)	p-val	q-val	FC (log2)	p-val	q-val
Trib3	3.19131	8.02e-35	8.63e-32	4.45035	3.61e-45	3.07e-42	5.95247	1.93e-90	6.23e-88
Pycr1	2.72366	1.08e-15	3.5e-13	3.8883	5.29e-21	1.38e-18	5.27773	2.18e-42	1.8e-40
Slc1a4	1.00181	7.29e-42	1.31e-38	1.87427	2e-96	1.08e-92	2.87435	8.98e-256	3.63e-252
Cln8	-0.13432	0.553524	0.859441	0.537042	0.051625	0.2045	1.30164	4.59e-07	3.33e-06
Cth	1.38513	2.35e-09	4.05e-07	2.46621	2.44e-18	4.99e-16	3.63621	3.97e-43	3.37e-41
Rhbdd1	0.77793	1.02e-27	7.17e-25	1.21318	2.07e-44	1.59e-41	1.68015	3.64e-95	1.31e-92
Hmox1	3.69349	2.28e-105	3.69e-101	4.59724	4.25e-110	3.43e-106	5.44469	2.77e-175	2.99e-172
Slc1a5	0.93383	0.000185141	0.00862325	1.52534	5.25e-07	2.3e-05	2.12633	7.63e-14	1.32e-12
Phgdh	0.769195	1.1e-19	4.79e-17	1.21462	5.04e-32	2.33e-29	1.65074	1.19e-65	2.16e-63
Atf3	0.791628	0.00156211	0.0404397	2.77188	9.12e-20	2.14e-17	5.43771	3.56e-81	9.42e-79
Slc6a9	0.0668533	0.239701	0.652424	0.369158	9.61e-08	5.21e-06	0.7725	8.01e-33	4.45e-31
Slc7a5	1.37193	1.18e-92	9.55e-89	2.09711	5.36e-145	8.66e-141	3.0467	0	0
Cyb5r1	1.23949	3.38e-44	6.83e-41	2.06866	1.69e-81	5.45e-78	3.32518	8.92e-237	2.4e-233
Ciart	0.051492	0.597602	0.878565	0.620116	1.76e-07	8.93e-06	1.46915	6.07e-40	4.62e-38
Ifrd1	0.540877	3.21e-07	3.71e-05	0.915508	1.19e-12	1.58e-10	1.45996	8.71e-34	5.05e-32
Slc7a3	2.14309	3.43e-10	6.6e-08	3.01855	3.74e-13	5.3e-11	4.78348	8.28e-35	5.11e-33
Sesn2	1.10605	1.2e-37	1.76e-34	1.988	5.55e-80	1.5e-76	3.73467	0	0
Eif4ebp1	3.89652	1.37e-24	7.39e-22	4.21301	9.67e-20	2.23e-17	4.88034	2.07e-29	9.85e-28
Otub2	0.0165193	0.880512	0.974423	0.356906	0.00762416	0.0550562	1.06447	1.78e-17	4.36e-16
Sars	0.180062	0.00182822	0.0450038	0.625598	5.75e-19	1.22e-16	1.62318	1.86e-134	1.04e-131
Hspa9	0.275463	3.41e-08	4.83e-06	0.651472	7.89e-27	2.9e-24	1.4905	1.26e-151	8.86e-149
Krtcap2	0.389988	4.08e-05	0.00253683	0.760274	4.99e-11	5.17e-09	1.57082	9.84e-48	9.93e-46
Ddit3	0.957935	5.65e-35	6.52e-32	1.51877	4.05e-58	5.45e-55	2.8032	1.09e-220	2.52e-217
Rars	-0.0618432	0.456561	0.812251	0.188576	0.0621551	0.230235	0.770086	3.86e-16	8.26e-15
Steap1	1.68949	0.0975478	0.449443	1.87972	0.129894	0.362902	2.19634	0.0585158	0.122793
Aldh18a1	0.853991	9.74e-14	2.71e-11	1.51659	1.76e-27	6.75e-25	2.60387	1.98e-88	5.91e-86
Cebpb	0.435192	0.0247967	0.22229	1.41679	1.93e-09	1.54e-07	3.09059	1.55e-44	1.38e-42
Ghitm	-0.0806766	0.0908829	0.432437	0.155939	0.0072536	0.0532034	0.559758	6.8e-25	2.61e-23
Mthfd1l	0.118011	0.208252	0.621255	0.400176	0.000455144	0.00659999	0.883433	1.3e-16	2.91e-15
Chac1	1.83261	2.09e-20	9.93e-18	3.21042	1.67e-40	1.04e-37	5.41934	9.38e-128	4.74e-125
Slc3a2	0.981005	8.21e-39	1.33e-35	1.45083	1.85e-56	2.29e-53	2.20267	1.26e-145	7.51e-143
Nop14	-0.0228781	0.872389	0.972347	0.343363	0.0476364	0.194716	0.926957	1.09e-08	9.98e-08
Psph	0.458753	0.000174663	0.00822598	1.2428	6.63e-17	1.22e-14	2.64334	1.92e-80	5e-78
Ppp1r15a	0.179183	0.264808	0.674908	0.883791	6.22e-06	0.00019666	2.14562	9.18e-32	4.94e-30
Scpep1	0.195583	0.0216966	0.206533	0.624873	1.68e-09	1.37e-07	1.42659	5.83e-49	6.16e-47
Paqr3	-0.355465	0.00139962	0.037999	0.109623	0.418256	0.680501	1.00748	1.82e-15	3.68e-14
Niban1	0.633305	0.00763569	0.11337	1.28236	9.08e-06	0.000271874	3.2845	5.59e-34	3.27e-32
Gars	0.0461995	0.420487	0.795385	0.500129	7.79e-13	1.06e-10	1.83767	2.84e-174	2.87e-171
Clic4	-0.0209745	0.693509	0.917041	0.168739	0.00919237	0.0630813	0.73557	6.56e-34	3.83e-32
Mars1	0.297393	1.46e-05	0.0010946	0.68603	2.14e-16	3.79e-14	1.81032	8.64e-119	3.77e-116
Tbc1d31	0.122047	0.36996	0.761122	0.34791	0.0357516	0.159716	1.00221	1e-10	1.23e-09
Nfe2l1	0.388792	7.19e-11	1.49e-08	0.610702	4.11e-17	7.71e-15	1.245	4.92e-75	1.1e-72
Tcea1	0.0649973	0.201506	0.613394	0.355242	9.73e-09	6.69e-07	1.1609	2.62e-89	7.99e-87
Lonp1	0.295023	2.81e-09	4.75e-07	0.589081	1.88e-22	5.58e-20	1.32335	3.32e-121	1.53e-118
Aars	0.0356985	0.618896	0.888521	0.442486	4.07e-07	1.85e-05	1.46227	1.28e-71	2.72e-69
Eif3c	0.158986	0.00300632	0.0623566	0.459625	1.82e-12	2.34e-10	1.23216	1.04e-90	3.42e-88
Yars	0.0484079	0.499356	0.832724	0.513084	4.04e-09	3.05e-07	1.7469	1.07e-101	4.01e-99
Asns	0.313821	1.37e-05	0.00105247	0.791929	1.98e-19	4.33e-17	2.39651	5.84e-187	6.74e-184
Gadd45a	0.35146	0.000963877	0.0288877	0.790236	1.08e-09	9.06e-08	2.26984	3.16e-78	7.75e-76
Xpot	0.359028	0.000143731	0.00703587	0.625894	5.18e-08	3.12e-06	1.47293	1.04e-42	8.76e-41
Hax1	0.210061	0.00637363	0.102041	0.473467	4.38e-07	1.98e-05	1.32598	1.12e-51	1.29e-49
Pck2	0.58881	2.26e-12	5.69e-10	0.82359	7.35e-16	1.26e-13	1.65846	1.63e-67	3.18e-65
Eif2s2	0.299945	5.77e-08	7.7e-06	0.602512	3.41e-19	7.35e-17	1.67684	2.23e-156	1.64e-153
Angptl6	0.645911	3.31e-07	3.76e-05	0.994679	1.05e-10	1.03e-08	2.26686	8.55e-56	1.09e-53
Leprotl1	-0.00921403	0.860448	0.969628	0.207957	0.00111446	0.0131504	0.997671	9.5e-63	1.57e-60
Mthfd2	1.16302	1.07e-19	4.79e-17	1.50073	6.13e-22	1.74e-19	3.36677	5.91e-118	2.51e-115
Gpt2	0.408404	6.13e-05	0.00353855	0.565907	5.06e-06	0.000164706	1.40087	1.45e-33	8.29e-32
Uhrf1bp1	-0.0969297	0.42882	0.800121	0.0139151	0.925649	0.971198	0.601311	1.62e-05	8.89e-05
Arhgef2	0.107658	0.111014	0.479497	0.307531	0.000183911	0.0032014	1.37143	4.08e-71	8.45e-69
Ddit4	0.122592	0.174947	0.578644	0.27852	0.0113422	0.0732008	1.21978	2.04e-32	1.12e-30
Vegfa	0.0266977	0.647206	0.899297	0.159204	0.0249523	0.126041	0.951291	1.58e-46	1.55e-44
Siah2	-0.141769	0.164797	0.566845	-0.00818574	0.94746	0.978612	0.781051	1.8e-11	2.41e-10
Mtbp	0.0797073	0.743886	0.933458	0.34506	0.245228	0.518411	1.57793	1.34e-08	1.21e-07
Pvr	0.0302312	0.840895	0.963119	0.167162	0.361778	0.632075	0.803605	2.77e-06	1.75e-05
Iars	0.142916	0.0630897	0.362605	0.423817	5.95e-06	0.000189535	1.68433	1.76e-82	4.83e-80
Lars	0.383165	9.23e-05	0.00484083	0.658608	3.36e-08	2.14e-06	1.7962	2.6e-58	3.66e-56
Nars	0.117968	0.0198793	0.196771	0.438681	1.12e-12	1.51e-10	1.70936	5.19e-193	6.99e-190
Gdf15	6.15534	9.72e-19	4.03e-16	7.68787	1.2e-19	2.73e-17	8.73239	3.32e-28	1.5e-26
Fads3	-0.0396737	0.703131	0.920225	0.364923	0.00397723	0.0346067	0.649572	4.24e-08	3.59e-07
Slc7a11	1.54671	9.49e-88	3.83e-84	1.68373	1.44e-70	2.12e-67	1.78338	6.05e-90	1.88e-87
Atf5	2.73261	1.35e-63	3.62e-60	3.59369	6.18e-74	1.11e-70	3.98181	5.74e-103	2.26e-100
Tgif1	1.91771	4.58e-28	3.36e-25	2.86056	2.66e-41	1.79e-38	3.41234	4.78e-66	8.87e-64
Derl1	-0.00152944	0.977156	0.994643	0.272689	2.74e-05	0.00069156	0.424297	3.01e-12	4.45e-11
Shmt2	0.158292	0.0225342	0.210032	0.395123	2.89e-06	0.000103337	2.37688	7.34e-199	1.08e-195
Gnpnat1	0.0249782	0.835877	0.962548	0.112871	0.441818	0.6992	0.850761	5.73e-10	6.3e-09
Tars	0.0733452	0.441006	0.80605	0.214288	0.0643888	0.236073	1.34796	1.64e-35	1.04e-33
Crls1	0.103034	0.189732	0.598715	0.177778	0.063029	0.232565	0.875603	1.27e-22	4.24e-21
Herpud1	0.238014	0.000119492	0.00595761	0.290036	0.000117345	0.00221448	1.66465	1.78e-123	8.74e-121
Ubr2	-0.0498933	0.485422	0.826814	-0.0412126	0.63591	0.831242	0.162471	0.0460169	0.100508
Atf6	-0.113238	0.0383643	0.279349	-0.0845004	0.204206	0.469024	0.8622	1.28e-43	1.12e-41
Glce	-0.12776	0.117971	0.491088	-0.110632	0.26604	0.54128	0.149413	0.108315	0.202378
Phf10	0.138449	0.102741	0.461024	0.0533957	0.605139	0.812114	1.09841	5.89e-30	2.94e-28
Soat2	0.177398	0.546738	0.856446	0.148475	0.678578	0.855985	0.587345	0.0796851	0.158119
Ero1a	0.06174	0.552531	0.858879	0.0507599	0.688266	0.860386	0.386114	0.001104	0.00403941
Aldh1l2	0.419743	0.0420551	0.293713	0.118152	0.638243	0.83256	2.14381	7.53e-20	2.16e-18
Nfil3	0.0536431	0.690981	0.916646	-0.290159	0.0772954	0.264149	1.2736	1.14e-16	2.57e-15
Slc25a33	0.381779	7.15e-06	0.00059883	0.701211	1.25e-11	1.48e-09	0.721961	8.92e-14	1.54e-12
Got1	-0.118309	0.0150043	0.169614	-0.0804161	0.174376	0.430582	-0.0875455	0.113925	0.21088
Mdfic	2.17121	5.29e-13	1.42e-10	1.91503	1.69e-07	8.6e-06	2.36723	4.79e-12	6.84e-11
Cdkn1a	1.63294	3.09e-10	6.1e-08	1.21981	0.000112102	0.00213674	1.9628	3.04e-11	3.94e-10
Gtpbp2	-0.0119661	0.86217	0.969628	-0.135947	0.105124	0.319024	0.172387	0.0280382	0.0663925
Nupr1	3.32222	4.34e-89	2.34e-85	2.98208	2.73e-49	2.59e-46	3.3819	1.35e-71	2.84e-69
Pfkp	-0.0538016	0.312848	0.714233	-0.125198	0.0536612	0.209686	-0.282776	3.18e-06	1.98e-05
