# Supplementary material for: Chronic integrated stress response causes dysregulated cholesterol synthesis in white matter disease
Source: JCI Insight. 2025 Jul 15;10(16):e188459. doi: 10.1172/jci.insight.188459 (PMC12406721; doi:10.1172/jci.insight.188459)
Supplement: Supplemental table 5 [file jciinsight-10-188459-s214.xlsx]

## Sheet: Sheet1
	R191H vs WT			N208Y + 2BAct vs WT + 2BAct			N208Y 2BAct withdrawal vs WT + 2BAct
Upregulated in all 3 comparison
Pathway	Padj	NES	leading edge genes	Padj	NES	leading edge genes	Padj	NES	leading edge genes
ISR CLIC genes	0.007	3.3	Hmox1,Slc7a5,Nupr1,Slc7a11,Atf5,Cyb5r1,Slc1a4,Slc3a2,Sesn2,Ddit3	0.004	3.34	Slc7a5,Hmox1,Slc1a4,Cyb5r1,Sesn2,Atf5,Slc7a11,Ddit3,Slc3a2,Nupr1	0.001	4.1	Shmt2,Nars,Gars,Asns,Herpud1,Sesn2,Eif2s2,Atf6,Sars,Yars
go ribosome biogenesis	0.007	2.89	Rpl21,Rpl22,Rpl14,Rps20,Rps27l,Rplp1,Rpl34,Rpl23,Rps15a,Rps3a1	0.004	2.73	Rpsa,Rpl21,Rps2,Rpl3,Rplp0,Rps4x,Nsa2,Rpl7a,Rplp1,Rps9	0.001	3.73	Npm1,Rps3a1,Rps15a,Rpl4,Nop58,Dis3,Rrs1,Mphosph10,Bmt2,Rpl12
go rrna metabolic process	0.007	3.04	Rpl21,Rpl22,Rpl14,Rps20,Rps27l,Rplp1,Rpl34,Rpl23,Rps15a,Rps3a1	0.004	2.78	Rpsa,Rpl21,Rps2,Rpl3,Rplp0,Rps4x,Nsa2,Rpl7a,Rplp1,Rps9	0.001	3.71	Rps3a1,Rps15a,Rpl4,Nop58,Dis3,Rrs1,Mphosph10,Bmt2,Rpl12,Rpl23
kegg ribosome	0.007	3.79	Rpl21,Rpl22,Rpl14,Rps20,Rps27l,Rplp1,Rpl34,Rpl23,Rps15a,Rps3a1	0.004	3.56	Rpsa,Rpl21,Rps2,Rpl3,Rplp0,Rps4x,Rpl7a,Rplp1,Rps9,Rpl13a	0.001	3.58	Rps3a1,Rps15a,Rpl4,Rpl12,Rpl23,Rps8,Rpl7,Rps2,Rps6,Rps19
reactome 3 utr mediated translational regulation	0.007	3.55	Eif2s2,Rpl21,Rpl22,Rpl14,Rps20,Rps27l,Rplp1,Rpl34,Rpl23,Rps15a	0.004	3.55	Eif2s2,Eif3c,Rpsa,Rpl21,Rps2,Rpl3,Rplp0,Rps4x,Rpl7a,Rplp1	0.001	3.56	Eif2s2,Eif3c,Eif3a,Eif4b,Eif3e,Rps3a1,Rps15a,Rpl4,Rpl12,Rpl23
go ncrna processing	0.007	2.68	Smad9,Rpl21,Rpl22,Rpl14,Rps20,Rps27l,Rplp1,Rpl34,Rpl23,Rps15a	0.004	2.51	Sars,Smad9,Rpsa,Rpl21,Rps2,Rpl3,Rplp0,Rps4x,Nsa2,Rpl7a	0.001	3.52	Sars,Aars,Rps3a1,Rps15a,Rpl4,Nop58,Dis3,Rrs1,Mphosph10,Bmt2
reactome peptide chain elongation	0.007	3.79	Rpl21,Rpl22,Eef1a1,Rpl14,Rps20,Rps27l,Rplp1,Rpl34,Rpl23,Rps15a	0.004	3.59	Eef1a1,Rpsa,Rpl21,Rps2,Rpl3,Rplp0,Rps4x,Rpl7a,Rplp1,Rps9	0.001	3.51	Eef1a1,Rps3a1,Rps15a,Rpl4,Rpl12,Rpl23,Rps8,Rpl7,Rps2,Rps6
go translational initiation	0.007	3.13	Eif4ebp1,Eif2s2,Rpl21,Rpl22,Rpl14,Rps20,Rps27l,Rplp1,Rpl34,Rpl23	0.004	3.26	Eif4ebp1,Eif2s2,Eif3c,Rpsa,Rpl21,Rps2,Rpl3,Rplp0,Rps4x,Rpl7a	0.001	3.49	Eif2s2,Eif5,Eif3c,Eif3a,Eif4b,Eif3e,Eif4g2,Eif1,Rps3a1,Rps15a
go cytosolic ribosome	0.007	3.5	Rpl21,Rpl22,Rpl14,Rps20,Rps27l,Rplp1,Rpl34,Rpl23,Rps15a,Rps3a1	0.004	3.33	Rpsa,Rpl21,Rps2,Rpl3,Rplp0,Rps4x,Rpl7a,Rplp1,Rps9,Rpl13a	0.001	3.47	Rps3a1,Rps15a,Rpl4,Rpl12,Rpl23,Nufip1,Rps8,Rpl7,Rps2,Rps6
go establishment of protein localization to endoplasmic reticulum	0.007	3.57	Rpl21,Rpl22,Rpl14,Rps20,Rps27l,Rplp1,Rpl34,Rpl23,Rps15a,Rps3a1	0.004	3.33	Rpsa,Rpl21,Rps2,Rpl3,Rplp0,Rps4x,Rpl7a,Rplp1,Rps9,Rpl13a	0.001	3.42	Zfand2b,Rps3a1,Rps15a,Rpl4,Rpl12,Rpl23,Rps8,Rpl7,Rps2,Rps6
reactome nonsense mediated decay enhanced by the exon junction complex	0.007	3.55	Rpl21,Rpl22,Rpl14,Rps20,Rps27l,Rplp1,Rpl34,Rpl23,Rps15a,Rps3a1	0.004	3.3	Rpsa,Rpl21,Rps2,Rpl3,Rplp0,Rps4x,Rpl7a,Rplp1,Rps9,Rpl13a	0.001	3.41	Etf1,Rps3a1,Rps15a,Rpl4,Rpl12,Rpl23,Rps8,Rpl7,Rps2,Rps6
reactome influenza viral rna transcription and replication	0.007	3.5	Rpl21,Rpl22,Rpl14,Rps20,Rps27l,Rplp1,Rpl34,Rpl23,Rps15a,Rps3a1	0.004	3.39	Rpsa,Rpl21,Rps2,Rpl3,Rplp0,Rps4x,Rpl7a,Rplp1,Rps9,Rpl13a	0.001	3.4	Rps3a1,Rps15a,Rpl4,Ipo5,Rpl12,Rpl23,Rps8,Rpl7,Rps2,Rps6
go nuclear transcribed mrna catabolic process nonsense mediated decay	0.007	3.4	Rpl21,Rpl22,Rpl14,Rps20,Rps27l,Rplp1,Rpl34,Rpl23,Rps15a,Rps3a1	0.004	3.23	Rpsa,Rpl21,Rps2,Rpl3,Rplp0,Rps4x,Rpl7a,Rplp1,Rps9,Rpl13a	0.001	3.36	Etf1,Eif3e,Rps3a1,Rps15a,Rpl4,Rpl12,Rpl23,Rps8,Rpl7,Rps2
go multi organism metabolic process	0.007	3.39	Rpl21,Rpl22,Rpl14,Rps20,Rps27l,Rplp1,Rpl34,Rpl23,Rps15a,Rps3a1	0.004	3.07	Rpsa,Rpl21,Rps2,Rpl3,Rplp0,Rps4x,Rpl7a,Rplp1,Rps9,Rpl13a	0.001	3.34	Nup62,Eif3a,Rps3a1,Rps15a,Rpl4,Rpl12,Rpl23,Rps8,Rpl7,Rps2
reactome translation	0.007	3.2	Eif4ebp1,Eif2s2,Rpl21,Rpl22,Eef1a1,Rpl14,Rps20,Rps27l,Rplp1,Rpl34	0.004	3.4	Eef1a1,Eif4ebp1,Eif2s2,Eif3c,Rpsa,Rpl21,Rps2,Rpl3,Rplp0,Rps4x	0.001	3.33	Eif2s2,Eif5,Eif3c,Eif3a,Eif4b,Etf1,Eif3e,Eef1a1,Rps3a1,Rps15a
reactome formation of the ternary complex and subsequently the 43s complex	0.007	2.98	Eif2s2,Rps20,Rps27l,Rps15a,Rps3a1,Rps18,Rps12,Rps27rt,Eif3c,Rps2	0.004	3.13	Eif2s2,Eif3c,Rpsa,Rps2,Rps4x,Rps9,Rps3a1,Rps18,Rps5,Rps8	0.001	3.3	Eif2s2,Eif3c,Eif3a,Eif3e,Rps3a1,Rps15a,Rps8,Rps2,Rps6,Eif3j2
reactome srp dependent cotranslational protein targeting to membrane	0.007	3.48	Rpl21,Rpl22,Rpl14,Rps20,Rps27l,Rplp1,Rpl34,Rpl23,Rps15a,Rps3a1	0.004	3.48	Rpsa,Rpl21,Rps2,Rpl3,Rplp0,Rps4x,Rpl7a,Rplp1,Rps9,Rpl13a	0.001	3.27	Rps3a1,Rps15a,Rpl4,Rpl12,Rpl23,Rps8,Rpl7,Rps2,Rps6,Rps19
reactome influenza life cycle	0.007	3.08	Hspa2,Hspa9,Rpl21,Rpl22,Rpl14,Rps20,Rps27l,Rplp1,Rpl34,Rpl23	0.004	2.91	Hspa9,Rpsa,Hspa2,Rpl21,Rps2,Rpl3,Rplp0,Rps4x,Rpl7a,Rplp1	0.001	3.26	Hspa9,Nup62,Rps3a1,Rps15a,Rpl4,Ipo5,Rpl12,Rpl23,Rps8,Rpl7
reactome activation of the mrna upon binding of the cap binding complex and eifs and subsequent binding to 43s	0.007	2.87	Eif4ebp1,Eif2s2,Rps20,Rps27l,Rps15a,Rps3a1,Rps18,Rps12,Rps27rt,Eif3c	0.004	3.14	Eif4ebp1,Eif2s2,Eif3c,Rpsa,Rps2,Rps4x,Rps9,Rps3a1,Rps18,Rps5	0.001	3.24	Eif2s2,Eif3c,Eif3a,Eif4b,Eif3e,Rps3a1,Rps15a,Rps8,Rps2,Rps6
go rna catabolic process	0.007	3.01	Rpl21,Rpl22,Rpl14,Rps20,Zhx2,Rps27l,Rplp1,Rpl34,Rpl23,Rps15a	0.004	2.71	Rpsa,Rpl21,Rps2,Rpl3,Rplp0,Rps4x,Rpl7a,Rplp1,Rps9,Rpl13a	0.001	3.21	Eif4b,Etf1,Eif3e,Rps3a1,Rps15a,Rpl4,Dis3,Patl1,Rpl12,Rpl23
go cytosolic large ribosomal subunit	0.007	3.22	Rpl21,Rpl22,Rpl14,Rplp1,Rpl34,Rpl23,Rpl36,Rpl17,Rpl26,Rpl36a	0.004	3.12	Rpl21,Rpl3,Rplp0,Rpl7a,Rplp1,Rpl13a,Rpl14,Rpl7,Rpl8,Rpl4	0.001	3.14	Rpl4,Rpl12,Rpl23,Rpl7,Rpl17,Rpl30,Rpl32,Rpl32,Rpl3,Zfp622
go ribosomal subunit	0.007	3.32	Rpl21,Rpl22,Rpl14,Rps20,Rps27l,Rplp1,Rpl34,Rpl23,Rps15a,Rps3a1	0.004	3.17	Rpsa,Rpl21,Rps2,Rpl3,Rplp0,Rps4x,Rpl7a,Rplp1,Rps9,Rpl13a	0.001	3.09	Rps3a1,Mrps22,Rps15a,Rpl4,Rpl12,Rpl23,Rps8,Rpl7,Rps2,Rps6
go protein localization to endoplasmic reticulum	0.007	3.18	Hspa2,Hspa9,Rpl21,Rpl22,Rpl14,Rps20,Rps27l,Rplp1,Rpl34,Rpl23	0.004	3.11	Hspa9,Rpsa,Hspa2,Rpl21,Rps2,Rpl3,Rplp0,Rps4x,Rpl7a,Rplp1	0.001	2.94	Hspa9,Zfand2b,Ppp1r15a,Rps3a1,Rps15a,Rpl4,Rpl12,Rpl23,Rps8,Rpl7
go ribosome	0.007	3.07	Hspa9,Rpl21,Rpl22,Rpl14,Rps20,Rps27l,Rplp1,Rpl34,Rpl23,Rps15a	0.004	2.95	Hspa9,Rpsa,Rpl21,Rps2,Rpl3,Rplp0,Rps4x,Serp1,Rpl7a,Rplp1	0.001	2.93	Hspa9,Rps3a1,Mrps22,Rps15a,Rpl4,Rpl12,Rpl23,Nufip1,Rps8,Rpl7
go cytosolic small ribosomal subunit	0.007	2.99	Rps20,Rps27l,Rps15a,Rps3a1,Rps18,Rps12,Rps27rt,Rps2,Rps5,Rpsa	0.004	3.12	Rpsa,Rps2,Rps4x,Rps9,Rps3a1,Rps18,Rps5,Rps8,Rps27l,Rps25	0.001	2.92	Rps3a1,Rps15a,Rps8,Rps2,Rps6,Rps19,Rps5,Rps11,Rps18,Rps13
reactome metabolism of rna	0.007	2.74	Hspa2,Hspa9,Rpl21,Rpl22,Rpl14,Rps20,Rps27l,Rplp1,Rpl34,Rpl23	0.004	2.62	Hspa9,Rpsa,Hspa2,Rpl21,Rps2,Rpl3,Rplp0,Rps4x,Rpl7a,Rplp1	0.001	2.86	Hspa9,Nup62,Tnpo1,Eif4b,Etf1,Rps3a1,Rps15a,Rpl4,Dis3,Patl1
go large ribosomal subunit	0.007	2.99	Rpl21,Rpl22,Rpl14,Rplp1,Rpl34,Rpl23,Rpl36,Rpl17,Mrpl41,Mrpl13	0.004	2.96	Rpl21,Rpl3,Rplp0,Rpl7a,Rplp1,Rpl13a,Rpl14,Rpl7,Rpl8,Rpl4	0.001	2.78	Rpl4,Rpl12,Rpl23,Rpl7,Rpl17,Rpl30,Rpl32,Rpl32,Rpl3,Zfp622
go structural constituent of ribosome	0.007	2.91	Slc25a33,Rpl21,Slc25a28,Rpl22,Rpl14,Rps20,Rps27l,Rplp1,Rpl34,Rpl23	0.004	2.86	Slc25a33,Rpsa,Rpl21,Rps2,Rpl3,Rplp0,Rps4x,Rpl7a,Rplp1,Rps9	0.001	2.78	Rps3a1,Mrps22,Rps15a,Rpl4,Rpl12,Rpl23,Rps8,Rpl7,Rps2,Rps6
reactome metabolism of mrna	0.007	2.85	Hspa2,Hspa9,Rpl21,Rpl22,Rpl14,Rps20,Rps27l,Rplp1,Rpl34,Rpl23	0.004	2.72	Hspa9,Rpsa,Hspa2,Rpl21,Rps2,Rpl3,Rplp0,Rps4x,Rpl7a,Rplp1	0.001	2.76	Hspa9,Tnpo1,Eif4b,Etf1,Rps3a1,Rps15a,Rpl4,Dis3,Patl1,Rpl12
go cytosolic part	0.007	2.55	Rpl21,Rpl22,Rpl14,Rps20,Rps27l,Rplp1,Rpl34,Rpl23,Rps15a,Rps3a1	0.004	2.67	Rpsa,Rpl21,Rps2,Rpl3,Rplp0,Rps4x,Rpl7a,Rplp1,Rps9,Rpl13a	0.001	2.68	Dnaja3,Pfkfb3,Rps3a1,Rps15a,Rpl4,Rpl12,Rpl23,Nufip1,Rps8,Rpl7
go ribosome assembly	0.007	2.51	Rps27l,Sbds,Rps27rt,Rps5,Rpsa,Brix1,Rps17,Rps19,Nip7,Ppan	0.004	2.75	Rpsa,Rpl3,Rps5,Rps27l,Rpl11,Rpl24,Npm1,Sbds,Rps27rt,Rps10	0.001	2.68	Npm1,Rpl12,Rps19,Eif2a,Rps5,Rpl3,Rps27rt,Rpsa,Rpl6,Mdn1
go small ribosomal subunit	0.007	2.89	Rps20,Rps27l,Rps15a,Rps3a1,Rps18,Rps12,Rps27rt,Rps2,Rps5,Rpsa	0.004	3	Rpsa,Rps2,Rps4x,Rps9,Rps3a1,Rps18,Rps5,Rps8,Rps27l,Mrps28	0.001	2.64	Rps3a1,Mrps22,Rps15a,Rps8,Rps2,Rps6,Mrps18b,Rps19,Rps5,Rps11
go protein targeting to membrane	0.007	2.72	Rpl21,Rpl22,Rpl14,Rps20,Rps27l,Rplp1,Rpl34,Rpl23,Rps15a,Rps3a1	0.004	2.61	Rpsa,Rpl21,Rps2,Rpl3,Rplp0,Rps4x,Rpl7a,Rplp1,Rps9,Rpl13a	0.001	2.56	Zfand2b,Rps3a1,Rps15a,Rpl4,Rpl12,Rpl23,Atg3,Rps8,Rpl7,Rps2
Downregulated in all 3 comparison
Pathway	Padj	NES	leading edge genes	Padj	NES	leading edge genes	Padj	NES	leading edge genes
go neuronal cell body membrane	0.007	-2.78	Kcnc3,Kcnc1,Ncald,Flrt1,Atp2b3,Kcnd2,Kcna2,Syngap1,Rgs8,Atp2b2	0.009	-2.85	Gabra2,Kcnc3,Rgs8,Kcnc1,Kcna2,Slc4a10,Unc5c,Kcnc4,Kcnd3,Atp2b2	0.001	-2.73	Rgs8,Hpca,Hpcal1,Atp2b2,Kcnc3,Gabra1,Unc5c,Slc4a10,Ngfr,Kcnc4
go presynaptic membrane	0.007	-2.77	Kcnc3,Cadps2,Cntnap1,Kcnc1,Grm4,Kctd12b,Erc1,Rims1,Kcna2,Snap25	0.011	-3.02	Kcnc3,Unc13c,Kcnc1,Cntnap1,Cadps,Unc13a,Grm3,Kcna2,Grm7,Syt7	0.001	-2.66	Kctd12,Grm2,Grin2d,Syt7,Gabbr1,Gad1,Kcnc3,Nlgn2,Gad2,Grm1
go synapse assembly	0.007	-2.87	Lrp4,Sptbn2,Spock2,Flrt1,Clstn2,Shank2,Pcdhb14,Kirrel3,Clstn1,Shank3	0.013	-3.28	Plxnb3,Shank2,Spock2,Pcdhb14,Sptbn4,Shank1,Dnm3,Bsn,Pclo,Sptbn2	0.001	-2.65	Plxnb3,Shank2,Sptbn2,Clstn3,Spock2,Dnm1,Nlgn2,Clstn1,Nlgn3,Dnm3
go main axon	0.007	-2.82	Cntn1,Kcnc3,Spock1,Cntnap1,Tubb2b,Kcnc1,Sptbn2,Dag1,Kcnq2,Slc1a2	0.011	-3.24	Kcnc3,Ank3,Nfasc,Dlg2,Epb41l3,Kcnq2,Sptbn4,Kcnc1,Dnm3,Cntnap1	0.001	-2.65	Tubb4a,Mag,Cck,Sptbn2,Mbp,Tubb3,Dnm1,Gabbr1,Tubb2a,Tubb4b
go synaptic membrane	0.007	-2.92	Cacng5,Chrnb2,Kcnc3,Cadps2,Rims4,Cntnap1,Kcnc1,Grm4,Gria4,Lrp4	0.04	-3.18	Cacng5,Gabra2,Kcnc3,Unc13c,Gria4,Shank2,Shisa9,Ank3,Dlg2,Syne1	0.001	-2.62	Kctd12,Cacng5,Magee1,Grm2,Shank2,Gria3,Clstn3,Gabbr2,Grin2d,Gria1
go regulation of synapse structure or activity	0.007	-2.8	Cntn1,Chrnb2,Cplx2,Agt,Gria4,Lrp4,Stx1b,Epha8,Ntrk2,Chrnb4	0.045	-2.66	Agt,Unc13c,Gria4,Shank2,Shisa9,Dlg2,Ntrk2,Shank1,S100b,Baiap2	0.001	-2.61	Bcan,Ywhah,Lrrn3,Lrrn2,Apoe,Shank2,Gria3,Rab3a,Kit,Itpka
reactome neurotransmitter receptor binding and downstream transmission in the postsynaptic cell	0.007	-2.56	Chrnb2,Camkk2,Gria4,Ap2b1,Gabrb3,Ncald,Chrnb4,Adcy1,Kcnj12,Calm1	0.015	-2.65	Gabra2,Gria4,Dlg2,Gabbr2,Gnal,Gabrb3,Kcnj3,Kcnj16,Grin1,Gabrb2	0.001	-2.58	Gng13,Plcb3,Cacng4,Hpca,Hpcal1,Gria3,Gabbr2,Grin2d,Gria1,Calm3
go axon part	0.007	-2.72	Ntsr2,Cntn1,Cplx2,Kcnc3,Spock1,Cntnap1,Tubb2b,Kcnc1,Slc17a7,Gria4	0.045	-2.64	Ntsr2,Kcnc3,Unc13c,Gria4,Ank3,Nfasc,Dlg2,Ntrk2,Epb41l3,Kcnq2	0.001	-2.54	Pvalb,Tubb4a,Mag,Cck,Th,Slc32a1,Penk,Cdh22,Gria3,Sptbn2
Upregulated only in 2BAct-withdrawn N208Y[HOM] comparison
Pathway	Padj	NES	leading edge genes	Padj	NES	leading edge genes	Padj	NES	leading edge genes
go maturation of 5.8s rrna from tricistronic rrna transcript ssu rrna 5.8s rrna lsu rrna	0.192	1.5	Rpsa,Rps21,Exosc8,Rrs1,Exosc3,Wdr12,Utp20,Eri2,NA,NA	0.054	1.71	Rpsa,Rrs1,Rps21,Abt1,Nop14,Pes1,Exosc8,Exosc3,Exosc9,Ftsj3	0.001	2.64	Rrs1,Pes1,Rpsa,Nol9,Exosc9,Exosc2,Eri1,Nop14,Utp20,Rps21
go snrna metabolic process	0.132	1.45	Nabp1,Ints6l,Nabp2,Exosc8,Tut1,Polr2e,Snapc4,Exosc3,Exosc5,Exosc4	0.051	1.55	Polr2e,Nabp2,Mepce,Taf13,Exosc4,Nabp1,Phax,Gtf2b,Gtf2f2,Srrt	0.001	2.63	Zc3h8,Ice1,Ints12,Ak6,Gtf2e1,Rpap2,Exosc9,Ncbp1,Exosc2,Gtf2f2
reactome generic transcription pathway	0.054	1.36	Tgif1,Zfp960,Wwtr1,Zfp607b,Gm14326,Rxrg,Gm3604,Rps27a,Zfp472,Helz2	0.938	0.84	Tgif1,Wwtr1,Myc,Nr2c2ap,Snw1,Zfp979,Zfp945,Nr1d1,Zfp617,Zfp606	0.001	2.54	Zfp180,Ppm1a,Ncoa1,Wwtr1,Zfp51,Zfp945,Smad2,Zfp938,Zfp68,Zfp605
go rna methylation	0.721	0.97	Trmt1,Trmt10a,Rrnad1,Mrm2,Trdmt1,Trmt2a,Mepce,Trmt10c,Trmt112,Trmt13	0.123	1.48	Odad4,Mepce,Mettl1,Trmt112,Hsd17b10,Fbl,Trmt61a,Mettl2,Bcdin3d,Mrm1	0.001	2.52	Cmtr2,Bmt2,Mettl1,Trmt6,Trmt10c,Mrm3,Tfb1m,Trmt11,Mettl16,Trdmt1
go cleavage involved in rrna processing	0.188	1.51	Rpsa,Rps21,Exosc8,Rrs1,Exosc3,Rrp36,Nob1,Utp20,Eri2,NA	0.072	1.67	Rpsa,Rrs1,Rps21,Rrp36,Abt1,Nop14,Exosc8,Exosc3,Exosc9,Rcl1	0.001	2.51	Rrs1,Rpsa,Nol9,Exosc9,Exosc2,Eri1,Nop14,Rcl1,Utp20,Rrp36
Downregulated only in 2BAct-withdrawn N208Y[HOM] comparison
Pathway	Padj	NES	leading edge genes	Padj	NES	leading edge genes	Padj	NES	leading edge genes
reactome respiratory electron transport atp synthesis by chemiosmotic coupling and heat production by uncoupling proteins	0.617	-1.04	mt-Nd4l,mt-Nd2,mt-Nd4,mt-Atp8,mt-Nd1,Ndufv1,mt-Nd5,Atp5b,Ndufa9,Uqcrfs1	0.099	1.44	Cox7a2l,Etfb,Wdr93,Uqcrq,Atp5c1,Ndufb4,Ndufb4,Ndufb4,Sdhb,Ndufs3	0.001	-3.81	Ndufa11,Ndufa11,Ndufa4,Cox7b,mt-Nd1,Cox8a,Atp5b,Atp5d,Atp5h,Uqcrc1
kegg oxidative phosphorylation	0.149	-1.35	mt-Nd4l,mt-Nd2,Atp6v0a1,Atp6v1a,mt-Nd4,Atp1a3,mt-Atp8,mt-Nd1,Ndufv1,mt-Nd5	0.168	1.34	Atp6v1g1,Cox7a2l,Atp6v1e1,Wdr93,Uqcrq,Atp5c1,Ndufb4,Ndufb4,Ndufb4,Sdhb	0.001	-3.75	Ndufa11,Ndufa11,Atp5g3,Atp6v0c,Ndufa4,Atp6v1g2,Cox7b,mt-Nd1,Cox8a,Atp6v1e1
reactome respiratory electron transport	0.896	-0.85	mt-Nd4l,mt-Nd2,mt-Nd4,mt-Nd1,Ndufv1,mt-Nd5,Ndufa9,Uqcrfs1,mt-Co1,Cox5a	0.098	1.47	Cox7a2l,Etfb,Wdr93,Uqcrq,Ndufb4,Ndufb4,Ndufb4,Sdhb,Ndufs3,Ndufa2	0.001	-3.63	Ndufa11,Ndufa11,Ndufa4,Cox7b,mt-Nd1,Cox8a,Uqcrc1,Uqcrfs1,Uqcr11,Cox6b1
kegg alzheimers disease	0.112	-1.36	Lrp4,Atp2a2,Ppp3ca,Calm1,Bace1,Apoe,Grin2a,Mapk1,Aph1b,Ryr2	0.616	1.05	Lrp2,Cox7a2l,Aph1a,Adam10,Hsd17b10,Tnfrsf1a,Capn2,Casp7,Wdr93,Uqcrq	0.001	-3.31	Atp2a3,Plcb3,Gapdh,Gapdh,Apoe,Atp5g3,Ndufa4,Cox7b,Grin2d,Calm3
go hydrogen ion transmembrane transporter activity	0.052	-1.55	Slc9a7,Atp6v0a1,Atp6v1a,Slc11a2,Atp1a3,Slc32a1,Slc9a5,Slc36a1,Slc9a3,Atp5b	0.798	0.92	Atp6v1g1,Cox7a2l,Surf1,Atp6v1e1,Uqcrq,Atp5c1,Slc9a9,Cyb5a,Cox6a1,Atp1a1	0.001	-2.95	Slc32a1,Atp5g3,Atp6v0c,Ndufa4,Cox7b,Cox8a,Atp6v1e1,Atp5b,Atp5d,Cox7a2
go extracellular matrix	0.818	0.94	Tnc,Spock3,Adamts20,Col5a3,Fmod,Gpc4,Itga6,Cpxm1,Timp3,Mmp19	0.921	0.86	Tnc,Spock3,Col5a3,Itga6,Slc1a3,Mamdc2,Mmp28,Adamts20,Cpxm1,Timp3	0.001	-2.94	Slc1a6,Adamts4,Bcan,Col6a1,Apoe,Sparcl1,Pkm,Cthrc1,Pcsk6,Spock2
go proton transporting atp synthase complex	0.975	-0.64	Atp5b,Atp5j2,Atp5a1,Atp5g3,Atp5o,Dmac2l,Atp5h,NA,NA,NA	0.126	1.57	Atp5c1,Ppia,Atp5o,Atp5e,Atp5h,Atp5a1,Atp5g1,Ppif,Atp5k,Atpif1	0.001	-2.94	Atp5g3,Atp5b,Atp5d,Atp5h,Atp5a1,Atp5o,Atp5c1,Ppia,Atp5mpl,Atp5l
go proton transporting two sector atpase complex	0.254	-1.36	Atp6v0a1,Atp6v1a,Atp5b,Atp6v1b2,Atp6ap1l,Atp6v1g2,Atp6v0e2,Atp5j2,Atp6ap1,Atp5a1	0.173	1.44	Atp6v1g1,Atp6v1e1,Atp5c1,Ppia,Atp6v0e2,Atp5o,Atp5e,Atp5h,Atp6v1d,Atp6v1f	0.001	-2.91	Atp5g3,Atp6v0c,Atp6v1g2,Atp6v1e1,Atp5b,Atp5d,Atp5h,Atp5a1,Atp6ap1l,Atp5o
go nucleoside triphosphate metabolic process	0.216	-1.22	Aldoc,Ldha,Slc25a25,Atp6v0a1,Ogdh,Eno2,Atp6v1a,Eno1,Pgm1,Scly	0.09	1.34	Hspa9,Hspa2,Cox7a2l,Pfkfb3,Hk2,Gnai3,Surf1,Chchd10,Rrm2,Dut	0.001	-2.9	Aldoc,Gapdh,Gapdh,Ldhb,Atp1b1,Pgam1,Ndufa11,Ndufa11,Pkm,Tpi1
reactome gluconeogenesis	0.071	-1.69	Aldoc,Mdh1,Eno2,Eno1,Aldoa,Got1,Pgk1,Got2,Pgam1,Gpi1	0.927	0.73	Pck2,Pfkfb3,Pcx,Slc25a11,NA,NA,NA,NA,NA,NA	0.001	-2.8	Aldoc,Gapdh,Gapdh,Pgam1,Mdh1,Tpi1,Aldoa,Mdh2,Prkaca,Eno1
go proteinaceous extracellular matrix	0.576	1.05	Tnc,Spock3,Adamts20,Col5a3,Fmod,Gpc4,Itga6,Timp3,Mmp19,Fbln5	0.87	0.9	Tnc,Spock3,Col5a3,Itga6,Slc1a3,Mamdc2,Mmp28,Adamts20,Timp3,Timp4	0.001	-2.79	Slc1a6,Adamts4,Bcan,Col6a1,Sparcl1,Cthrc1,Spock2,Col5a1,Ntn1,Calr
go generation of precursor metabolites and energy	0.115	-1.28	Pygm,Aldoc,Ldha,Aco2,Slc25a25,Calm1,Mdh1,Ogdh,Eno2,Eno1	0.064	1.35	Slc1a3,Cox7a2l,Idh2,Suclg2,Ppp1r3b,Pfkfb3,Hk2,Ugp2,Cat,Myc	0.001	-2.79	Slc1a6,Aldoc,Gapdh,Gapdh,Ldhb,Pgam1,Ndufa11,Ndufa11,Pkm,Mdh1
go mitochondrial atp synthesis coupled proton transport	0.509	-1.15	Atp5b,Atp5j2,Atp5a1,Atp5g3,Atp5o,Dmac2l,Atp5h,Atp5pb,NA,NA	0.145	1.54	Atp5c1,Atp5o,Atp5e,Atp5h,Atp5a1,Atp5g1,Atp5k,Stoml2,Atp5g3,Atp5pb	0.001	-2.7	Atp5g3,Atp5b,Atp5d,Atp5h,Atp5a1,Atp5o,Atp5c1,Atp5l,Atp5k,Atp5j
go extracellular structure organization	0.583	1.05	Tnc,Creb3l1,Serpinh1,Adamts20,Col5a3,Fmod,Ddr2,Itga6,Ctsl,Mmp19	0.855	0.91	Tnc,Creb3l1,Col5a3,Serpinh1,Ctsl,Itga6,Ddr2,Itga5,Adamts20,Itgb8	0.001	-2.69	Adamts4,Bcan,Col6a1,Prdx2,A2m,Pcsk6,Spock2,Col5a1,Gsn,Col27a1
reactome formation of atp by chemiosmotic coupling	0.681	-0.99	mt-Atp8,Atp5b,Atp5j2,Atp5a1,Atp5o,Atp5h,Atp5pb,NA,NA,NA	0.517	1.15	Atp5c1,Atp5o,Atp5e,Atp5h,Atp5a1,Atp5g1,Atp5k,Atp5pb,Atp5b,Atp5j	0.001	-2.68	Atp5b,Atp5d,Atp5h,Atp5a1,Atp5o,Atp5c1,mt-Atp8,Atp5l,Atp5k,Atp5j
kegg huntingtons disease	0.914	-0.88	Ap2b1,Grm1,Slc25a5,Ap2a2,Dlg2,Dctn1,Hip1,Dync2h1,mt-Atp8,Gnaq	0.065	1.39	Creb3l1,Cox7a2l,Trp53,Dnai2,Bbc3,Vdac3,Polr2e,Dnal4,Creb3l3,Casp7	0.001	-2.64	Plcb3,Atp5g3,Ndufa4,Cox7b,Ap2b1,Cox8a,Atp5b,Atp5d,Cox7a2,Atp5h
go positive regulation of amine transport	0.748	0.95	Slc18a2,Slc38a3,Pink1,Rab3b,Stx3,Oprk1,Stx1a,Drd4,Dpysl3,NA	0.132	-1.46	Ntsr2,Cck,Rab3c,Stx1b,Chrnb2,Slc6a1,Kcnb1,Pcp4,Chrnb4,Stx1a	0.001	-2.62	Slc6a1,Pcp4,Abat,Cck,Rab3a,Rab3b,Ntsr2,Cxcl12,Gabbr1,Pink1
hallmark adipogenesis	0.69	1	Col5a3,Dhrs7,Nabp1,Slc1a5,Lifr,Itsn2,Abca1,Gadd45g,Cmbl,Gadd45a	0.334	1.18	Col5a3,Dhrs7,Cd302,Abca1,Gadd45a,Idh2,Slc1a5,Pfkfb3,Cat,Gadd45g	0.001	-2.59	Aldoc,Atl2,Mgst3,Apoe,Sparcl1,Aldoa,Cox7b,Sncb,Col5a1,Mdh2
hallmark myogenesis	0.184	-1.23	Sparc,Pygm,Epha8,Atp2a2,Scd1,Actb,Gnao1,Large1,Fabp7,Mybpc3	0.355	-1.11	Pygm,Plxnb3,Scd1,Sparc,Col27a1,Gnao1,Atp2a2,Col18a1,Scd2,Plxna4	0.001	-2.55	Scd2,Atp2a3,Plxnb3,Pvalb,Ckb,Reep2,Fabp3,Pgam1,Mybpc3,Col5a1
go collagen trimer	0.353	1.24	Tnc,Col5a3,Emid1,Col6a1,Cthrc1,C1ql1,Col22a1,Col9a2,Col9a1,Col24a1	0.42	1.19	Tnc,Col5a3,Emid1,Fibcd1,Col9a2,C1qc,C1qb,Col26a1,Eda,Col22a1	0.001	-2.55	Col6a1,Cthrc1,Col5a1,C1ql3,Col23a1,Col27a1,Eda,Col18a1,Tnxb,Col4a5
go regulation of glutamate secretion	0.226	-1.46	Ntsr2,Grm4,Grm1,Grm3,Gabbr1,Adora1,Grm8,Crmp1,Dpysl4,NA	0.129	-1.58	Ntsr2,Grm3,Cck,Grm7,Grm1,Grm8,Gabbr1,Dpysl2,NA,NA	0.001	-2.53	Hrh3,Cck,Ntsr2,Gabbr1,Grm1,Dpysl4,Grm8,Grm3,Crmp1,Adora1
go atp biosynthetic process	0.607	-1.05	Aldoc,Atp6v0a1,Pkm,Aldoa,Atp5b,Atp5j2,Atp5a1,Atp6v0a2,Atp5g3,Atp5o	0.324	1.3	Surf1,Chchd10,Prkag1,Atp5c1,Atp5o,Atp5e,Atp5h,Prkag2,Nipsnap2,Atp5a1	0.001	-2.53	Aldoc,Pkm,Atp5g3,Aldoa,Atp5b,Atp5d,Atp5h,Atp5a1,Atp5o,Atp5c1
