# Supplementary material for: Chronic integrated stress response causes dysregulated cholesterol synthesis in white matter disease
Source: JCI Insight. 2025 Jul 15;10(16):e188459. doi: 10.1172/jci.insight.188459 (PMC12406721; doi:10.1172/jci.insight.188459)
Supplement: Supplemental table 6 [file jciinsight-10-188459-s215.xlsx]

## Sheet: toptable_MFOL1vsMFOL2
symbol	logFC	P.Value	adj.P.Val
Olfm2	8.13031	9.35e-17	1.09e-12
Sox6	3.23235	3.97e-16	2.31e-12
Sh3pxd2a	3.19711	5.96e-16	2.31e-12
Gm16223	3.65653	2.13e-15	4.98e-12
Gadd45b	7.20051	2.46e-15	4.98e-12
Rgs20	6.20563	2.61e-15	4.98e-12
Col5a3	5.44224	3e-15	4.98e-12
Mid2	1.75261	7.12e-15	1.03e-11
Gm4876	3.18323	8.72e-15	1.13e-11
Shc3	5.98856	1.06e-14	1.23e-11
Afap1l2	4.02252	1.16e-14	1.23e-11
Trib3	6.96138	6.35e-14	6.15e-11
Aff2	1.62461	1.09e-13	9.76e-11
Igfbp3	6.39622	3.11e-13	2.58e-10
Cdc14a	1.28562	5.6e-13	4.33e-10
Tspan4	6.24246	6.94e-13	5.04e-10
Plcxd3	3.64851	8.63e-13	5.9e-10
Nexmif	2.5787	1.06e-12	6.67e-10
Kcnip3	5.68288	1.09e-12	6.67e-10
Asns	7.04651	1.36e-12	7.92e-10
Gm15584	1.37752	3.34e-12	1.84e-09
Baz1a	1.84967	5.28e-12	2.79e-09
Syt4	5.96484	5.72e-12	2.89e-09
Slc1a4	6.78837	8.96e-12	4.33e-09
Trim66	5.88725	1.02e-11	4.74e-09
Dgkh	1.75672	1.13e-11	5.06e-09
Gdf15	5.82263	1.55e-11	6.68e-09
Cmtm3	5.07777	1.83e-11	7.61e-09
Aldh18a1	6.41335	2.51e-11	1.01e-08
Kctd15	2.6193	2.6e-11	1.01e-08
Itga9	1.82215	2.76e-11	1.03e-08
Cacna2d4	-2.76383	3.09e-11	1.12e-08
Atf3	5.1281	3.45e-11	1.21e-08
Pck2	5.928	3.76e-11	1.28e-08
Amotl1	4.72157	4.2e-11	1.39e-08
Kcnip1	5.08836	4.48e-11	1.45e-08
Rnf217	1.44896	4.62e-11	1.45e-08
Ppfibp1	1.7337	6.08e-11	1.82e-08
Rasal1	-3.66398	6.12e-11	1.82e-08
Brinp3	1.31863	7e-11	1.96e-08
Pycr1	4.41503	7.08e-11	1.96e-08
Tes	2.68418	7.09e-11	1.96e-08
Slc7a5	6.88526	8.11e-11	2.19e-08
Plppr5	1.72966	8.9e-11	2.35e-08
Epha5	5.12604	9.17e-11	2.36e-08
Ccnd1	2.74527	9.35e-11	2.36e-08
Xylt1	2.15628	1.03e-10	2.54e-08
Pdlim1	-1.36116	1.1e-10	2.67e-08
Shroom4	1.49088	1.22e-10	2.89e-08
Lrrfip1	5.20252	1.31e-10	3.04e-08
Slc13a1	-3.20711	1.37e-10	3.12e-08
9630028H03Rik	1.79531	1.4e-10	3.13e-08
Nyap2	5.68618	1.5e-10	3.29e-08
Atp8a1	-0.672204	2.38e-10	5.12e-08
A030001D20Rik	2.54421	2.82e-10	5.96e-08
A330102I10Rik	4.42074	3.46e-10	7.17e-08
Dcbld1	4.03933	3.71e-10	7.56e-08
Tram2	1.67747	4.04e-10	8.08e-08
St8sia5	1.27867	4.1e-10	8.08e-08
Ebf4	3.62773	4.54e-10	8.73e-08
7630403G23Rik	-2.41077	4.58e-10	8.73e-08
Gm36855	-1.20456	5.37e-10	1.01e-07
Slc38a1	4.35484	6.56e-10	1.21e-07
Flt3l	4.0934	6.67e-10	1.21e-07
Adamts1	1.67712	8.75e-10	1.56e-07
Parp3	2.71383	9.13e-10	1.61e-07
Steap3	3.06443	9.89e-10	1.71e-07
Gm42047	4.90812	1.13e-09	1.92e-07
Fam46a	1.39404	1.3e-09	2.2e-07
Fam19a2	4.6609	1.37e-09	2.27e-07
Gm45356	-1.74591	1.43e-09	2.34e-07
Maml3	1.17066	1.6e-09	2.58e-07
9330199G10Rik	-3.26267	1.85e-09	2.93e-07
Bbc3	3.08276	1.87e-09	2.93e-07
4933423P22Rik	1.83236	1.92e-09	2.93e-07
Ggta1	1.78371	1.92e-09	2.93e-07
Aldh1l2	2.77245	1.96e-09	2.95e-07
Slc7a1	6.8342	2e-09	2.98e-07
Parp9	2.85675	2.04e-09	3e-07
Itpr2	1.28223	2.17e-09	3.15e-07
Ppara	1.86544	2.21e-09	3.17e-07
Serpina3n	5.03842	2.36e-09	3.31e-07
Ltbr	4.1443	2.36e-09	3.31e-07
Eif4ebp1	5.21498	2.63e-09	3.64e-07
Gpc1	3.01025	2.76e-09	3.77e-07
Osbpl10	1.74332	2.84e-09	3.84e-07
Gm15687	2.84519	3.01e-09	4.01e-07
Ccp110	-1.11611	3.2e-09	4.19e-07
Extl3	1.13206	3.21e-09	4.19e-07
Cdh4	3.62398	3.43e-09	4.41e-07
Cela1	1.53937	3.48e-09	4.41e-07
5930430L01Rik	1.5939	3.5e-09	4.41e-07
Xrcc6	-0.816282	3.7e-09	4.62e-07
Nupr1	6.92334	4.17e-09	5.1e-07
Gm29455	-2.64311	4.17e-09	5.1e-07
Ltbp4	2.47094	4.36e-09	5.27e-07
Spred3	3.75069	4.45e-09	5.33e-07
Apcdd1	1.7509	4.97e-09	5.89e-07
Gm20652	1.74547	5.16e-09	6.06e-07
Gm26735	3.89173	5.72e-09	6.64e-07
Tub	4.29191	5.82e-09	6.69e-07
Adgrv1	-1.36982	5.93e-09	6.75e-07
4930473D10Rik	4.10402	6.09e-09	6.76e-07
Cd44	1.98354	6.1e-09	6.76e-07
Grik3	3.60745	6.17e-09	6.76e-07
Shc4	1.26093	6.23e-09	6.76e-07
Fchsd2	1.79583	6.23e-09	6.76e-07
Hk2	2.00716	6.3e-09	6.77e-07
Cyb5r1	4.46458	6.58e-09	7.01e-07
Sox4	4.37874	7.33e-09	7.74e-07
Trio	3.60969	7.95e-09	8.32e-07
C77080	-4.11089	9.11e-09	9.45e-07
Gm15398	1.59517	9.27e-09	9.48e-07
Trim56	2.29131	9.31e-09	9.48e-07
Nlrc5	2.0588	9.44e-09	9.53e-07
Map3k20	4.65006	9.84e-09	9.85e-07
Pknox2	3.47409	1.24e-08	1.22e-06
Nipal4	-1.50661	1.24e-08	1.22e-06
Sh2d6	3.82531	1.25e-08	1.22e-06
Wipi1	-1.0232	1.35e-08	1.31e-06
Gm32633	-1.64539	1.37e-08	1.31e-06
A830019P07Rik	1.89854	1.41e-08	1.34e-06
St3gal6	0.847355	1.52e-08	1.44e-06
Ppp2r2cos	-1.85437	1.56e-08	1.46e-06
Ccdc13	-1.53988	1.61e-08	1.5e-06
Cdh13	2.73866	1.65e-08	1.53e-06
Rcc2	2.32542	1.7e-08	1.56e-06
Tap2	4.46257	1.73e-08	1.57e-06
Cpne8	3.96727	1.81e-08	1.6e-06
Ppp1r15a	4.24237	1.82e-08	1.6e-06
Mtf1	-0.760338	1.83e-08	1.6e-06
Gm15414	2.41198	1.83e-08	1.6e-06
Dgka	1.13178	1.84e-08	1.6e-06
1500015L24Rik	-1.34837	1.85e-08	1.6e-06
Tmem196	1.88488	1.9e-08	1.63e-06
Prkg2	3.89335	1.95e-08	1.66e-06
AC110241.2	-0.937434	2e-08	1.69e-06
Faxc	1.02937	2.03e-08	1.71e-06
Kdm6b	1.41504	2.15e-08	1.8e-06
Nsun4	0.928567	2.18e-08	1.81e-06
Chrna7	3.37933	2.52e-08	2.07e-06
Actr3b	2.12294	2.53e-08	2.07e-06
Gm34408	-1.60087	2.56e-08	2.08e-06
Depdc7	-1.59903	2.66e-08	2.15e-06
1700047M11Rik	-0.929315	2.68e-08	2.15e-06
Adamtsl3	1.39544	2.74e-08	2.18e-06
Klhl32	1.32148	2.87e-08	2.26e-06
Katnal2	1.0127	2.89e-08	2.26e-06
Tbc1d16	-1.33797	2.89e-08	2.26e-06
Gm15601	0.859134	3.19e-08	2.47e-06
Tmem191c	2.98658	3.33e-08	2.56e-06
Ube2cbp	1.39019	3.38e-08	2.58e-06
Rbbp8	1.22952	3.58e-08	2.71e-06
Ndst4	-2.7492	3.59e-08	2.71e-06
Hmgcll1	0.930117	3.63e-08	2.72e-06
Nle1	0.881901	3.73e-08	2.78e-06
Atp8b2	3.42087	4.04e-08	2.99e-06
Gm15396	2.91813	4.1e-08	3.01e-06
Ppp1cc	-1.3648	4.63e-08	3.39e-06
Unc13b	1.32677	4.86e-08	3.53e-06
Cebpd	2.58182	4.94e-08	3.56e-06
Dner	1.43571	5.1e-08	3.65e-06
Rnf122	-1.41269	5.12e-08	3.65e-06
Abca8a	-2.37047	5.34e-08	3.79e-06
Npat	-0.777298	5.57e-08	3.92e-06
Btg3	1.85529	5.83e-08	4.04e-06
Pard3bos1	1.12781	5.86e-08	4.04e-06
Gm48508	-1.44096	5.88e-08	4.04e-06
Jazf1	1.36436	5.88e-08	4.04e-06
Ftl1-ps1	4.015	6.32e-08	4.32e-06
Cers4	2.0768	6.37e-08	4.33e-06
Taco1os	3.40747	6.51e-08	4.39e-06
Rpsa	4.06416	6.73e-08	4.52e-06
Aen	2.39727	7.06e-08	4.71e-06
Lrrc75a	3.03145	7.31e-08	4.85e-06
Mpped2	1.59233	7.57e-08	5e-06
Fam89a	1.30737	7.77e-08	5.1e-06
Erc2	4.55754	8.08e-08	5.27e-06
Mtap	1.69644	8.31e-08	5.39e-06
Sesn2	4.06865	8.49e-08	5.48e-06
Prune2	1.70003	8.8e-08	5.65e-06
Gm37229	1.1747	8.95e-08	5.71e-06
Dnmbp	1.14893	9.15e-08	5.81e-06
Folh1	-1.23009	9.29e-08	5.86e-06
Cdkn1a	3.23597	9.64e-08	6.05e-06
Dscam	1.40016	9.81e-08	6.13e-06
Ttc12	-1.24134	1.03e-07	6.42e-06
Atcay	2.0434	1.04e-07	6.44e-06
Slitrk3	3.21918	1.11e-07	6.81e-06
2700038G22Rik	1.00964	1.13e-07	6.88e-06
Lmtk3	2.31664	1.14e-07	6.88e-06
Med12l	0.81062	1.14e-07	6.88e-06
Dpy19l3	3.27649	1.14e-07	6.88e-06
Me1	1.07198	1.17e-07	7.03e-06
Btg1	4.02323	1.18e-07	7.05e-06
Pdzd4	2.28229	1.21e-07	7.18e-06
Angptl6	4.37764	1.22e-07	7.21e-06
Col4a4	1.86368	1.24e-07	7.27e-06
Sycp2	-1.06923	1.24e-07	7.27e-06
Gm5535	-1.37226	1.29e-07	7.47e-06
Ankub1	-1.43746	1.36e-07	7.81e-06
Wtip	1.69604	1.36e-07	7.81e-06
Hook2	2.1041	1.36e-07	7.81e-06
Mettl1	1.14182	1.39e-07	7.92e-06
Nnat	2.46509	1.52e-07	8.6e-06
Tdrd6	-0.793017	1.53e-07	8.6e-06
St6galnac3	-0.879341	1.54e-07	8.66e-06
Lmo4	3.31235	1.56e-07	8.69e-06
Smyd2	3.1024	1.63e-07	9.04e-06
9630009A06Rik	-2.05756	1.64e-07	9.09e-06
Evi5l	-0.665776	1.67e-07	9.21e-06
Taf4b	1.48439	1.69e-07	9.28e-06
Arhgef40	1.55136	1.72e-07	9.4e-06
Slc35f1	2.20578	1.88e-07	1.01e-05
Cd200	2.34512	1.88e-07	1.01e-05
Col15a1	-3.54215	1.93e-07	1.04e-05
Casp7	2.68114	1.94e-07	1.04e-05
Kcnh5	3.67808	2.1e-07	1.12e-05
Daam1	-0.806428	2.13e-07	1.13e-05
2023-09-07	-0.934075	2.17e-07	1.15e-05
Gm28322	-1.50929	2.2e-07	1.16e-05
Apoo	1.27362	2.24e-07	1.16e-05
Evi5	1.504	2.24e-07	1.16e-05
Gm27244	-1.77788	2.24e-07	1.16e-05
Robo1	-0.720455	2.26e-07	1.17e-05
Slc39a14	1.24059	2.35e-07	1.21e-05
Nol4	4.3279	2.4e-07	1.22e-05
Idnk	2.35526	2.4e-07	1.22e-05
Gpsm2	-1.05306	2.41e-07	1.22e-05
Fam178b	-1.6082	2.45e-07	1.24e-05
Galnt6os	-2.49548	2.5e-07	1.25e-05
Plekhh2	-1.39201	2.57e-07	1.29e-05
Gpr35	1.37262	2.61e-07	1.3e-05
Scpep1os	0.908701	2.64e-07	1.31e-05
Ero1l	0.840887	2.65e-07	1.31e-05
Heatr1	0.818439	2.66e-07	1.31e-05
Stk40	1.30024	2.7e-07	1.32e-05
Gm30655	1.94771	2.75e-07	1.34e-05
Pigz	-1.74686	2.78e-07	1.35e-05
H2-D1	5.27173	2.79e-07	1.35e-05
Stk32c	2.0147	2.81e-07	1.35e-05
Cobl	-1.1107	2.82e-07	1.35e-05
Ptprj	1.68366	2.96e-07	1.41e-05
Map6d1	-1.33957	3e-07	1.43e-05
Cables1	2.29065	3.01e-07	1.43e-05
Mgat3	-1.63199	3.03e-07	1.43e-05
Agmo	-1.37768	3.16e-07	1.48e-05
Mpdz	-0.66741	3.17e-07	1.48e-05
Zc3hav1	1.78967	3.27e-07	1.52e-05
Sorbs3	-1.07125	3.28e-07	1.52e-05
Prss35	4.13758	3.33e-07	1.54e-05
Tmeff1	-1.15887	3.33e-07	1.54e-05
Apeh	3.26527	3.35e-07	1.54e-05
Trub1	0.638624	3.39e-07	1.55e-05
Ank3	-0.596646	3.45e-07	1.57e-05
Gm38392	1.08468	3.46e-07	1.57e-05
Tex52	-1.61057	3.47e-07	1.57e-05
Gm45846	1.37122	3.59e-07	1.62e-05
Itgb4	-1.51982	3.61e-07	1.62e-05
AC093479.1	-0.885222	3.76e-07	1.68e-05
Epdr1	-1.66694	3.78e-07	1.68e-05
Fam102b	1.39832	3.9e-07	1.73e-05
Asph	1.6548	3.93e-07	1.73e-05
Flot1	2.28413	3.96e-07	1.74e-05
Tenm4	1.76714	4.05e-07	1.77e-05
Ptprd	-0.862303	4.06e-07	1.77e-05
4933408B17Rik	1.22387	4.17e-07	1.81e-05
Dpf3	1.1419	4.18e-07	1.81e-05
Nrcam	4.6466	4.21e-07	1.82e-05
Myof	1.38071	4.3e-07	1.85e-05
Pid1	1.3615	4.35e-07	1.86e-05
Chic2	0.942377	4.36e-07	1.86e-05
D630045J12Rik	0.982509	4.38e-07	1.86e-05
Atrnl1	1.87107	4.67e-07	1.98e-05
Gm44596	-1.31916	4.69e-07	1.98e-05
Kcnq5	2.26787	4.72e-07	1.99e-05
Stk32a	4.09097	4.86e-07	2.04e-05
Cldn14	-1.96561	5.03e-07	2.1e-05
Nmnat3	1.09226	5.16e-07	2.15e-05
Gm15559	1.04479	5.29e-07	2.19e-05
Rgl1	0.860923	5.47e-07	2.26e-05
Zfp641	2.11697	5.57e-07	2.29e-05
Smap2	-0.667186	5.66e-07	2.32e-05
Wdr72	-1.675	5.75e-07	2.35e-05
Tmem98	-2.22561	5.98e-07	2.44e-05
Ablim2	-1.47262	6.01e-07	2.44e-05
Stat5a	1.33831	6.02e-07	2.44e-05
Cyp2j12	-1.17425	6.11e-07	2.47e-05
Gm44992	-2.41782	6.28e-07	2.52e-05
Nfil3	1.86012	6.31e-07	2.53e-05
Plekhg3	-0.997339	6.34e-07	2.53e-05
Bcar1	-1.15551	6.6e-07	2.62e-05
Cyp2j8	1.1443	6.64e-07	2.63e-05
Gm15417	2.5586	6.73e-07	2.66e-05
AC134453.1	1.30617	6.8e-07	2.68e-05
Mfsd13b	-1.01506	6.84e-07	2.68e-05
Gjc2	-1.41325	6.94e-07	2.72e-05
Gsdme	4.13116	6.99e-07	2.73e-05
Pcdhb16	1.12927	7.27e-07	2.82e-05
Ppfia3	3.86128	7.38e-07	2.86e-05
Btbd16	0.830282	7.42e-07	2.86e-05
Stard4	-2.23121	7.74e-07	2.98e-05
Kif6	-0.843679	7.78e-07	2.98e-05
Gpt	-1.14654	8.15e-07	3.11e-05
Ly6g6f	-1.28323	8.29e-07	3.15e-05
Pcgf6	0.623128	8.3e-07	3.15e-05
Bcl2	3.14708	8.42e-07	3.18e-05
Pvr	0.914187	8.43e-07	3.18e-05
Grid1	2.32572	8.57e-07	3.21e-05
Trp53cor1	3.23514	8.58e-07	3.21e-05
AC154683.1	0.968112	8.6e-07	3.21e-05
Dglucy	1.61478	9.04e-07	3.37e-05
Mgat4a	0.893251	9.08e-07	3.37e-05
Evl	2.26612	9.23e-07	3.41e-05
Phactr1	-1.01941	9.83e-07	3.62e-05
Asb13	3.55492	9.96e-07	3.66e-05
Adap1	-1.29269	1e-06	3.67e-05
Plekhh1	-0.662247	1.04e-06	3.8e-05
Parp16	2.50136	1.07e-06	3.88e-05
Rab34	2.90582	1.08e-06	3.9e-05
Gm49130	-1.06463	1.08e-06	3.9e-05
Tm7sf3	-0.595689	1.08e-06	3.9e-05
Rasgef1c	1.53237	1.09e-06	3.91e-05
Eml4	0.547409	1.11e-06	3.97e-05
Cfap157	1.49536	1.11e-06	3.97e-05
Zfp101	-0.821193	1.12e-06	4e-05
Dab1	-4.15513	1.13e-06	4.02e-05
Mthfd2l	2.33384	1.15e-06	4.06e-05
Rftn1	-1.29486	1.16e-06	4.09e-05
Suclg2	0.992322	1.17e-06	4.11e-05
Nmral1	-1.3379	1.19e-06	4.17e-05
Ifrd2	1.05	1.22e-06	4.26e-05
Bdkrb2	1.25369	1.23e-06	4.29e-05
Mcur1	0.728938	1.24e-06	4.3e-05
Auts2	-0.833623	1.28e-06	4.44e-05
Bzw2	0.875435	1.32e-06	4.56e-05
Adam12	-1.06674	1.34e-06	4.62e-05
Astn2	2.08889	1.35e-06	4.64e-05
Trim46	2.46658	1.36e-06	4.65e-05
Entpd5	-0.787206	1.37e-06	4.68e-05
Lrrc27	1.77804	1.38e-06	4.68e-05
Rhpn2	-1.07581	1.38e-06	4.68e-05
Pgbd5	0.637643	1.44e-06	4.87e-05
Dopey2	-0.780992	1.44e-06	4.87e-05
Phyhd1	3.09046	1.46e-06	4.93e-05
Dap	1.61311	1.48e-06	4.98e-05
Grhpr	-2.90031	1.49e-06	4.99e-05
Sspn	-0.856074	1.51e-06	5.02e-05
Fam98c	2.90142	1.51e-06	5.02e-05
Igsf8	-2.46661	1.53e-06	5.06e-05
Gm26531	-1.00283	1.53e-06	5.06e-05
Zfp202	0.990633	1.55e-06	5.1e-05
Sgk2	-3.57505	1.6e-06	5.27e-05
9330111N05Rik	-2.04991	1.63e-06	5.35e-05
Fat3	4.94752	1.66e-06	5.42e-05
Hhatl	-2.26437	1.71e-06	5.59e-05
Rab33a	-1.91173	1.74e-06	5.66e-05
Tcte2	0.770538	1.77e-06	5.76e-05
Glce	2.34999	1.79e-06	5.79e-05
Cmtm4	3.19289	1.82e-06	5.87e-05
Rad51c	2.92679	1.84e-06	5.91e-05
Gm12002	-0.936071	1.85e-06	5.91e-05
Efhd1	-1.09075	1.85e-06	5.91e-05
Apba2	0.749038	1.85e-06	5.91e-05
Uggt2	0.850168	1.89e-06	6e-05
Spns2	-0.823841	1.9e-06	6e-05
Pou6f1	1.73814	1.9e-06	6e-05
Rasl12	-2.24771	1.9e-06	6e-05
Ttll7	-0.595851	1.92e-06	6.06e-05
Gucy1a1	2.81803	1.95e-06	6.13e-05
Erap1	1.32415	1.96e-06	6.15e-05
Pip5k1b	1.01729	1.99e-06	6.2e-05
Ppp1r3e	1.32957	2.02e-06	6.28e-05
Pros1	1.36852	2.04e-06	6.31e-05
Sh3rf3	2.9352	2.04e-06	6.31e-05
Strip2	4.22797	2.05e-06	6.32e-05
Dlg2	-0.452485	2.05e-06	6.32e-05
Nbas	-0.626464	2.06e-06	6.32e-05
Snx25	0.849167	2.06e-06	6.32e-05
Reep3	-0.455886	2.09e-06	6.4e-05
Btbd11	4.15637	2.21e-06	6.73e-05
Lpcat1	1.51191	2.21e-06	6.73e-05
Acads	1.16307	2.22e-06	6.74e-05
Erg28	-0.977215	2.23e-06	6.74e-05
Pdia5	0.965144	2.25e-06	6.79e-05
Jph4	-2.52307	2.28e-06	6.86e-05
Adck5	1.38863	2.29e-06	6.86e-05
Galnt7	-0.94013	2.37e-06	7.08e-05
Atf5	3.36315	2.38e-06	7.1e-05
Plcb3	1.18657	2.39e-06	7.1e-05
Pde4a	-1.07802	2.39e-06	7.1e-05
Fn3k	-1.24766	2.39e-06	7.1e-05
Ccdc187	-2.38468	2.42e-06	7.15e-05
Mmp11	1.59787	2.45e-06	7.24e-05
B430010I23Rik	-1.29723	2.47e-06	7.26e-05
Msra	0.759802	2.49e-06	7.32e-05
Nova2	3.08134	2.52e-06	7.36e-05
Dock6	1.27332	2.53e-06	7.39e-05
Mrpl52	2.58389	2.54e-06	7.39e-05
S1pr5	-1.61666	2.55e-06	7.39e-05
Trim13	-1.20039	2.67e-06	7.73e-05
Ccdc57	0.984983	2.7e-06	7.81e-05
Acadvl	2.36194	2.73e-06	7.88e-05
4932443L11Rik	-0.983572	2.79e-06	8.01e-05
Fam83d	-2.65356	2.79e-06	8.01e-05
Desi1	-0.659882	2.82e-06	8.06e-05
Fxn	1.36735	2.82e-06	8.06e-05
Tcirg1	-1.11517	2.83e-06	8.06e-05
Acyp2	-0.540943	2.87e-06	8.15e-05
Gm11437	-1.27178	2.88e-06	8.15e-05
Galntl6	-3.70482	2.88e-06	8.15e-05
Cebpb	4.60246	2.89e-06	8.15e-05
Tbc1d10a	1.08863	2.95e-06	8.31e-05
Fads6	-0.670019	3e-06	8.41e-05
Ell2	-0.727285	3.04e-06	8.5e-05
Snx10	1.25451	3.1e-06	8.66e-05
H2-K1	3.52056	3.13e-06	8.71e-05
Gm36356	-1.61795	3.15e-06	8.76e-05
Cand2	1.2966	3.17e-06	8.78e-05
Gm48321	-2.84953	3.18e-06	8.78e-05
Gsto1	3.67623	3.18e-06	8.78e-05
Inpp4a	1.40879	3.21e-06	8.83e-05
Dpysl2	-1.03739	3.3e-06	9.04e-05
Pcgf5	1.06733	3.3e-06	9.04e-05
Gm17399	1.16601	3.34e-06	9.13e-05
Tef	-0.666354	3.35e-06	9.13e-05
Enkd1	1.53563	3.39e-06	9.22e-05
Utp20	0.715182	3.4e-06	9.22e-05
Papss1	-0.597344	3.43e-06	9.27e-05
Ankrd6	3.62106	3.44e-06	9.3e-05
Tspan5	-0.852585	3.46e-06	9.32e-05
Gm35835	-1.31691	3.55e-06	9.54e-05
Clasp2	-0.547456	3.61e-06	9.69e-05
Abca5	0.987996	3.64e-06	9.75e-05
Gm45881	1.13507	3.65e-06	9.76e-05
Mpp2	-1.22284	3.67e-06	9.78e-05
Plekhg2	1.13152	3.69e-06	9.81e-05
Usp30	-0.704209	3.72e-06	9.85e-05
Mrpl16	1.46477	3.72e-06	9.85e-05
Gm42495	-1.49058	3.73e-06	9.86e-05
Ldb3	-2.30382	3.88e-06	0.000102327
Mal	-1.35323	3.94e-06	0.000103512
Ttf2	1.2378	3.99e-06	0.000104546
Sdc2	1.91266	4.03e-06	0.000105408
Ece1	1.36226	4.09e-06	0.000106791
Dapk2	-1.36528	4.19e-06	0.000108994
Ptprg	1.67151	4.19e-06	0.000108994
Srsf12	-3.41795	4.27e-06	0.000110401
Klf10	2.61339	4.27e-06	0.000110401
Ano3	4.14006	4.28e-06	0.000110401
Catsperd	1.93396	4.43e-06	0.000113996
Mapk8ip1	-0.948077	4.44e-06	0.000113996
Llgl1	-0.88377	4.45e-06	0.000113996
Slc16a2	0.987498	4.53e-06	0.000115808
Trhde	1.37834	4.55e-06	0.000116013
Arrdc4	3.49762	4.57e-06	0.000116013
Mindy4	0.765435	4.57e-06	0.000116013
4930599N23Rik	0.822675	4.57e-06	0.000116013
Peg3	1.5704	4.6e-06	0.000116347
Lpp	2.01445	4.62e-06	0.000116445
L2hgdh	1.54996	4.62e-06	0.000116445
2210411M09Rik	-1.32895	4.73e-06	0.000118823
Gm49012	-1.26189	4.74e-06	0.000118823
Cdiptos	-1.89564	4.76e-06	0.00011909
Sema4b	2.39401	4.8e-06	0.000119964
C730002L08Rik	-1.83799	4.85e-06	0.000120899
Stx3	1.17357	4.94e-06	0.000122789
Tars	1.11674	4.99e-06	0.00012393
Vps37d	2.88829	5.02e-06	0.000124219
Nipa1	-0.830501	5.05e-06	0.000124478
Alad	2.16279	5.05e-06	0.000124478
Rsph3b	0.817933	5.06e-06	0.000124478
Zfp532	-0.53845	5.21e-06	0.000127856
Spon1	3.03763	5.28e-06	0.000129428
Trib1	2.12158	5.32e-06	0.000130067
Scamp5	-0.791529	5.35e-06	0.000130672
Cdh2	-0.787675	5.45e-06	0.000132655
Kif1b	-0.560111	5.52e-06	0.000134007
Ncoa5	0.621384	5.54e-06	0.000134007
Herc6	0.969481	5.54e-06	0.000134007
AC154782.1	-0.973571	5.66e-06	0.00013673
Prdx3	2.08369	5.69e-06	0.000137023
Rorb	2.67133	5.72e-06	0.000137661
Ptk2	-0.679371	5.76e-06	0.000138146
Gdpd5	-1.19658	5.79e-06	0.00013865
Trim25	1.17219	5.86e-06	0.000139783
Peg10	1.29969	5.86e-06	0.000139783
Tmem63a	-1.30044	5.87e-06	0.000139842
Glod4	-0.647323	5.89e-06	0.00014001
Hunk	1.15912	5.92e-06	0.000140379
Dixdc1	-1.06733	5.93e-06	0.000140379
Cpox	-1.01198	5.96e-06	0.000140745
Pcdhb14	1.15065	5.99e-06	0.000141168
Dnase2a	2.66314	6.02e-06	0.000141465
Exoc6b	-0.495032	6.04e-06	0.000141465
Map7	-0.861124	6.04e-06	0.000141465
Epb41l3	-1.20796	6.06e-06	0.000141702
Setd4	0.749187	6.1e-06	0.000142067
Pdp1	1.8957	6.11e-06	0.000142067
2410021H03Rik	-1.45498	6.12e-06	0.000142067
Rcbtb1	-0.841352	6.13e-06	0.000142067
Eps8l2	-1.3429	6.23e-06	0.000144208
Cacna1h	3.68545	6.28e-06	0.000144869
Phactr3	-0.837985	6.29e-06	0.000144869
Fndc9	0.89136	6.31e-06	0.000145077
Lypd6b	-4.56757	6.36e-06	0.000145932
Schip1	-0.736969	6.39e-06	0.00014634
Slc2a13	2.48522	6.52e-06	0.000149145
Kbtbd11	2.17933	6.55e-06	0.000149368
Prdm11	1.14799	6.59e-06	0.000150104
Il17ra	0.973207	6.63e-06	0.000150799
Dhcr24	-3.32645	6.79e-06	0.000154111
Ninj2	-1.51241	6.85e-06	0.000154578
Arhgap28	1.428	6.86e-06	0.000154578
St8sia3	-3.29249	6.86e-06	0.000154578
Sox8	-0.977926	6.87e-06	0.000154578
Trim36	-1.27336	6.88e-06	0.000154578
1700027H10Rik	1.34794	6.91e-06	0.000155009
Msn	1.03739	6.95e-06	0.000155598
Mboat1	-1.12446	6.97e-06	0.000155687
Gm16541	-0.630265	6.98e-06	0.000155687
Arl14ep	1.30097	7.04e-06	0.000156738
Dhrs13	3.45999	7.12e-06	0.000158189
Stxbp3	-0.695599	7.15e-06	0.000158423
Luzp1	1.34983	7.24e-06	0.000160097
Ankrd42	0.712641	7.27e-06	0.000160458
Ick	-0.792064	7.29e-06	0.000160553
Foxred2	1.23378	7.3e-06	0.000160553
Enpp2	-0.734429	7.4e-06	0.000162165
Gria3	4.1375	7.4e-06	0.000162165
Rnf130	-0.466302	7.45e-06	0.00016288
Spef2	-0.963208	7.48e-06	0.000163429
Myh6	-0.840971	7.5e-06	0.000163461
Ppp2r2c	-1.02952	7.64e-06	0.00016613
Rbm19	0.789672	7.7e-06	0.000167116
Mta3	-0.792017	7.76e-06	0.000168161
Morn2	2.15043	7.83e-06	0.000169324
Gm29514	2.94075	7.86e-06	0.000169656
Sel1l3	-1.60363	7.92e-06	0.000170493
Eps15	-0.691189	7.93e-06	0.000170493
Mthfr	1.42702	7.94e-06	0.000170494
Lysmd2	2.51798	7.97e-06	0.000170793
Zfyve28	1.68802	7.99e-06	0.000170793
Arhgef19	-1.72204	8e-06	0.000170793
Ttc39b	2.20066	8.03e-06	0.000171172
Rnf112	-2.35988	8.08e-06	0.000171954
Cyb5r2	3.36239	8.14e-06	0.000172899
2023-09-09	1.45665	8.28e-06	0.000175226
Eda	1.15414	8.28e-06	0.000175226
Kcnma1	1.11674	8.36e-06	0.000176609
Nap1l1	1.3815	8.43e-06	0.000177502
Osbpl5	-1.22197	8.43e-06	0.000177502
Slc36a1	1.14366	8.48e-06	0.000178093
Xpot	1.37674	8.57e-06	0.000179717
Gm42439	-0.871408	8.76e-06	0.000183237
Pcdhb19	0.954436	8.77e-06	0.000183237
Pgm1	0.688264	8.81e-06	0.000183686
Ldlrap1	-1.36683	8.95e-06	0.000186259
Gm13963	1.44046	9e-06	0.000186854
Crybg3	-0.804402	9.01e-06	0.000186854
Gm42948	1.47363	9.1e-06	0.000188081
Cklf	0.745011	9.1e-06	0.000188081
Wscd1	-0.680514	9.16e-06	0.000189074
Gria2	4.67006	9.19e-06	0.00018924
Oscp1	2.1744	9.35e-06	0.000192313
Slc22a21	1.67827	9.38e-06	0.000192476
Rab7b	-2.76768	9.42e-06	0.000192719
Angptl3	1.65565	9.42e-06	0.000192719
Pprc1	0.83963	9.49e-06	0.000193692
Mdn1	0.585192	9.53e-06	0.000194249
1700017B05Rik	2.20152	9.63e-06	0.000195988
Lama2	-2.0143	9.73e-06	0.000197535
Rab11fip4	-0.9818	1e-05	0.000203167
Pacsin1	-3.44692	1.01e-05	0.000203683
2023-09-11	2.26608	1.01e-05	0.000203809
Egf	0.768047	1.01e-05	0.000203809
Hist1h1e	1.90839	1.01e-05	0.000203809
Plekhh3	2.44395	1.01e-05	0.000203809
Klhl40	-2.20482	1.02e-05	0.000203955
Asah2	-0.811155	1.02e-05	0.000204172
Rab33b	-0.670332	1.02e-05	0.000204477
Timm17a	1.2497	1.02e-05	0.000204483
Cdc25a	1.0075	1.03e-05	0.000204677
Carns1	-2.27922	1.03e-05	0.000205364
Pacsin3	-1.17205	1.05e-05	0.000208726
Gm15614	0.889844	1.05e-05	0.000209038
A730090N16Rik	0.920109	1.06e-05	0.000209645
Abcc4	1.31043	1.06e-05	0.000209645
Scn8a	1.14202	1.06e-05	0.000209742
Hmox2	-0.750884	1.07e-05	0.000211087
Vegfb	2.3031	1.09e-05	0.000214033
4930563F08Rik	-1.08348	1.11e-05	0.000217976
Gm17382	0.887343	1.11e-05	0.000217976
4933428G20Rik	-1.21337	1.11e-05	0.000217976
Intu	0.581342	1.12e-05	0.000218329
Mapt	-0.534887	1.13e-05	0.000219448
Padi2	-1.14667	1.13e-05	0.000219725
Slc25a13	-0.974919	1.13e-05	0.000219725
Crim1	-0.620354	1.14e-05	0.000222014
Timp3	0.600213	1.15e-05	0.000222617
Nfatc1	2.47804	1.15e-05	0.000222757
Kif21a	-0.703923	1.16e-05	0.00022291
Pdzrn4	0.908968	1.16e-05	0.00022291
Trim3	-0.704513	1.16e-05	0.00022291
Ugt8a	-0.956404	1.16e-05	0.00022291
Vat1l	1.57102	1.16e-05	0.00022291
Shroom3	-1.10446	1.17e-05	0.000223672
Gm996	-1.86982	1.17e-05	0.000223927
Gm43598	0.944387	1.18e-05	0.000224493
Baz2b	-0.546435	1.2e-05	0.000229143
Gphn	-0.442729	1.22e-05	0.000231373
Gm43221	2.06577	1.23e-05	0.000232415
Kctd3	-0.648679	1.23e-05	0.000232415
Plin3	-1.4957	1.25e-05	0.000236387
Plcb1	1.30936	1.25e-05	0.000236387
Ncam1	-0.401174	1.26e-05	0.000236789
Rpl4	3.11421	1.26e-05	0.000236789
Zbtb46	1.09338	1.26e-05	0.000237027
Kcnj3	3.27386	1.29e-05	0.000241751
Dhdh	1.20025	1.29e-05	0.000241751
Mllt11	1.99481	1.32e-05	0.000247444
Fndc3b	0.575395	1.33e-05	0.000247899
Adamts2	-2.45821	1.33e-05	0.000247899
Pacs1	0.852794	1.34e-05	0.000249537
Sec24d	0.675378	1.35e-05	0.0002505
Slc43a2	-0.912593	1.37e-05	0.000253648
Syde1	0.998239	1.37e-05	0.000253648
Fbln2	1.51831	1.38e-05	0.000254995
Ophn1	2.85517	1.39e-05	0.000256436
Tmcc1	-0.532526	1.39e-05	0.000256612
Paqr6	-3.03044	1.39e-05	0.000256612
Gm16168	-0.996503	1.41e-05	0.000258848
Ndst1	0.623622	1.41e-05	0.000258848
Zdhhc9	-0.907568	1.41e-05	0.000259129
Fryl	-0.458871	1.42e-05	0.000260206
Fa2h	-0.968628	1.43e-05	0.0002606
Psme1	3.46459	1.43e-05	0.000261637
Bend7	1.38257	1.46e-05	0.000266117
Psen2	-0.756934	1.48e-05	0.000268354
Gm26890	-0.805755	1.51e-05	0.000273289
Dis3l2	-0.343971	1.52e-05	0.000275881
Slc4a3	-3.34742	1.53e-05	0.000276955
Ppp2r3a	-0.543867	1.54e-05	0.000277396
Tnks1bp1	2.53066	1.54e-05	0.000277459
Sowaha	0.987379	1.55e-05	0.000279014
Slc24a2	-0.740582	1.55e-05	0.000279605
Gm12324	-0.669773	1.57e-05	0.000282022
Grm8	2.23635	1.58e-05	0.000282687
Nat6	0.984544	1.59e-05	0.000283865
Nav1	-0.917456	1.59e-05	0.000284247
E130114P18Rik	1.12078	1.63e-05	0.00029032
Dcps	-0.675758	1.63e-05	0.00029032
Eef2kmt	0.760739	1.65e-05	0.000293265
Spats2	1.8876	1.65e-05	0.000293431
Vwa1	2.71821	1.66e-05	0.000293909
Limch1	-0.711773	1.66e-05	0.000293909
Thbs3	-0.977181	1.68e-05	0.00029752
Rrp12	0.889482	1.7e-05	0.000300686
Tmem163	-1.12342	1.71e-05	0.000300929
Esyt1	1.81495	1.71e-05	0.000301305
Ncs1	-3.98774	1.72e-05	0.000301645
Slc20a1	1.40676	1.73e-05	0.000303904
Cavin4	-0.954065	1.74e-05	0.000304082
Galnt6	-1.34041	1.74e-05	0.00030497
Mfsd14a	-0.533655	1.75e-05	0.000305356
Aatk	-0.917103	1.75e-05	0.000305638
Mrps18b	1.42459	1.76e-05	0.00030587
Gm15862	-1.18464	1.77e-05	0.000307631
Gm44866	-2.54733	1.78e-05	0.000308523
Mrm1	0.878481	1.78e-05	0.000308523
Gm3693	-1.63305	1.78e-05	0.000308523
Cyth1	-0.946149	1.8e-05	0.000311042
Kazn	-0.916569	1.8e-05	0.000311042
Mpp6	3.30579	1.83e-05	0.000314691
Tbc1d9	3.46854	1.83e-05	0.000314691
Pcdhb17	1.03138	1.84e-05	0.000315662
Parm1	-1.39741	1.84e-05	0.000315662
Srcin1	-1.32454	1.84e-05	0.000315753
Fam136a	2.91734	1.85e-05	0.000316477
Ppm1e	1.45703	1.85e-05	0.000316477
4930545L23Rik	1.82957	1.89e-05	0.000322239
Adgrg1	2.40988	1.9e-05	0.000324029
Gnai1	-0.928785	1.91e-05	0.0003249
Atg16l2	0.94089	1.92e-05	0.000326165
Pcdhga8	1.3056	1.92e-05	0.000326165
Pcdh9	-0.411343	1.93e-05	0.000326198
Rrp15	0.712607	1.93e-05	0.000326911
Ndfip1	0.437128	1.94e-05	0.000327015
Gm13062	-1.58171	1.95e-05	0.000328626
Gm12828	-1.72475	1.96e-05	0.000329622
Daam2	-0.707781	1.96e-05	0.000330145
Etv5	1.10394	1.99e-05	0.000333307
Foxn3	-0.675899	1.99e-05	0.000334174
Prkce	1.31751	2.01e-05	0.000335896
Phyh	2.04261	2.01e-05	0.000335896
Cntn2	-1.04874	2.01e-05	0.000335896
Rassf8	-0.622175	2.02e-05	0.000336996
Tmem178b	-0.595188	2.03e-05	0.000337619
5033421B08Rik	-1.04476	2.05e-05	0.000340522
Tmem251	1.83162	2.05e-05	0.000340522
5031439G07Rik	-0.761657	2.07e-05	0.000342238
Pcdh1	1.53165	2.07e-05	0.000342238
Mapre2	-1.00078	2.08e-05	0.000342927
Slc12a2	-0.549811	2.09e-05	0.000344058
Whrn	1.34169	2.09e-05	0.000344058
Rassf1	0.589331	2.1e-05	0.000345684
Gm26901	0.804073	2.11e-05	0.000347397
Tor3a	1.30312	2.12e-05	0.000347408
Nacad	-1.98029	2.13e-05	0.000348594
Rnf157	0.688398	2.14e-05	0.000350533
Gm37640	-0.81491	2.15e-05	0.000350654
Olfml2b	-1.07214	2.15e-05	0.000350699
Ppp1r14b	1.9647	2.17e-05	0.00035359
Nfkbiz	0.721144	2.2e-05	0.000357797
Rdm1	0.997831	2.23e-05	0.000361964
Cep126	0.679679	2.25e-05	0.000364368
Lhfpl2	0.858721	2.26e-05	0.000365473
Dnajb2	-0.689432	2.27e-05	0.000366509
Atp23	3.71583	2.28e-05	0.000367928
Nanos1	2.16575	2.29e-05	0.000369138
Slain1	-0.581785	2.29e-05	0.000369138
Gm12473	2.78838	2.3e-05	0.000369237
Ccdc152	-0.970226	2.3e-05	0.000369237
Arl4a	1.63918	2.32e-05	0.000372083
Zfp945	0.763348	2.32e-05	0.000372083
Slc39a11	0.707328	2.33e-05	0.000373319
Dip2a	-0.686717	2.34e-05	0.000373839
Mn1	-1.89464	2.35e-05	0.000374237
Gm28609	-1.61349	2.37e-05	0.000377086
Prmt5	0.690222	2.37e-05	0.000377086
Lifr	-0.688643	2.39e-05	0.00037929
Mbp	-0.810785	2.39e-05	0.000379991
Arhgef10	-0.682802	2.41e-05	0.000381273
Btc	0.926061	2.43e-05	0.00038452
Klhl2	-0.662067	2.44e-05	0.000385875
Abca2	-0.833671	2.44e-05	0.000385875
Gm31152	-0.810482	2.46e-05	0.000386926
Smyd5	0.953079	2.46e-05	0.000386926
Gm11508	0.628467	2.46e-05	0.000387172
Retreg1	-0.571028	2.47e-05	0.000387846
Fam117a	-1.58483	2.49e-05	0.000390595
Ctnna3	-0.651806	2.59e-05	0.00040565
Plekhg1	-1.01486	2.6e-05	0.000406328
Sarm1	2.97103	2.67e-05	0.00041667
Naaladl2	-0.748396	2.67e-05	0.000416859
Lpgat1	-0.612017	2.71e-05	0.000421722
Xaf1	-0.746261	2.72e-05	0.000421722
Sbno2	0.705624	2.72e-05	0.000421722
Arhgef28	-0.661994	2.73e-05	0.000422833
Ddx56	0.948309	2.78e-05	0.000430361
Ppp1r16b	-0.947923	2.8e-05	0.000432645
Ccnjl	-0.925638	2.8e-05	0.000433262
Csgalnact1	2.15132	2.82e-05	0.000435022
P3h3	2.90246	2.85e-05	0.000438416
Rasl11b	-1.11783	2.86e-05	0.000440119
Lsm4	1.71646	2.93e-05	0.000449883
Agpat4	-0.548273	2.95e-05	0.000452732
Mtus1	-1.04937	2.96e-05	0.000452869
Slc8a1	-0.862596	2.98e-05	0.000455258
Chdh	-1.59696	2.98e-05	0.000455258
Tgfbr1	0.446495	2.99e-05	0.000455901
Pdlim5	0.509142	3.03e-05	0.000462319
Thra	-0.480808	3.04e-05	0.000462319
Cd99l2	-0.405574	3.05e-05	0.000463884
Stmn4	-1.17579	3.06e-05	0.000465216
Mettl2	0.602153	3.09e-05	0.00046768
Nbea	-0.343449	3.09e-05	0.00046768
Shroom1	-0.797509	3.1e-05	0.00046939
Tex12	-1.22326	3.11e-05	0.000470031
Tnr	2.28651	3.13e-05	0.000472397
Tet1	-0.882281	3.15e-05	0.000474181
Rpa3	2.13322	3.16e-05	0.000475277
Gm15336	1.9841	3.16e-05	0.000475277
Mink1	-0.712327	3.18e-05	0.000477933
Arid4b	-0.446177	3.25e-05	0.000487645
Gria4	-1.27532	3.27e-05	0.000489955
Map4k4	-0.542189	3.29e-05	0.000492492
C230037L18Rik	-0.828797	3.31e-05	0.000493884
Slc16a1	-0.762916	3.31e-05	0.000494107
Plekha7	1.01774	3.34e-05	0.000497481
Nfe2l1	1.88199	3.38e-05	0.000502663
Acsl1	-0.826996	3.39e-05	0.000502835
Gm32926	0.851779	3.42e-05	0.000508045
Slc48a1	-0.96246	3.43e-05	0.000508502
Prkcz	-0.791198	3.45e-05	0.000509795
Speer4a	-0.871172	3.45e-05	0.000509881
Tmbim1	-0.969794	3.45e-05	0.000509881
Ttl	0.984499	3.46e-05	0.00051009
Sfxn1	0.785821	3.46e-05	0.00051009
Tbcd	-0.553891	3.5e-05	0.000514232
Gm45025	1.77896	3.51e-05	0.000514776
Zfyve1	-0.56371	3.55e-05	0.000520544
Map1a	-1.04228	3.62e-05	0.000529732
Coro2b	-1.33211	3.65e-05	0.000534039
Osbpl6	1.56434	3.67e-05	0.000535822
Eef2	1.21872	3.72e-05	0.000542739
Ssh2	-0.447321	3.73e-05	0.000543705
Slc19a2	1.57527	3.76e-05	0.000546239
Olfr1124	1.15647	3.76e-05	0.000546239
Naa10	2.2991	3.79e-05	0.000550568
Elovl5	-0.650918	3.8e-05	0.000550568
Tjp1	-0.554699	3.81e-05	0.000552152
Gm13905	-0.91955	3.86e-05	0.00055746
Rps8	3.29283	3.86e-05	0.00055746
Gm10010	0.919524	3.9e-05	0.000562416
Clca4a	2.15025	3.93e-05	0.000565687
Gm15345	1.91158	3.96e-05	0.000570168
Acadm	0.62374	3.97e-05	0.000570243
Gm15810	1.61228	3.97e-05	0.000570243
Pdk3	-0.619691	4e-05	0.000574033
Acaca	-0.800892	4.01e-05	0.000574453
Rsad1	1.27298	4.02e-05	0.000574453
Gatm	-0.569664	4.04e-05	0.000576852
Rasgrp3	-1.19527	4.05e-05	0.000577862
Mgll	-0.908308	4.06e-05	0.0005782
Gars	1.10258	4.1e-05	0.000583667
Glt1d1	1.01694	4.11e-05	0.000583667
Rhobtb3	-0.567838	4.17e-05	0.00059219
Dnmt3a	-0.551428	4.19e-05	0.000593532
Zbtb4	1.7728	4.19e-05	0.000593532
Tmem231	1.82315	4.2e-05	0.000593532
Armcx3	1.94678	4.2e-05	0.000593532
Phlpp1	-0.500131	4.21e-05	0.000593532
Zmat1	-0.75778	4.21e-05	0.000593532
Otud7b	-0.55079	4.22e-05	0.000593766
Gm21954	-1.95726	4.26e-05	0.000598606
Fbxl6	1.17074	4.26e-05	0.000598606
Enoph1	-0.822649	4.27e-05	0.000599036
Prickle2	-0.67654	4.33e-05	0.000606349
Wrap53	-0.760352	4.35e-05	0.000608176
Ddhd1	0.498553	4.35e-05	0.000608266
Vegfa	2.80265	4.36e-05	0.000609128
Nod1	-0.920446	4.37e-05	0.000609128
Plxna1	1.00951	4.43e-05	0.000615511
Galns	0.818881	4.43e-05	0.000615511
Gnb5	1.81839	4.44e-05	0.000615511
Gm48250	-0.680388	4.44e-05	0.000615511
Clip3	-0.748474	4.44e-05	0.000615511
Gucy1b1	1.09719	4.52e-05	0.00062493
Gm10658	0.639178	4.52e-05	0.00062493
Col9a1	-1.87914	4.54e-05	0.000627187
Zfp146	0.618218	4.56e-05	0.000628668
Jam3	-0.547669	4.57e-05	0.000630359
Pcdh10	1.18083	4.6e-05	0.000633655
Ctdspl	-0.829004	4.62e-05	0.000635303
Dclk1	-2.28803	4.66e-05	0.000639805
Edil3	-0.492153	4.71e-05	0.000645643
Pfkfb4	0.647826	4.72e-05	0.00064582
Mcu	0.71482	4.72e-05	0.00064582
Rack1	2.19333	4.73e-05	0.000645937
Lpcat2	-0.72254	4.75e-05	0.000648508
Zdhhc20	-0.71989	4.78e-05	0.000651684
Sdad1	0.759042	4.8e-05	0.000652914
Itpk1	-0.932438	4.8e-05	0.000652914
Traf5	1.42366	4.81e-05	0.000653326
Pycard	0.85696	4.81e-05	0.000653326
Ptpre	0.561993	4.84e-05	0.000655866
Camk2d	1.07656	4.85e-05	0.000656013
Gdpd1	-0.524984	4.86e-05	0.000657546
Pou3f3	-0.587016	4.88e-05	0.000659126
Cdkl2	0.637059	4.91e-05	0.000661975
Serac1	-0.600292	4.91e-05	0.000661975
Map7d1	-1.02622	4.93e-05	0.000663111
Brsk2	-0.762423	4.93e-05	0.000663111
Mri1	0.878075	4.95e-05	0.000664851
Tjp2	-0.696409	4.97e-05	0.000666369
Aldh1a1	-1.52659	5e-05	0.000669814
Shtn1	-0.717452	5.01e-05	0.000669814
Asphd1	-1.51553	5.07e-05	0.000677653
Rhoc	2.40727	5.11e-05	0.000681471
Ankib1	-0.524594	5.11e-05	0.000681471
Sfmbt2	3.63239	5.17e-05	0.000688235
Ccdc86	0.912785	5.19e-05	0.00069024
Osbpl1a	-0.453084	5.21e-05	0.000692414
Spred2	0.735178	5.22e-05	0.000692414
Nos1ap	-0.947218	5.22e-05	0.000692414
Mog	-1.27182	5.27e-05	0.000697693
Epha10	-4.15414	5.28e-05	0.000698636
AC168090.1	0.96115	5.33e-05	0.000703908
Cd63	1.75717	5.33e-05	0.000703908
Mfsd10	1.22716	5.35e-05	0.000704961
Elovl6	-1.04252	5.35e-05	0.000704961
Gm27200	-1.05098	5.36e-05	0.000705637
Mid1	0.916261	5.37e-05	0.000705962
Lhfpl3	0.973034	5.38e-05	0.000705962
Kdm7a	0.612942	5.41e-05	0.000708684
Rnf13	-0.553977	5.43e-05	0.000710964
B3galt1	-0.539308	5.53e-05	0.00072281
Shisa8	-3.21772	5.6e-05	0.000731345
Cyp39a1	-0.947734	5.62e-05	0.000733656
Dmpk	-0.875671	5.63e-05	0.000733656
Gmds	0.41416	5.64e-05	0.000734354
Hhip	-1.33331	5.68e-05	0.000738309
Pde8a	-0.588492	5.71e-05	0.000742396
Tmeff2	-0.586926	5.74e-05	0.000745112
Syne2	1.35117	5.75e-05	0.000745206
Rab40c	-0.537612	5.78e-05	0.000749046
Il18	-0.849307	5.83e-05	0.000754057
Ctxn3	-1.49705	5.85e-05	0.000756145
Zdhhc18	0.820276	5.89e-05	0.00075984
Matn2	-0.953814	5.9e-05	0.000760533
Mast4	-0.602927	5.95e-05	0.000766604
Ppan	0.775758	5.96e-05	0.000766604
Slc15a4	-0.497353	5.97e-05	0.000767541
Gm16192	-1.09779	6.05e-05	0.000776973
Slc25a37	0.835695	6.07e-05	0.000778046
Ctsk	-0.735646	6.09e-05	0.000779765
Piwil2	1.30543	6.1e-05	0.000780374
Pcdhgb4	0.689197	6.11e-05	0.000780374
Secisbp2l	-0.665161	6.11e-05	0.000780374
Dtx4	1.00904	6.15e-05	0.000783599
Trp53bp2	-0.552217	6.16e-05	0.000784114
Sms	2.44848	6.18e-05	0.000786073
Cotl1	3.95179	6.19e-05	0.000786073
Gm21680	-0.831025	6.19e-05	0.000786073
Plod1	-0.928637	6.23e-05	0.000789423
Rgs7	-3.95268	6.23e-05	0.000789423
Gm12326	-1.28463	6.26e-05	0.00079155
Snrpn	-1.71134	6.28e-05	0.000793182
Tmem131l	1.29294	6.28e-05	0.000793182
Hdac11	-1.00882	6.33e-05	0.000798031
Fbxl5	-0.492993	6.34e-05	0.000798031
Alms1	0.880724	6.34e-05	0.000798031
Selenop	-0.754501	6.35e-05	0.000798479
Cd9	-0.870346	6.4e-05	0.00080331
Jun	0.986353	6.4e-05	0.00080331
Gpatch8	-0.306246	6.46e-05	0.000809458
Eml2	-1.58461	6.47e-05	0.000810239
B3glct	0.858379	6.48e-05	0.000810837
Hectd2	3.23389	6.51e-05	0.000812971
Wnk1	-0.528321	6.52e-05	0.000812971
Gal3st1	-0.836021	6.53e-05	0.000813524
Saxo2	1.93899	6.53e-05	0.000813526
Prrg1	-0.588728	6.56e-05	0.000815426
Gys1	0.875296	6.57e-05	0.000815426
Rhbdd1	1.21297	6.57e-05	0.000815426
Prima1	-0.866972	6.58e-05	0.000815426
Fam102a	-0.861492	6.59e-05	0.000816617
Rtn4	-0.66845	6.62e-05	0.000818479
Slc9a3r1	-1.40412	6.66e-05	0.000822233
Myo6	-0.396715	6.66e-05	0.000822233
Nfatc2ip	0.576997	6.74e-05	0.000831514
Sgsm2	0.902499	6.75e-05	0.000831514
Smad2	0.51316	6.79e-05	0.000835249
Mrpl38	0.770547	6.8e-05	0.000835798
Synj2	-1.16207	6.86e-05	0.000841964
Slc22a23	-0.932704	6.89e-05	0.000844858
Prdx1	-0.876614	6.9e-05	0.000845839
Mag	-0.773254	6.95e-05	0.000848988
Stim1	-0.614949	6.95e-05	0.000848988
Arc	-0.713342	6.95e-05	0.000848988
Trafd1	-0.487463	6.98e-05	0.000851768
Adhfe1	0.722471	7.01e-05	0.000853322
Ptpn13	-0.787278	7.01e-05	0.000853322
Ccdc28b	-1.02205	7.04e-05	0.00085653
Eda2r	1.83769	7.05e-05	0.000856694
Sirt2	-0.493478	7.07e-05	0.000857868
H2afy2	1.55032	7.15e-05	0.000866996
Zfp513	0.572887	7.17e-05	0.000868227
Cebpg	1.7654	7.18e-05	0.00086857
Aebp1	1.59123	7.23e-05	0.000873357
Apool	-0.533568	7.24e-05	0.000873357
Lrrtm3	-0.567588	7.24e-05	0.000873357
Rimkla	-3.00794	7.31e-05	0.000880843
Slc7a15	-0.898014	7.33e-05	0.000882471
Ifi35	1.47701	7.36e-05	0.000885214
Hyal1	0.803555	7.38e-05	0.000886708
Nol3	2.31368	7.48e-05	0.00089666
Tmem150c	-1.00996	7.48e-05	0.00089666
Sergef	0.530121	7.5e-05	0.00089666
Sipa1l1	0.62016	7.5e-05	0.00089666
Txndc16	-0.332503	7.52e-05	0.000899001
Nav2	0.873186	7.56e-05	0.000901996
N6amt1	0.569639	7.67e-05	0.00091454
Pld1	-0.63901	7.7e-05	0.000917358
Lyrm9	1.40546	7.72e-05	0.000918917
Gng8	-1.12835	7.75e-05	0.000921839
Stk39	-0.38848	7.81e-05	0.00092785
Rpl13	4.65724	7.84e-05	0.000930504
Taldo1	-0.675424	7.87e-05	0.000933108
Fan1	-0.657866	7.89e-05	0.000934591
Cmtm5	-0.908759	7.92e-05	0.000937082
Map1s	0.621526	7.94e-05	0.000938307
Ttll5	-0.66266	7.95e-05	0.000938307
Rnf19a	1.11759	7.98e-05	0.00094146
Hmgcs1	-2.18992	7.99e-05	0.00094146
Abcb1b	1.25473	8.01e-05	0.000943207
Gm26873	0.869348	8.1e-05	0.000952413
Cdk19	-0.497459	8.19e-05	0.000961443
Ebna1bp2	1.51567	8.32e-05	0.000975878
Tspan2	-0.798332	8.39e-05	0.000983357
Tmcc2	-0.759697	8.4e-05	0.000983524
Sspo	-0.962843	8.43e-05	0.000986652
Gm4221	-0.949463	8.46e-05	0.000988736
Cdh11	-0.888526	8.47e-05	0.000988736
Ncor2	-0.699819	8.58e-05	0.00100117
Piga	-0.68178	8.61e-05	0.00100329
Thrb	-1.59227	8.65e-05	0.00100639
Stard3	-0.798925	8.69e-05	0.00100917
Magi3	0.467567	8.7e-05	0.00100917
Ttc26	0.882064	8.7e-05	0.00100917
Phldb1	-0.811933	8.74e-05	0.00101293
Gm44148	1.22443	8.93e-05	0.00103368
Wnk3	0.550647	8.99e-05	0.00103866
Slc25a18	2.28141	8.99e-05	0.00103866
Slc25a27	-0.724626	9e-05	0.00103934
Aim2	-1.85803	9.01e-05	0.00103963
Ptn	-0.535906	9.07e-05	0.00104492
Igsf9b	0.81243	9.12e-05	0.00104976
Pcdh7	0.860508	9.15e-05	0.00105188
Rora	0.686405	9.16e-05	0.00105188
Gm41077	0.838372	9.16e-05	0.00105188
Josd2	-0.654463	9.21e-05	0.00105621
Arhgap10	1.88132	9.27e-05	0.00106236
Abcb8	-0.447791	9.37e-05	0.00107281
Apln	-2.78502	9.43e-05	0.00107844
Ctnna2	-0.565879	9.49e-05	0.0010834
Ddx58	0.925868	9.49e-05	0.0010834
Hmgn2	-1.5427	9.56e-05	0.00108998
Apbb1	-1.12472	9.59e-05	0.00109178
Fmn2	1.10316	9.67e-05	0.00110035
Spata13	-1.16735	9.73e-05	0.00110587
Rnf135	-0.693906	9.74e-05	0.00110587
Lix1	1.80892	9.84e-05	0.00111584
Paqr7	-2.7659	9.9e-05	0.0011218
Rhoj	1.27507	9.96e-05	0.00112792
Qk	-0.66808	0.000100361	0.00113515
Hpcal1	1.31546	0.00010078	0.00113878
Slco3a1	-0.588865	0.000101075	0.001141
Fgd3	-1.10391	0.0001013	0.00114242
Xrcc3	-1.33237	0.00010225	0.00115203
Itga8	-2.3264	0.000102459	0.00115326
Ldlr	-2.33299	0.00010391	0.00116846
Gm4593	-0.75771	0.000104154	0.00116999
Acap2	-0.52751	0.000104247	0.00116999
Rhbdl2	-1.6334	0.000104598	0.00117279
2023-03-03	0.953642	0.000104736	0.0011732
Micall1	-1.28821	0.000104962	0.0011746
Map2k5	-0.320578	0.000105253	0.00117673
Gm15478	-0.7156	0.000105804	0.00118175
Reln	2.96852	0.000106096	0.00118275
Eci2	1.66109	0.000106097	0.00118275
Gm45844	0.583986	0.000106597	0.00118718
Syde2	0.912723	0.000107036	0.00119073
Nfe2l3	-1.00664	0.000107121	0.00119073
Dscaml1	-1.2047	0.000107523	0.00119406
Clic5	0.753195	0.000107781	0.00119578
B230209E15Rik	2.17274	0.000108056	0.00119769
Csrp1	-0.499434	0.000108161	0.00119771
Gm15581	1.47455	0.000109179	0.00120783
Mbnl2	-0.342953	0.000109405	0.00120918
Mxd1	-0.680805	0.00011029	0.00121781
Chchd6	0.598344	0.000110835	0.00122203
Tgfbi	-0.796311	0.000110912	0.00122203
Nhs	3.10296	0.000110988	0.00122203
Zfp810	0.687921	0.000111529	0.00122678
Fam196a	0.516488	0.000111631	0.00122678
Nsun7	0.789762	0.000112139	0.0012312
Slc8a3	-1.53401	0.000112925	0.00123866
Pcdhgc4	0.785329	0.000113262	0.00124118
Gm12224	-2.86331	0.000114109	0.00124916
Ank2	-0.384703	0.000114206	0.00124916
Unc5d	-3.28851	0.000114904	0.00125562
Gm10701	0.519045	0.000115414	0.00126001
Tbc1d8	1.20803	0.000115578	0.00126061
Tmem151a	-0.757426	0.000116257	0.00126683
Rnf220	-1.26004	0.000116448	0.00126772
Per3	-1.1058	0.000116558	0.00126773
Insig1	-1.44832	0.000117253	0.00127341
Fah	-0.943514	0.0001173	0.00127341
Rab29	-1.92737	0.000117465	0.00127402
Onecut2	-0.752652	0.000117913	0.00127768
Luc7l2	-0.306998	0.000118534	0.00128254
Lcp1	-0.997512	0.000118582	0.00128254
AI197445	1.00031	0.000118822	0.00128395
Nnt	0.903781	0.000119177	0.00128591
Bpgm	-0.71674	0.000119226	0.00128591
Lrrn1	-0.964125	0.000119382	0.00128641
2310022B05Rik	-1.28538	0.000120371	0.00129586
Mfsd12	1.56304	0.000121455	0.00130631
AC162302.1	-0.560755	0.000121569	0.00130633
4931440J10Rik	0.801013	0.000122151	0.00131137
Ttc9	1.29465	0.000122432	0.00131318
Gdap1	1.74793	0.000122612	0.00131332
Trim2	-0.360124	0.000122672	0.00131332
Ptrhd1	2.48292	0.000123003	0.00131566
A230001M10Rik	-0.646822	0.000123329	0.00131793
Qtrt1	0.725154	0.000123475	0.00131827
Vgll4	-0.736338	0.000123794	0.00132047
Cldn11	-0.69139	0.000123983	0.00132128
Chsy1	1.23257	0.000124907	0.00132989
Tagap1	2.01936	0.000125162	0.00133051
Fbxo44	-0.594063	0.000125193	0.00133051
Efr3b	-0.53758	0.000126434	0.00134245
Myh14	-0.635598	0.000126548	0.00134245
Lamtor1	0.924161	0.000127007	0.00134609
Fam210a	-0.761456	0.000127984	0.0013549
Tango2	-0.533297	0.000128071	0.0013549
Ccdc157	0.682233	0.000129071	0.00136423
St18	-0.711541	0.000129288	0.00136528
Gm16212	-1.33067	0.000129784	0.00136927
Car14	-1.27831	0.00012998	0.00137001
Phldb2	-1.5218	0.00013009	0.00137001
Cenpv	1.15922	0.000130336	0.00137137
Mettl26	1.55777	0.00013094	0.00137647
Plxna4	3.54459	0.000131347	0.0013795
Akirin1	-0.586771	0.000132115	0.00138631
Lrp1b	-0.366971	0.00013238	0.00138784
Adssl1	-1.29615	0.000133719	0.00140062
Gfpt2	-2.27295	0.000134997	0.00141273
Pcdh17	0.655037	0.000135463	0.00141633
Itgb1	0.397086	0.000136077	0.00142147
Pcdhb20	0.9733	0.000136445	0.00142403
Kif13b	-0.398801	0.00013689	0.0014274
2023-09-04	-0.550865	0.000137186	0.00142919
Pcsk6	-0.675801	0.000137411	0.00143026
Cep112	0.6554	0.000137967	0.00143476
Neo1	-0.79647	0.000138099	0.00143484
Zeb2	-0.427374	0.000138534	0.00143808
Nipal3	-0.754589	0.000139295	0.00144469
St3gal4	-0.956337	0.000139967	0.00145036
Grina	3.41803	0.000140137	0.00145036
Hapln2	-0.529323	0.000140217	0.00145036
Sass6	-0.752154	0.000140742	0.0014545
Eif1a	1.72339	0.000141213	0.00145729
Ric3	0.999065	0.000141263	0.00145729
Dip2c	0.56083	0.00014164	0.00145988
Mad1l1	-0.616242	0.000141961	0.00146189
Tuba1a	-2.00319	0.000142339	0.00146449
Ranbp17	0.583272	0.000142682	0.00146672
6030407O03Rik	-1.45957	0.000144017	0.00147913
Enpp4	-0.768655	0.000144315	0.00148088
Iqsec1	-0.970427	0.00014499	0.0014865
Gm26785	-0.838363	0.000145165	0.00148698
Kmt5a	-0.776105	0.000146164	0.00149589
Samd5	2.64561	0.00014709	0.00150383
Il17rd	1.87777	0.000147198	0.00150383
Gm16267	3.64596	0.000147917	0.00150985
Grm7	-1.06586	0.000148637	0.00151586
Pik3ip1	-0.737107	0.000149685	0.00152521
A230057D06Rik	-0.760636	0.000149885	0.00152591
Gm48742	-0.804524	0.000150796	0.00153384
2900055J20Rik	1.05801	0.000151104	0.00153563
4930533B01Rik	1.22005	0.000151274	0.00153601
Afap1	-0.658493	0.000152282	0.00154489
Zfp281	0.735351	0.000152777	0.00154856
Gm48677	0.73836	0.000153722	0.00155627
Rps27	1.61753	0.000153805	0.00155627
Mcfd2	-1.7672	0.000154783	0.0015648
Tiparp	0.789662	0.000154951	0.00156511
Rarg	2.57551	0.000155118	0.00156511
Tex9	0.57317	0.000155217	0.00156511
Jup	-0.854708	0.000155387	0.00156546
Ddx21	0.686582	0.00015653	0.0015756
Lrch2	-0.614358	0.000156682	0.00157577
Rad9b	0.418442	0.000157151	0.00157912
Shmt2	1.32232	0.000157731	0.00158358
Scrn1	-0.530454	0.000157974	0.00158465
Atrn	-0.494064	0.000158776	0.00159133
Ppp1r14a	-1.7547	0.000159188	0.00159407
Gm35256	1.15044	0.000159362	0.00159445
Ptprs	0.695878	0.000160232	0.00160177
Coa5	1.43489	0.000160867	0.00160582
Lgi3	-0.706935	0.000161322	0.00160582
Fdps	-2.89751	0.000161363	0.00160582
Cyp27a1	-0.890633	0.000161368	0.00160582
Pawr	1.04834	0.000161426	0.00160582
Rab11fip4os1	-1.25625	0.000161492	0.00160582
Yes1	0.849418	0.000161605	0.00160582
Tpm4	1.17534	0.000162221	0.00161056
Ywhaq	-0.385756	0.000162599	0.00161294
Fnip2	0.491804	0.000163557	0.00162105
Phlda1	2.05417	0.000164655	0.00163055
Plcd4	-3.02349	0.000164802	0.00163061
Gab2	0.49117	0.000165893	0.00164001
Rtkn2	-1.19439	0.000166411	0.00164373
Adamtsl4	-1.98621	0.000167291	0.00165102
Plagl1	-0.906508	0.000167723	0.00165388
Gm42372	0.967808	0.000168044	0.00165564
Lrp10	0.819291	0.00016914	0.00166503
Slc16a10	1.13947	0.000169752	0.00166964
Gm2885	0.850086	0.000170301	0.00167244
Fam43a	-3.79488	0.000170325	0.00167244
Gtpbp2	0.997157	0.000171656	0.00168409
Tha1	0.736322	0.000172519	0.00169112
Slc35c2	1.32008	0.000173339	0.00169773
Pigh	-0.609072	0.000174164	0.00170437
Adat1	0.546927	0.000175149	0.00171219
Aspa	-0.606733	0.000175258	0.00171219
Capn5	-0.587093	0.000176887	0.00172532
6430573F11Rik	-1.13263	0.000176898	0.00172532
Psd2	-4.2874	0.000177688	0.00173111
N4bp2l1	1.14682	0.00017779	0.00173111
Tppp	-1.15945	0.00017986	0.0017498
Chrac1	1.80416	0.000181048	0.00175987
Tecr	-1.06043	0.000181356	0.00176124
Cdc42ep2	-0.92455	0.000181634	0.00176124
Pitrm1	0.623274	0.000181643	0.00176124
Kctd13	-1.13947	0.000183656	0.00177911
Gm39090	0.547457	0.000183792	0.00177911
Kif7	1.119	0.000184431	0.00178381
Igf2bp2	1.30761	0.000185345	0.00179116
Lrrc8c	0.416652	0.00018678	0.0018032
Rhog	-0.738247	0.000186902	0.0018032
Zfp3	0.54597	0.0001881	0.00181325
Csdc2	-2.88177	0.000188349	0.00181414
Mboat7	1.14643	0.000189568	0.00182438
Aip	1.67284	0.000189988	0.00182593
Tfeb	-0.991896	0.000190043	0.00182593
Dynlt1c	0.977383	0.000191464	0.00183805
Pde3b	1.4288	0.000192576	0.0018472
Tmem117	-0.520551	0.000192795	0.00184778
Gabbr1	-0.577912	0.00019383	0.00185616
Sorcs2	2.13779	0.000194022	0.00185636
Ttyh2	-0.867429	0.00019417	0.00185636
Mfsd6	-0.419638	0.000195152	0.00186302
Lin9	0.845276	0.000195187	0.00186302
1700085D07Rik	-0.802677	0.000196628	0.00187523
Anln	-0.770194	0.000197696	0.00188354
Ddx31	0.463278	0.000197824	0.00188354
Olfml1	-0.621273	0.000198621	0.00188959
Rpl8	3.58301	0.000199637	0.00189769
Mafk	0.830806	0.000200132	0.00190085
2510009E07Rik	-0.58737	0.000200462	0.00190158
Plxnb3	-1.15422	0.000200537	0.00190158
Hipk2	-0.599966	0.000201472	0.00190889
Sh3gl2	-0.944026	0.00020261	0.00191811
Rybp	-0.732569	0.00020396	0.00192932
Fasn	-0.890728	0.000205751	0.00194467
Tmlhe	-0.431273	0.000206536	0.00195051
Larp6	-0.639429	0.000207152	0.00195474
A830010M20Rik	-0.53	0.000207508	0.0019565
Chn2	-0.966992	0.00020821	0.00196153
Zfp286	0.843929	0.000208708	0.00196422
Gm10118	-0.827097	0.000208833	0.00196422
Gm43242	-0.395603	0.000209082	0.00196496
Gm27153	-1.36464	0.000213314	0.00200151
Tcof1	0.501725	0.000213315	0.00200151
Rps2	2.36627	0.000214244	0.0020086
Sox10	-0.569466	0.000215327	0.00201713
Fam185a	0.56651	0.000215564	0.00201772
Nt5e	-0.672383	0.000215745	0.00201779
Dazap2	1.06624	0.000216632	0.00202445
Pik3c2b	-1.31507	0.000217469	0.00203065
Tomm20l	0.944702	0.000217813	0.00203223
Neto2	1.5543	0.00021844	0.00203643
Ranbp1	1.71157	0.000218879	0.00203889
Gm30097	-0.665547	0.000219424	0.00204233
Kcnq3	-1.1961	0.000220019	0.00204623
2310043M15Rik	-0.771332	0.000221078	0.00205394
Pak7	-0.592705	0.000221202	0.00205394
Mpst	-1.68452	0.000221545	0.00205549
Gkap1	-0.622132	0.000221887	0.00205702
Hivep2	0.633918	0.000222426	0.00205878
Zfp784	0.63517	0.000222432	0.00205878
Smarca1	2.63458	0.000223587	0.00206783
Ddx11	0.826731	0.000224029	0.0020698
Arhgap33	-0.739313	0.000224157	0.0020698
Slc12a8	-0.694518	0.000224624	0.00207246
Agap1	-0.536099	0.000225304	0.00207709
Fgd6	-0.88906	0.000225853	0.0020805
Pafah1b1	-0.352741	0.000226648	0.00208617
Mettl22	0.924778	0.000231316	0.00212745
Zbtb7b	0.760195	0.000231543	0.00212785
Lrrc1	-0.526574	0.000233411	0.00214291
Cd82	-0.748715	0.000233551	0.00214291
Gm7854	0.846866	0.000233975	0.00214372
Sc5d	-1.03317	0.000234008	0.00214372
Akr1b3	-0.678549	0.000235348	0.00215429
Prtg	-0.951328	0.000236514	0.00216327
Tirap	-0.579269	0.00023722	0.00216801
Zeb1	2.25007	0.000238761	0.00218038
Slc4a7	0.610089	0.00024284	0.00221589
Pate2	0.868032	0.000243353	0.00221883
Ppp1r21	-0.469449	0.000243833	0.00222146
Rhou	-0.649153	0.000244315	0.00222411
Gm21698	-0.784851	0.000244747	0.00222501
Rpp38	0.789502	0.000244797	0.00222501
Fibp	1.13974	0.000245211	0.00222703
Tex22	-0.728735	0.000245605	0.00222886
Cldn34c1	-0.582673	0.000247077	0.00224048
Zfp276	-0.623916	0.000248624	0.00225275
Acot6	0.697061	0.000249102	0.00225483
Prkcq	-0.871483	0.000249242	0.00225483
Abhd5	-0.777499	0.000249577	0.0022561
Pcdhga6	0.574838	0.000251041	0.00226587
Opn4	-1.0795	0.000251245	0.00226587
Gm26601	0.817353	0.000251372	0.00226587
Clasrp	-0.585479	0.000251438	0.00226587
Rdh5	0.841417	0.000251941	0.00226819
Gm4279	-1.6057	0.000252086	0.00226819
Nol12	1.31313	0.000253228	0.00227444
Actn4	-0.677952	0.000253295	0.00227444
Galnt3	1.89488	0.000253368	0.00227444
Zfp647	0.949003	0.00025399	0.00227826
Nomo1	0.678578	0.000255128	0.0022867
Gm47271	-0.816507	0.000255929	0.00229074
Zfp771	-0.842996	0.000256134	0.00229074
Abca1	1.52165	0.00025617	0.00229074
Bin1	-0.525354	0.000256467	0.00229163
Mtbp	0.805938	0.000258192	0.00230527
Gls2	-2.85178	0.000259821	0.00231803
Gm45345	-0.72647	0.000260289	0.00232043
Dock9	-0.448136	0.000260543	0.00232091
9430041J12Rik	-1.3007	0.00026229	0.00233125
H3f3b	1.53108	0.000262726	0.00233125
Eprs	1.3905	0.000262755	0.00233125
Gnl3	0.70681	0.00026305	0.00233125
Zfp536	-0.495577	0.000263065	0.00233125
Rras2	1.02689	0.000263132	0.00233125
Cfap46	0.825454	0.00026318	0.00233125
2210016F16Rik	1.39075	0.000263309	0.00233125
Exosc2	0.569839	0.000263696	0.0023329
Ptpro	1.01585	0.000264932	0.00234058
Hip1r	-0.822822	0.000264968	0.00234058
Gm34590	-0.797295	0.000266612	0.00235332
Tada2a	-0.436093	0.000269063	0.00237315
Sptb	-2.28418	0.000270928	0.00238778
Chst2	0.802446	0.0002713	0.00238925
Plp1	-1.24384	0.000271669	0.00239069
Dph3	1.24436	0.00027234	0.00239478
Kcnq4	-3.03007	0.000273021	0.00239895
Pcyt2	-1.25361	0.000273527	0.00239916
Zfp768	0.921606	0.000273639	0.00239916
4930570G19Rik	-0.981225	0.000273732	0.00239916
Pip4k2a	-0.468119	0.000273871	0.00239916
Jakmip3	-0.733694	0.000274914	0.00240648
Nckipsd	1.32552	0.000275945	0.00241322
Gm28375	-0.436346	0.000276099	0.00241322
Pacrg	-0.807425	0.000276984	0.00241914
Uhrf1bp1l	0.703533	0.000277365	0.00242064
Mgrn1	-0.431071	0.000278308	0.00242704
Leprot	-0.492227	0.000279602	0.0024365
Atp9a	-0.568281	0.000281056	0.00244734
Ccdc122	1.14651	0.00028384	0.00246972
Rpl18a	3.35111	0.000284331	0.00247214
Rab3b	0.988831	0.0002851	0.00247698
Nup188	0.642156	0.000286466	0.00248699
Samd12	1.39556	0.000287994	0.00249839
Dcaf12	-0.4835	0.000288261	0.00249884
Adamts4	-0.793496	0.000288843	0.00250088
Apbb1ip	-1.01156	0.000288928	0.00250088
Soga1	-0.671604	0.000289214	0.00250149
Mars2	0.577542	0.000290289	0.00250893
Ccnd3	-1.91514	0.000293785	0.00253725
Klhl29	0.689951	0.00029416	0.00253861
Fez1	-0.614371	0.000294853	0.0025417
Sptan1	0.563328	0.000294957	0.0025417
Tex14	0.931085	0.000296526	0.00255333
E230001N04Rik	2.40088	0.00029729	0.00255618
Cast	1.35273	0.000297297	0.00255618
Reep5	-0.681236	0.000298511	0.00256472
Bend3	0.868443	0.000298802	0.00256533
Slc25a30	0.730237	0.000301082	0.00258299
Rtn3	-0.339648	0.000303906	0.00260529
AI987944	-0.383206	0.000304435	0.0026079
Heatr3	-0.429343	0.000305005	0.00261086
B3galnt2	0.411798	0.000305698	0.00261487
Gm29994	0.679774	0.00030768	0.00262989
Elovl1	-0.785414	0.000309695	0.00264516
Gpld1	-3.4867	0.000309971	0.00264557
Smc1b	0.733735	0.000311541	0.00265624
1700001K19Rik	0.977977	0.000311895	0.00265624
Trp53	0.556422	0.000312234	0.00265624
Dirc2	-0.421188	0.000312291	0.00265624
Tspoap1	2.85583	0.000312365	0.00265624
Abcb4	0.746815	0.000312998	0.0026586
Dusp15	-0.764652	0.000313099	0.0026586
P2ry14	0.752197	0.000318585	0.0027032
Cipc	-0.503651	0.000320268	0.00271468
Stard3nl	-0.443243	0.000320406	0.00271468
Pcdh15	0.892177	0.000320832	0.00271544
Cadm4	-0.627463	0.000320963	0.00271544
Cercam	-0.954814	0.000321851	0.00271992
Kdm6a	-0.312966	0.00032196	0.00271992
Filip1l	0.658588	0.000322437	0.00272197
Rpl10a	2.53553	0.000322801	0.00272306
Mgst3	-2.52904	0.000323821	0.00272969
Osbpl7	-0.749608	0.00032407	0.0027298
Fundc2	1.21457	0.000326784	0.00275067
Dact3	-0.770073	0.000327711	0.00275571
Tspan15	-0.746604	0.000327905	0.00275571
Il4i1	0.909222	0.000328095	0.00275571
Gm15813	-0.73545	0.000328399	0.00275627
Spry1	0.945572	0.00032867	0.00275656
Hmces	-0.57439	0.00032891	0.00275658
Plcxd2	2.96176	0.000329242	0.00275737
Nfix	-0.681379	0.000330629	0.00276699
Agtpbp1	-0.317914	0.000331966	0.00277618
Tmcc3os	-0.566894	0.000332932	0.00278225
Lamtor5	1.59579	0.000334174	0.00279063
Slc44a1	-0.596449	0.000334906	0.00279474
Dock5	-0.620434	0.000335721	0.00279953
Zswim4	0.628694	0.000336255	0.00280197
Hspa9	1.05907	0.000337092	0.00280692
Pcyt1b	-0.63535	0.00033763	0.0028094
4930590J08Rik	0.905031	0.000338131	0.00281155
Rap1gap	-3.2447	0.000338494	0.00281255
Asxl3	-0.456819	0.000339451	0.00281849
Tprn	-0.669139	0.000339758	0.00281902
Sez6l2	-1.14494	0.000342499	0.00283973
Pzp	-1.31373	0.000344095	0.00284974
Eef1a1	1.39879	0.000344197	0.00284974
Garem1	-0.639423	0.000344841	0.00285304
Kcnh7	-1.79351	0.000347079	0.00286952
Asxl2	-0.33195	0.00034803	0.00287533
Dnmt3b	0.736766	0.000349866	0.00288664
Scg5	-0.659523	0.000349896	0.00288664
Slc2a2	0.637411	0.000350195	0.00288706
Opalin	-1.53839	0.000351434	0.00289522
Aars	1.27874	0.000352204	0.00289951
Gm26835	0.65344	0.000353934	0.00291168
Zbtb8a	0.5771	0.000354634	0.00291538
Spata5	0.316402	0.000357078	0.00293339
Map3k1	0.889608	0.000359142	0.00294826
Xk	-2.35605	0.000361847	0.00296837
Lrrc51	0.638771	0.000362674	0.00297306
Bax	0.998057	0.000363265	0.0029758
Gm16555	-0.863529	0.000364068	0.00298028
Mars	1.35322	0.000364778	0.00298398
Ttc27	0.491353	0.000365186	0.00298422
Sema4g	-1.96552	0.000365321	0.00298422
Sema6d	-0.603433	0.000365903	0.00298688
Alk	-1.48396	0.000367139	0.00299279
Wnt3	-0.71673	0.000367172	0.00299279
Slc44a5	2.79306	0.0003674	0.00299279
Acy3	-1.41287	0.000367679	0.00299297
Arhgap4	1.16819	0.000368325	0.00299455
Oxr1	-0.575563	0.00036839	0.00299455
E330009J07Rik	-0.734954	0.000368993	0.00299736
Slc25a20	0.704381	0.000371352	0.00301441
Rapgef5	-0.8099	0.000372295	0.00301855
Scd2	-0.651743	0.000372382	0.00301855
Grm1	-3.53192	0.000373051	0.00302187
Acot7	-0.874088	0.000374448	0.00303107
4930509J09Rik	0.85809	0.000374792	0.00303175
Zmat3	0.796515	0.000378784	0.0030619
Arhgap23	-0.738564	0.000380985	0.00307549
Dtd2	0.720903	0.000380994	0.00307549
Gclm	-0.552869	0.000381836	0.00308014
Dnajc24	-0.388909	0.000382716	0.0030851
Tecpr2	-0.72001	0.00038594	0.00310893
Ptprz1	3.50745	0.000387007	0.00311536
Prmt1	1.5925	0.000387678	0.0031186
3300002A11Rik	-0.716747	0.000388297	0.00312142
Rps6ka3	0.428617	0.000388984	0.00312479
Pgpep1	1.70361	0.000390455	0.00313444
Noc3l	0.576071	0.000390884	0.00313571
Gm11659	-0.622154	0.000391559	0.00313896
Nxpe3	-0.465918	0.000392449	0.00314304
Ovgp1	0.8881	0.00039261	0.00314304
Plcl1	-0.727746	0.00039315	0.0031452
Fam174a	0.827164	0.000394096	0.0031506
BC051142	0.854988	0.0003963	0.00316604
Dcaf4	-0.505845	0.000398362	0.00317946
Cblb	-0.571864	0.000398527	0.00317946
P2rx3	2.45468	0.000402342	0.00320769
Mvk	-1.47248	0.000402768	0.00320888
Pacs2	-0.852088	0.000403318	0.00321106
Dlc1	0.612214	0.000404408	0.00321754
Sall1	-0.606828	0.00040477	0.00321821
Ptprt	1.76304	0.000405076	0.00321844
Sorcs1	-1.47941	0.000405777	0.00322036
Adamts17	3.26942	0.000406256	0.00322036
Syne1	0.89994	0.000406396	0.00322036
Fmn1	1.16973	0.000406426	0.00322036
Tbc1d10b	-0.838635	0.000407677	0.00322807
Zmynd8	-0.375923	0.000407968	0.00322817
Vars	0.734647	0.000411892	0.003257
D10Wsu102e	0.739467	0.000412771	0.00326173
AC101921.1	1.11347	0.000415212	0.00327879
Rabgap1l	-0.594698	0.00041821	0.00330022
Dagla	3.53222	0.000420606	0.00331688
Srpk3	-0.806614	0.000421093	0.00331694
Kif1a	-0.434018	0.000421185	0.00331694
Kcnu1	-0.728611	0.000422012	0.00331955
Lrig3	-0.532056	0.000422089	0.00331955
Fdft1	-1.31408	0.000423859	0.00333122
Megf8	0.526617	0.000424225	0.00333135
4430402I18Rik	0.830659	0.000424449	0.00333135
Ipo4	1.53372	0.000425787	0.0033396
Ppa2	0.826528	0.000429029	0.00336275
Abraxas1	0.571163	0.000432969	0.00339135
Scd1	-1.80235	0.000434135	0.00339819
Smtnl2	-1.68606	0.000434988	0.00340191
Psmg4	1.33042	0.000435196	0.00340191
Tsfm	1.38879	0.000436427	0.00340924
Npepl1	0.559486	0.000438127	0.00342022
Akap13	0.392939	0.000439406	0.0034279
Ust	0.768281	0.000441073	0.00343859
Tbc1d14	-0.645196	0.000442577	0.003448
Dll1	1.32957	0.000445119	0.00346398
Stau2	0.47694	0.000445224	0.00346398
Dennd5a	-0.522433	0.000446042	0.00346613
Ypel2	-0.792015	0.000446097	0.00346613
Synm	-0.459132	0.000446441	0.00346648
Sri	-0.738304	0.000446779	0.00346679
Gm44662	-0.867728	0.000448973	0.00347979
Efna2	-1.04026	0.000449285	0.00347979
Scml2	0.992658	0.000449373	0.00347979
Hs6st3	-2.83702	0.000449652	0.00347979
Spry2	0.590306	0.000450184	0.00348158
Ogdhl	0.922201	0.000452127	0.00349428
Msmo1	-1.66657	0.000452883	0.0034978
Tbcc	1.48366	0.000455733	0.00351747
Spag9	-0.282144	0.000457586	0.00352943
Kndc1	-1.30306	0.000459046	0.00353605
Tmem260	-0.314637	0.000459053	0.00353605
Dus4l	0.576778	0.000461311	0.00355109
Rps15	2.84851	0.000462389	0.00355703
Mapkapk3	1.04788	0.000464016	0.00356718
Hs3st5	-3.2347	0.000464497	0.00356852
Paip2	-0.42793	0.000464936	0.00356953
Gm20635	0.896954	0.000465284	0.00356984
Urb1	0.606177	0.000466578	0.00357741
Tsen54	1.19596	0.000469868	0.00360025
Ptch1	0.403188	0.000470201	0.00360043
Aga	-0.968459	0.000471204	0.00360371
Kat2b	-0.554357	0.000471249	0.00360371
Cachd1	-1.58693	0.000475775	0.00363592
Zcchc24	-0.810252	0.000478707	0.00365593
Gadd45a	1.59448	0.00047948	0.00365942
2410002F23Rik	0.375902	0.000480951	0.00366653
4931428F04Rik	0.715125	0.00048107	0.00366653
Cnksr2	-1.04923	0.000481358	0.00366653
Slc6a9	-0.524104	0.000483182	0.00367801
Ubald2	0.915443	0.000484568	0.00368615
Cdc42bpa	-0.481863	0.000485246	0.00368888
Bace1	-0.627739	0.000487823	0.00370605
Got1	1.48038	0.000488349	0.00370762
Esrrg	-1.96183	0.000489376	0.003713
Nde1	-0.769578	0.000491914	0.00372981
Dnaja4	-1.87451	0.000495831	0.00375706
Trp53i13	-0.647674	0.000499431	0.00378187
Hykk	0.775406	0.000501493	0.00379502
Cacna1b	-2.26755	0.000502086	0.00379702
Adarb1	1.3533	0.000503745	0.00380709
Fam214a	-0.816234	0.00050731	0.00383021
Magt1	-0.585031	0.000507868	0.00383021
Fastkd1	0.552715	0.000508214	0.00383021
Ticam1	-0.706062	0.000508394	0.00383021
Tmem120b	0.47173	0.000508453	0.00383021
Zfp697	0.698086	0.000510671	0.00384109
Zkscan2	1.02379	0.000510861	0.00384109
Gm20619	1.08892	0.000510996	0.00384109
Stxbp6	-0.636852	0.000511543	0.00384109
Mast2	0.421693	0.00051155	0.00384109
Grsf1	1.42318	0.000512053	0.00384238
Kcna6	-0.733309	0.000512737	0.00384503
Inpp5f	-0.637839	0.000513932	0.00385151
Scg3	1.96447	0.000514758	0.00385521
Cnmd	0.822204	0.000516614	0.00386574
4932438H23Rik	1.00995	0.00051683	0.00386574
Accs	0.816098	0.000517282	0.00386663
Gm26870	-1.1788	0.000520023	0.00388462
Pafah1b2	-0.453884	0.000524332	0.00391429
Brca2	0.589258	0.000524742	0.00391484
2023-09-01	-0.627525	0.000526324	0.00392412
3110021N24Rik	-0.491804	0.000526695	0.00392436
Cabyr	-0.619826	0.00052729	0.00392449
3110082I17Rik	0.549805	0.000527387	0.00392449
Gm12530	0.767823	0.000530232	0.00394313
Adrm1	1.53899	0.000530968	0.00394608
Cadps	0.527905	0.00053324	0.00396043
Gm17552	-1.58145	0.000533881	0.00396266
Aldh5a1	-1.20408	0.000534924	0.00396787
4930408O17Rik	-0.691899	0.000538327	0.00399044
Depdc1b	-2.05639	0.000538654	0.00399044
Dnhd1	1.01665	0.000541849	0.00401155
Thumpd3	0.411049	0.000548701	0.00405969
Pabpc4	0.68844	0.000549122	0.00406022
Gm17949	0.708501	0.000551043	0.00407183
Mast3	-0.501033	0.000551424	0.00407205
Vcl	0.765088	0.000551942	0.00407329
Abhd11	2.12245	0.000553348	0.00408107
Trim37	0.543169	0.000554901	0.00408993
Clcn2	-0.934064	0.000556972	0.00410259
Gpm6b	-0.336989	0.000559328	0.00411734
Lrp4	0.655176	0.000560387	0.00412252
Wrn	-0.353606	0.000561511	0.00412817
Det1	0.516561	0.000562902	0.00413578
Pla2g4a	-0.677461	0.000565729	0.00415393
Luzp2	-0.850111	0.000568855	0.00417424
Ndufaf6	0.723545	0.000571108	0.00418813
Gm13572	-0.804083	0.00057172	0.00418997
Prickle1	-0.545998	0.000572527	0.00419246
Cops7a	1.03446	0.000572782	0.00419246
Rae1	0.426248	0.000574273	0.00420073
Fgd1	0.665721	0.000574654	0.00420087
Sgpl1	0.646098	0.000575188	0.00420213
Pcsk5	1.94593	0.000577536	0.00421509
Oser1	-0.471574	0.000577688	0.00421509
Polr2f	1.14351	0.000578926	0.00422147
Uxt	0.529265	0.000580272	0.00422863
Phf11c	0.776487	0.000580997	0.00423126
Pgm2l1	2.65643	0.000582265	0.00423784
Riiad1	1.01111	0.000586922	0.00426906
Gm49318	-1.13747	0.000587498	0.00427058
R3hcc1l	-0.414567	0.000591604	0.00429773
Rffl	-0.825394	0.000592202	0.00429939
Poln	0.671278	0.0005928	0.00430104
Prkab2	1.32475	0.000593546	0.00430311
Prrt1	0.508804	0.000593826	0.00430311
Lgmn	-0.739719	0.000594802	0.00430749
Zkscan17	0.715424	0.000595336	0.00430868
Apobec4	0.612916	0.00059631	0.00431303
Gca	-0.641873	0.000599074	0.00433033
Nipsnap1	0.773597	0.000603794	0.00436174
Mafg	0.534774	0.000605295	0.00436728
Bche	-0.494028	0.000605322	0.00436728
Gamt	-2.08786	0.000605689	0.00436728
Boll	0.971727	0.000611638	0.00440744
Psg16	-1.77641	0.000612062	0.00440776
Mrgpra2b	1.36078	0.00061325	0.00441358
Noc4l	0.789277	0.000614161	0.0044174
P2rx4	-0.489446	0.000615381	0.00442343
Mak16	0.489577	0.00061637	0.0044278
Cmc4	-0.436827	0.000617045	0.00442991
Atg4d	-0.482094	0.000618238	0.00443573
9330104G04Rik	-1.21684	0.000620542	0.00444952
Arl16	1.34449	0.000623901	0.00447084
Qpct	0.813105	0.000624673	0.00447361
Rbmx	-0.370693	0.000629719	0.00450576
Tspan14	-0.471572	0.000629937	0.00450576
2810432F15Rik	-0.809992	0.000634542	0.0045359
Gm48740	-0.818763	0.000636179	0.0045448
Tmco4	1.00605	0.00064	0.00456929
Pla2g16	-0.614292	0.00064143	0.00457587
Dcaf15	0.573183	0.000641709	0.00457587
Gstm7	-0.784994	0.000643983	0.00458927
Srgap2	-0.55361	0.000647656	0.00461261
Eef1g	0.851681	0.000648821	0.00461808
Adamtsl1	-0.753881	0.000651643	0.00463532
Actn1	-1.18875	0.000653408	0.00464503
Efnb3	-0.567101	0.000655419	0.00465187
2810004N23Rik	0.347917	0.000655783	0.00465187
Gm10373	-0.51319	0.000655961	0.00465187
Gm10069	-0.84634	0.000655971	0.00465187
Gm20457	-0.626362	0.00066101	0.00468474
Pard3	-0.464999	0.000665707	0.00471515
Cds2	-0.367198	0.000668948	0.00473523
Gm2415	-1.31971	0.000670186	0.00474109
Sccpdh	-1.04258	0.000682063	0.00482014
Rnf150	2.39547	0.000682189	0.00482014
Pdia6	-1.05975	0.000682814	0.00482162
Rftn2	-0.539537	0.000683399	0.00482282
Map4	-0.45129	0.000684847	0.00483011
Dennd5b	-0.513064	0.000685862	0.00483433
Mboat2	-0.504627	0.000688565	0.00485044
Lix1l	0.561267	0.000691335	0.004867
Sorcs3	0.923527	0.000694995	0.00488958
Kif13a	-0.583621	0.000695617	0.00488958
Wdr36	0.432883	0.000695806	0.00488958
Gm48249	-0.941407	0.000696881	0.00489418
Cdc34	1.49788	0.000698275	0.004901
Itsn2	-0.3848	0.000699416	0.00490346
Dph1	0.567261	0.000699468	0.00490346
Usp36	0.461985	0.000701068	0.0049117
Sh3glb2	-0.800395	0.00070244	0.00491835
Csf2ra	0.546715	0.000704389	0.00492903
Pdk2	-0.953909	0.000708297	0.00495339
Phf1	0.627418	0.000710532	0.00496603
Lrrc49	0.390555	0.000713218	0.0049818
Hdac7	-0.474207	0.000723375	0.00504972
Prr18	-0.599606	0.000724427	0.00505402
Gar1	1.16462	0.000727449	0.00507206
Emd	1.4662	0.000728357	0.00507534
Yars	1.15406	0.000729594	0.00508091
Epas1	-1.89835	0.000730335	0.00508302
A330049N07Rik	-0.454633	0.000731762	0.00508818
Gm26673	-0.974442	0.000731952	0.00508818
Gm36975	-0.530955	0.000736901	0.00511952
Unc13a	2.0182	0.000738208	0.00512284
Nars2	0.37747	0.00073826	0.00512284
Cdh10	-0.724338	0.000741775	0.00514415
Rgs3	-0.554134	0.000743021	0.00514972
Fam228b	-0.537756	0.000743596	0.00515063
Eef1e1	1.43289	0.000744229	0.00515194
Gm20521	0.57901	0.0007455	0.00515767
Dennd1b	0.767826	0.00074677	0.00516338
A330015K06Rik	-0.643924	0.000747408	0.00516472
Sptbn1	-0.552369	0.000748753	0.00516961
Cox17	1.02043	0.000749007	0.00516961
Runx2	0.42617	0.000750687	0.00517558
Spdya	0.802237	0.000750763	0.00517558
Eepd1	0.634873	0.000754034	0.00519505
Gm15892	0.834634	0.000758695	0.00522407
Mpp5	-0.66945	0.000759463	0.00522626
Nop53	1.32002	0.000760565	0.00522804
Sgce	-0.279724	0.000760639	0.00522804
4930402H24Rik	-0.361602	0.000761072	0.00522804
Telo2	0.632454	0.000762219	0.00523283
Smad7	-0.952071	0.000763208	0.00523652
Rpl23a	2.3328	0.000773766	0.00530582
Noxo1	0.519087	0.000778781	0.00533706
Tubb4a	-0.996136	0.000781793	0.00535454
Rpl24	3.43058	0.000783673	0.00536258
Mrto4	1.70828	0.000783889	0.00536258
Gm28940	1.06563	0.000786395	0.0053754
D7Ertd443e	-0.676394	0.00078669	0.0053754
Gm11250	-0.914278	0.000787989	0.00537854
Anapc15	0.928139	0.000788075	0.00537854
Paqr8	-0.877713	0.000788882	0.00537979
Mecr	0.382435	0.000789185	0.00537979
Twistnb	0.58315	0.000792591	0.00539985
Stard9	-0.532905	0.000799147	0.00543835
Gaa	2.15252	0.00079918	0.00543835
Meis1	-0.373611	0.000800916	0.00544698
Enox1	-0.421863	0.000803057	0.00545834
Tkt	-0.756523	0.00080742	0.00548479
Stard6	0.695967	0.000810104	0.0054981
Epha4	-0.674385	0.000810326	0.0054981
Nkain1	-0.836603	0.000815213	0.00552803
Car2	-0.695502	0.000819588	0.00555446
Gm11899	1.85355	0.000821916	0.00556698
Gm21663	-0.926958	0.000823271	0.00557291
Gpr62	-1.11711	0.000824479	0.00557784
Clip2	-0.550497	0.000825339	0.00557971
Phb	2.09079	0.000825883	0.00557971
Ccdc85a	-3.88888	0.000826197	0.00557971
Gmnn	-2.57766	0.000829011	0.00559546
Zbtb1	0.372635	0.000830203	0.0055988
Apbb2	-0.511496	0.000830469	0.0055988
Acly	-0.725414	0.000833913	0.00561717
Bicd2	-0.665191	0.000834162	0.00561717
Ermp1	-0.669916	0.000836161	0.00562738
Igsf21	3.14896	0.000838955	0.00564291
Gss	-0.571451	0.000840537	0.00565028
9330159F19Rik	-0.728522	0.00085064	0.00571489
Bcas3	-0.292405	0.000852038	0.00572097
Zfp335os	0.471888	0.000854643	0.00573514
Fam222a	-0.982132	0.000855841	0.00573987
Gm2164	0.718519	0.00085948	0.00576094
Znhit6	0.489091	0.000861353	0.00577017
Kif9	0.661537	0.000862716	0.00577597
Dct	1.29551	0.000867367	0.00580376
Ccdc24	-0.591006	0.000869697	0.00581601
Slc4a10	1.02739	0.000874808	0.00584682
Dlg1	-0.351978	0.000877198	0.00585942
Agbl2	0.606728	0.000880857	0.00588048
Map3k14	0.69044	0.000882765	0.00588821
Dlgap4	0.576145	0.000883029	0.00588821
Notch1	2.21738	0.000887142	0.00591225
Mvd	-1.41733	0.000892975	0.0059477
Gm45352	-1.34858	0.00089618	0.005964
Cdan1	-0.659666	0.000896449	0.005964
Plekhg5	2.24224	0.000899105	0.00597825
Trmt1	0.54961	0.0009031	0.00600138
Zfp952	-0.387928	0.00090651	0.00601976
Ndst3	-3.2649	0.000906902	0.00601976
Abhd6	-0.399368	0.000913147	0.00605775
Tbc1d31	0.663706	0.000916115	0.00607397
H3f3a	0.862005	0.000917392	0.00607896
Khdrbs3	-0.722389	0.000918929	0.00608568
Fam234a	-0.781549	0.000919565	0.00608642
Nlgn2	2.03866	0.000927106	0.00613174
Nolc1	0.570849	0.000927468	0.00613174
Pde3a	2.25801	0.000930159	0.00614603
Trmt13	-0.444499	0.000933273	0.00616067
Ift57	0.476419	0.000933435	0.00616067
Ift81	0.484673	0.000936642	0.00617832
Jund	1.16339	0.000940889	0.00620282
Spopl	-0.305881	0.000943196	0.00621367
Nop56	0.599952	0.000943604	0.00621367
Astn1	-0.842966	0.000946249	0.00622142
Polr3g	0.500656	0.000946256	0.00622142
Caskin2	-0.710702	0.000946669	0.00622142
Fbxo21	-0.523683	0.000946924	0.00622142
Cyp51	-1.35556	0.000950572	0.00623922
Prodh	0.672923	0.000950707	0.00623922
Fbxo10	0.411066	0.000951266	0.00623936
Tle1	-0.706606	0.000951985	0.00624055
Macf1	-0.485776	0.000956259	0.00626504
Kank1	-0.798323	0.0009615	0.00629582
Ybey	0.807636	0.000967608	0.00633224
Zhx3	-0.531143	0.000969752	0.0063427
B230217C12Rik	1.68747	0.000974023	0.00636705
Kars	1.15011	0.000976156	0.00637741
Phc1	-0.399004	0.000979059	0.00638596
Lonrf3	1.07183	0.000979094	0.00638596
4930405A10Rik	-0.801863	0.000979114	0.00638596
Asb14	0.761603	0.000984087	0.00641479
Arl6ip5	-0.666292	0.000987054	0.00643052
Clock	0.279994	0.000992476	0.00646222
Elovl7	-0.836503	0.000999587	0.00650488
Gm40578	-0.745256	0.00100504	0.00653671
Bcorl1	-0.873679	0.00101068	0.00656605
Gm43666	1.00974	0.00101068	0.00656605
Lypd6	-0.762716	0.00101173	0.00656918
Galnt13	-2.41599	0.00101604	0.00659346
Atl1	-0.32996	0.00101793	0.00660208
Elavl3	-0.589031	0.00102049	0.00661499
Bhlhe41	-0.669773	0.00102235	0.00662088
Gm43192	1.83966	0.00102254	0.00662088
Tex30	0.547058	0.00103084	0.0066709
Dync1i1	-0.912625	0.00103179	0.0066733
Tmem219	-0.520998	0.00103367	0.00668178
Gm3848	1.55273	0.00103538	0.00668909
Fbxo4	0.40978	0.00103804	0.00670255
Ptma	-0.470507	0.00104138	0.00672035
Lrrc8a	1.59102	0.00104407	0.00673293
Gfra1	0.769474	0.00104474	0.00673293
Tsen15	0.479952	0.00104506	0.00673293
Dolk	1.62707	0.00104607	0.00673566
Gm5441	2.18905	0.00104737	0.00673814
Gsn	-0.858206	0.00104761	0.00673814
Rassf4	-0.824624	0.00107393	0.00690356
Gm16741	-0.737372	0.00108213	0.00695246
Igf2r	0.503172	0.00108522	0.00696842
Gm20754	0.563836	0.00109227	0.00700981
Sh3bgrl2	0.425553	0.00109439	0.00701959
Tsr1	0.527743	0.00109527	0.00702136
Tomm40	0.461889	0.00109955	0.00704489
Ippk	-0.7676	0.00110242	0.00705937
Nol4l	-0.74485	0.00110575	0.00707679
Rabepk	0.677611	0.00110927	0.00709543
Tmem167b	0.948464	0.00111197	0.00710877
Dtx3	0.594722	0.00111295	0.0071094
Nsdhl	-1.42351	0.00111329	0.0071094
Gm9856	0.570137	0.00111472	0.00711461
Slc2a9	1.22177	0.00111949	0.00714111
Sp2	0.447129	0.00112067	0.00714475
Wdr18	1.07911	0.00112372	0.00716025
Ak2	0.545602	0.00112577	0.00716939
Jag1	1.08995	0.00112735	0.00717547
Raph1	0.349839	0.0011294	0.00718464
Lbr	-0.384222	0.00113189	0.00719651
Top1	-0.344026	0.00113294	0.00719928
Nlgn3	2.14793	0.00114097	0.00724629
Vegfd	0.828107	0.00114169	0.00724692
Setd6	0.990522	0.00114389	0.00725692
Tmem88b	-0.592257	0.0011451	0.00726067
Rnf20	-0.248315	0.0011458	0.00726109
Shroom2	-0.725235	0.0011488	0.00727617
Dgat2	0.541926	0.00115208	0.00729298
Cyb5a	-0.587536	0.00115841	0.00732902
Ift43	-0.473603	0.00115921	0.00733009
Chmp2b	-0.825301	0.00115996	0.00733085
Haus7	0.737551	0.00116137	0.00733574
Cstf2	1.09059	0.00116334	0.0073442
Amd2	0.528942	0.00116923	0.00737392
Ctif	-0.506676	0.00116931	0.00737392
Slc4a2	-0.559942	0.00117279	0.00738853
Cadm3	-3.55054	0.0011729	0.00738853
Atn1	-0.96239	0.00117416	0.00739246
Myo1d	-0.61718	0.00117498	0.0073936
Rap1gds1	-0.557337	0.001181	0.00742748
Qrsl1	0.428358	0.00118768	0.00746545
Tmem144	0.344491	0.00118854	0.00746678
Wdr17	0.487106	0.00118963	0.00746959
Itch	-0.343595	0.00119192	0.00747126
Gm28370	0.450003	0.001192	0.00747126
Mthfd2	1.34755	0.00119205	0.00747126
Lrmda	-0.722795	0.00119247	0.00747126
Jade3	0.640082	0.00119489	0.00747893
Gm12239	-4.33191	0.00119498	0.00747893
Pcdhga5	0.608103	0.00119718	0.00748868
Bicc1	-0.700122	0.00119849	0.00749285
Smc3	-0.367601	0.00120253	0.00751401
Gm17160	-0.679021	0.00120512	0.00752617
Mical3	-0.467943	0.00120882	0.00754522
Tmem229a	-0.620039	0.00121181	0.0075598
Stx7	-0.428223	0.00121282	0.00756208
Rps15a	2.92313	0.00121401	0.00756541
Itpr1	0.507708	0.00121567	0.00756767
Pak2	-0.306212	0.00121665	0.00756767
Epb41	1.70327	0.00121754	0.00756767
Gna12	-0.524089	0.00121759	0.00756767
Mdh2	1.26094	0.00121794	0.00756767
Klc2	1.46864	0.00121828	0.00756767
Gm21671	-0.668493	0.0012197	0.00757246
Rars	0.563612	0.00122487	0.0076005
Gm15700	0.938604	0.00122968	0.00762624
Atp8b5	0.610882	0.00123305	0.00764306
Tmem120a	0.940301	0.00123385	0.00764396
Stmn1	-1.01656	0.00124585	0.00771418
Casp3	2.28557	0.0012468	0.00771594
Tubg1	1.32649	0.00124871	0.00772023
Canx	-0.677437	0.00124882	0.00772023
Csrnp3	-0.422263	0.00125249	0.00773577
Gm20404	-0.561318	0.00125267	0.00773577
Bbox1	0.69077	0.00126675	0.00781857
Gjb1	-0.62934	0.00127143	0.00784328
Tnip2	0.443608	0.00127344	0.00785155
Dhcr7	-0.893958	0.00127772	0.00787375
Fggy	-0.45964	0.00128092	0.00788926
P2ry12	0.635162	0.00128546	0.00791301
Ddr1	-0.594048	0.00128655	0.00791556
Ppp4r4	0.799587	0.00128894	0.00792606
Isoc2a	0.575912	0.00129364	0.00795073
Ccdc50	-0.380572	0.00130563	0.00802019
Fam92a	-0.531571	0.00131205	0.00805538
Gm28319	-0.659919	0.00131513	0.00807004
Ddah1	-2.97751	0.0013162	0.00807234
Gm816	-1.07765	0.00131708	0.00807346
Wdr75	0.504315	0.00132438	0.00811394
Zfp469	1.41825	0.00132952	0.00814109
Cdc37l1	-0.489294	0.00134384	0.00822252
Atp11a	-0.373783	0.00134423	0.00822252
Inf2	-0.618436	0.00134575	0.00822749
Nin	0.486391	0.00134683	0.00822973
Afap1l1	-0.545814	0.0013572	0.0082818
Fem1a	0.451366	0.00135723	0.0082818
Atg4c	-0.257436	0.00135749	0.0082818
Gtf2ird2	0.589957	0.00135826	0.00828218
Ndufv1	1.03916	0.00136177	0.00829924
Pstpip2	-0.711326	0.00136732	0.00832617
Stat3	0.520594	0.00136762	0.00832617
Cdk5	-0.69181	0.00136892	0.00832967
Ring1	-0.500772	0.00137148	0.00834091
Cdk18	-0.856797	0.00137298	0.00834565
Efcab14	-0.644032	0.00137647	0.0083625
Rab6b	-0.794213	0.00138241	0.00839418
Mfsd2b	0.574508	0.00138709	0.00841822
Rab37	-0.872654	0.00138946	0.00842818
Tfdp2	-0.651614	0.00139721	0.00847076
Vmp1	-0.382863	0.00140095	0.00848899
Chka	0.293823	0.00140352	0.00850014
Dcun1d2	0.3617	0.00141196	0.00854683
Slc3a1	0.7884	0.00141509	0.0085595
Ppib	-0.758211	0.00141553	0.0085595
Irak4	0.473976	0.00142645	0.00862105
Map9	0.756038	0.0014277	0.00862412
Ergic1	0.517137	0.0014407	0.00869808
Bcl9l	-0.803504	0.00144201	0.00870149
Dnajc6	-0.54827	0.00144758	0.00873059
Ston2	-0.567903	0.00144859	0.00873211
Plpp6	1.11073	0.0014497	0.00873427
Pcdhga11	0.671733	0.00145151	0.00873816
Rbm11	0.833403	0.00145185	0.00873816
Cars	1.2938	0.00145951	0.00877972
Gab1	-0.503413	0.00146951	0.00883534
Arid5a	0.847535	0.00147136	0.00884184
D930048G16Rik	-0.816872	0.00147408	0.00884927
Tmem170b	-0.324804	0.00147412	0.00884927
Anxa5	-2.47435	0.00148101	0.00888073
Plekhf1	-0.850756	0.0014822	0.00888073
Wdr20	-0.437984	0.00148236	0.00888073
Gtf2i	-0.429876	0.00148241	0.00888073
Plekha4	0.750223	0.0014859	0.008897
Ino80e	0.546437	0.00148897	0.00891083
Efcab2	0.439074	0.00149222	0.00892567
Rnf5	1.15051	0.00150115	0.00897443
Dnajc12	1.43103	0.00150382	0.00898577
Slc4a8	0.542529	0.00151229	0.00903178
Fads1	1.16897	0.0015237	0.00909522
Tada1	-0.521047	0.00152789	0.0091121
Snx30	-0.465364	0.0015281	0.0091121
Bclaf3	0.2933	0.00153329	0.00913836
Prr5l	-0.826872	0.00153598	0.00914972
Cers2	-0.548503	0.00154276	0.0091854
Cdh6	0.547276	0.00154673	0.00920429
Gm13403	-0.647885	0.00155015	0.00921997
Hic2	0.663863	0.00155489	0.00924148
Mrps33	1.90456	0.00155536	0.00924148
AC098883.2	-0.627314	0.00156086	0.00926941
Pdia3	-0.838334	0.00156322	0.0092768
Flywch2	1.66918	0.0015637	0.0092768
Kif20b	0.802033	0.00156797	0.00929738
Flnb	-0.498799	0.00157301	0.00932249
Etf1	0.466999	0.00157405	0.00932391
St8sia3os	-1.1293	0.00157791	0.00934199
Ttc32	0.550202	0.0015806	0.00935317
E030018B13Rik	-0.904852	0.00158737	0.00938845
Tsc22d3	-0.630269	0.00159403	0.00942301
Entpd6	0.474077	0.00159742	0.00943826
Rpl7l1	0.488203	0.00159835	0.00943895
Matn4	-0.463381	0.00159989	0.00944323
Rap1a	-0.72028	0.00160352	0.00945985
Nicn1	0.968728	0.00160736	0.00947774
Gipr	-2.64557	0.00161159	0.00948841
1190005I06Rik	-1.46248	0.00161241	0.00948841
Clstn2	-3.39745	0.00161434	0.00948841
Gm8739	-0.703772	0.00161451	0.00948841
Gm26694	-0.432942	0.00161456	0.00948841
Ugp2	-0.44668	0.00161481	0.00948841
Colgalt1	0.603589	0.00161489	0.00948841
Cnp	-0.578343	0.00161674	0.00948982
Gm15347	-0.565992	0.00161677	0.00948982
Cldn12	0.853639	0.00161776	0.00949087
9530027J09Rik	0.438046	0.00162014	0.00950001
Arl4d	0.868805	0.00162115	0.00950114
Gm11465	-0.545066	0.0016287	0.00954056
Lsm11	1.90592	0.00163301	0.00956099
Zfpm2	0.513647	0.00163441	0.00956439
Idi1	-1.89492	0.00164118	0.00959564
Picalm	-0.299632	0.0016414	0.00959564
Pms1	-0.405037	0.00164274	0.00959863
Gm48678	-0.479011	0.00164426	0.00960269
Rab13	1.21822	0.00165652	0.00966941
Gm26917	0.45054	0.00165832	0.00967509
Cpeb2	-0.372936	0.00166097	0.00968565
Idh1	-0.60019	0.00166182	0.00968577
Clmn	-0.314219	0.00166469	0.00969763
Amph	-0.459592	0.0016698	0.00972253
Rims2	1.15728	0.00167408	0.00974254
Shisa4	-0.71932	0.00167633	0.00975074
Sat1	0.602884	0.00168121	0.00977187
Sars	0.998473	0.00168164	0.00977187
[truncated: 9,617 more rows]
