# Supplementary material for: Chronic integrated stress response causes dysregulated cholesterol synthesis in white matter disease
Source: JCI Insight. 2025 Jul 15;10(16):e188459. doi: 10.1172/jci.insight.188459 (PMC12406721; doi:10.1172/jci.insight.188459)
Supplement: Supplemental table 7 [file jciinsight-10-188459-s216.xlsx]

## Sheet: astrocyte_gsea
Comparison	MSigDB Collection	Geneset	n	mean.logFC	padj
N208Y_withdrawal_v_maintained	C5	GOMF_TFIID_CLASS_TRANSCRIPTION_FACTOR_COMPLEX_BINDING	9	0.747314	0.0625802
N208Y_withdrawal_v_maintained	C5	GOCC_AMINOACYL_TRNA_SYNTHETASE_MULTIENZYME_COMPLEX	10	0.697721	0.00329038
N208Y_withdrawal_v_maintained	C2	REACTOME_CYTOSOLIC_TRNA_AMINOACYLATION	22	0.556095	3.27944e-06
N208Y_withdrawal_v_maintained	C2	MARCINIAK_ER_STRESS_RESPONSE_VIA_CHOP	17	0.532353	0.00290738
N208Y_withdrawal_v_maintained	C2	CHEOK_RESPONSE_TO_MERCAPTOPURINE_UP	10	0.483722	0.0340306
N208Y_withdrawal_v_maintained	C5	GOBP_CYTOPLASMIC_TRANSLATION	119	0.473989	0.062528
N208Y_withdrawal_v_maintained	C5	GOBP_MATURATION_OF_LSU_RRNA	27	0.470461	0.0729904
N208Y_withdrawal_v_maintained	C2	REACTOME_RESPONSE_OF_EIF2AK1_HRI_TO_HEME_DEFICIENCY	15	0.453628	0.0109756
N208Y_withdrawal_v_maintained	C5	GOMF_L_LEUCINE_TRANSMEMBRANE_TRANSPORTER_ACTIVITY	5	0.435252	0.093556
N208Y_withdrawal_v_maintained	C2	REACTOME_INSERTION_OF_TAIL_ANCHORED_PROTEINS_INTO_THE_ENDOPLASMIC_RETICULUM_MEMBRANE	19	0.433883	0.0807201
N208Y_withdrawal_v_maintained	C2	REACTOME_RRNA_PROCESSING	167	0.409203	0.0080587
N208Y_withdrawal_v_maintained	C2	KRIGE_AMINO_ACID_DEPRIVATION	23	0.406562	0.00290738
N208Y_withdrawal_v_maintained	C2	REACTOME_TRANSLATION	254	0.398253	0.0304784
N208Y_withdrawal_v_maintained	C5	GOBP_REGULATION_OF_UBIQUITIN_PROTEIN_TRANSFERASE_ACTIVITY	45	0.38698	0.0644044
N208Y_withdrawal_v_maintained	C2	REACTOME_RRNA_MODIFICATION_IN_THE_NUCLEUS_AND_CYTOSOL	56	0.386863	0.00271087
N208Y_withdrawal_v_maintained	C5	GOMF_TRANSLATION_INITIATION_FACTOR_ACTIVITY	45	0.384219	0.0742206
N208Y_withdrawal_v_maintained	C2	SMIRNOV_RESPONSE_TO_IR_2HR_UP	41	0.374331	0.0234009
N208Y_withdrawal_v_maintained	C2	DELPUECH_FOXO3_TARGETS_DN	28	0.374174	0.00557091
N208Y_withdrawal_v_maintained	C2	REACTOME_B_WICH_COMPLEX_POSITIVELY_REGULATES_RRNA_EXPRESSION	30	0.372829	0.0851951
N208Y_withdrawal_v_maintained	C2	REACTOME_RNA_POLYMERASE_I_PROMOTER_ESCAPE	30	0.37027	0.0851951
N208Y_withdrawal_v_maintained	C5	GOBP_POSITIVE_REGULATION_OF_UBIQUITIN_PROTEIN_TRANSFERASE_ACTIVITY	24	0.365841	0.0286817
N208Y_withdrawal_v_maintained	C2	ZHAN_MULTIPLE_MYELOMA_CD1_UP	31	0.358069	0.0140945
N208Y_withdrawal_v_maintained	C2	WP_TRANSLATION_FACTORS	46	0.357449	0.004975
N208Y_withdrawal_v_maintained	C2	REACTOME_TRNA_AMINOACYLATION	40	0.356092	0.00125114
N208Y_withdrawal_v_maintained	C5	GOBP_RIBOSOMAL_LARGE_SUBUNIT_BIOGENESIS	65	0.353136	0.0644044
N208Y_withdrawal_v_maintained	C5	GOMF_TRANSLATION_FACTOR_ACTIVITY_RNA_BINDING	74	0.349295	0.0512429
N208Y_withdrawal_v_maintained	C5	GOCC_90S_PRERIBOSOME	27	0.320361	0.0228957
N208Y_withdrawal_v_maintained	C5	GOBP_RIBOSOME_BIOGENESIS	271	0.284952	0.000942575
N208Y_withdrawal_v_maintained	C5	GOCC_SMALL_SUBUNIT_PROCESSOME	35	0.28405	0.0197354
N208Y_withdrawal_v_maintained	C5	GOBP_RRNA_METABOLIC_PROCESS	231	0.279726	0.00153199
N208Y_withdrawal_v_maintained	C5	GOMF_TRANSLATION_REGULATOR_ACTIVITY_NUCLEIC_ACID_BINDING	91	0.277696	0.0653951
N208Y_withdrawal_v_maintained	C5	GOCC_PRERIBOSOME	73	0.272556	0.00309059
N208Y_withdrawal_v_maintained	C5	GOMF_LIGASE_ACTIVITY_FORMING_CARBON_OXYGEN_BONDS	39	0.263052	0.00309059
N208Y_withdrawal_v_maintained	C2	ZHAN_MULTIPLE_MYELOMA_CD1_VS_CD2_UP	46	0.260694	0.00429713
N208Y_withdrawal_v_maintained	C5	GOBP_AMINO_ACID_ACTIVATION	43	0.258132	0.00290738
N208Y_withdrawal_v_maintained	C5	GOMF_TRNA_BINDING	62	0.252551	0.000284892
N208Y_withdrawal_v_maintained	C5	GOBP_MATURATION_OF_SSU_RRNA	45	0.250208	0.0729904
N208Y_withdrawal_v_maintained	C5	GOMF_TRANSLATION_REGULATOR_ACTIVITY	115	0.248923	0.0979867
N208Y_withdrawal_v_maintained	C5	GOBP_REGULATION_OF_TRANSLATIONAL_FIDELITY	20	0.242346	0.0807201
N208Y_withdrawal_v_maintained	C5	GOBP_MITOCHONDRIAL_TRANSLATION	70	0.239246	0.0729904
N208Y_withdrawal_v_maintained	H	HALLMARK_MYC_TARGETS_V1	186	0.234258	0.0409212
N208Y_withdrawal_v_maintained	C2	REACTOME_TRNA_MODIFICATION_IN_THE_NUCLEUS_AND_CYTOSOL	40	0.231408	0.0851951
N208Y_withdrawal_v_maintained	C5	GOBP_NCRNA_PROCESSING	342	0.228281	0.00329038
N208Y_withdrawal_v_maintained	C5	GOBP_RIBONUCLEOPROTEIN_COMPLEX_BIOGENESIS	378	0.224936	0.00290738
N208Y_withdrawal_v_maintained	C2	REACTOME_METABOLISM_OF_RNA	602	0.223342	0.02078
N208Y_withdrawal_v_maintained	C2	GROSS_HYPOXIA_VIA_HIF1A_UP	66	0.220271	0.062528
N208Y_withdrawal_v_maintained	C5	GOMF_CATALYTIC_ACTIVITY_ACTING_ON_A_TRNA	116	0.217476	0.00600691
N208Y_withdrawal_v_maintained	C5	GOBP_PEPTIDE_BIOSYNTHETIC_PROCESS	534	0.212842	0.062528
N208Y_withdrawal_v_maintained	C2	KARLSSON_TGFB1_TARGETS_UP	111	0.212157	0.0197354
N208Y_withdrawal_v_maintained	C5	GOBP_NCRNA_METABOLIC_PROCESS	449	0.203456	0.00271087
N208Y_withdrawal_v_maintained	C5	GOBP_TRNA_METABOLIC_PROCESS	169	0.196214	0.0121492
N208Y_withdrawal_v_maintained	C5	GOMF_MRNA_BINDING	262	0.183441	0.0807201
N208Y_withdrawal_v_maintained	C2	MUELLER_PLURINET	238	0.180164	0.0729904
N208Y_withdrawal_v_maintained	C5	GOMF_HELICASE_ACTIVITY	133	0.177797	0.093556
N208Y_withdrawal_v_maintained	C5	GOBP_RNA_LOCALIZATION	169	0.177705	0.093556
N208Y_withdrawal_v_maintained	C5	GOMF_CATALYTIC_ACTIVITY_ACTING_ON_RNA	331	0.176992	0.0197354
N208Y_withdrawal_v_maintained	C5	GOMF_RNA_BINDING	1407	0.166688	0.0490243
N208Y_withdrawal_v_maintained	C5	GOMF_CATALYTIC_ACTIVITY_ACTING_ON_A_NUCLEIC_ACID	498	0.165329	0.0501234
N208Y_withdrawal_v_maintained	C2	REACTOME_TRNA_PROCESSING	101	0.164632	0.0778256
N208Y_withdrawal_v_maintained	C5	GOBP_RNA_MODIFICATION	139	0.163215	0.0874628
N208Y_withdrawal_v_maintained	C5	GOBP_RNA_PROCESSING	796	0.148542	0.0729904
N208Y_withdrawal_v_maintained	C5	GOBP_RNA_STABILIZATION	46	0.141085	0.0851951
N208Y_withdrawal_v_maintained	C2	RAMALHO_STEMNESS_UP	179	0.134874	0.0296888
N208Y_withdrawal_v_maintained	C2	CHEN_HOXA5_TARGETS_9HR_UP	184	0.131981	0.0729904
N208Y_withdrawal_v_maintained	C5	GOCC_CYTOPLASMIC_STRESS_GRANULE	68	0.12137	0.0729904
N208Y_withdrawal_v_maintained	C5	GOMF_SOLUTE_SODIUM_SYMPORTER_ACTIVITY	30	-0.0691686	0.0729904
N208Y_withdrawal_v_maintained	C2	WENG_POR_TARGETS_GLOBAL_UP	11	-0.07098	0.0197354
N208Y_withdrawal_v_maintained	C2	PEREZ_TP53_AND_TP63_TARGETS	130	-0.106081	0.0886795
N208Y_withdrawal_v_maintained	C5	GOMF_GATED_CHANNEL_ACTIVITY	171	-0.126127	0.0874628
N208Y_withdrawal_v_maintained	C5	GOCC_POSTSYNAPTIC_MEMBRANE	184	-0.133795	0.0778256
N208Y_withdrawal_v_maintained	C2	WP_CHOLESTEROL_METABOLISM_WITH_BLOCH_AND_KANDUTSCHRUSSELL_PATHWAYS	43	-0.134621	0.0456352
N208Y_withdrawal_v_maintained	C5	GOMF_VOLTAGE_GATED_CATION_CHANNEL_ACTIVITY	76	-0.138952	0.0296888
N208Y_withdrawal_v_maintained	C2	WP_ARRHYTHMOGENIC_RIGHT_VENTRICULAR_CARDIOMYOPATHY	50	-0.145311	0.0729904
N208Y_withdrawal_v_maintained	H	HALLMARK_CHOLESTEROL_HOMEOSTASIS	66	-0.148238	0.0066863
N208Y_withdrawal_v_maintained	C5	GOCC_SYNAPTIC_MEMBRANE	262	-0.157123	0.0729904
N208Y_withdrawal_v_maintained	C2	REACTOME_CHOLESTEROL_BIOSYNTHESIS	25	-0.159392	0.0409212
N208Y_withdrawal_v_maintained	C2	WP_CHOLESTEROL_BIOSYNTHESIS_PATHWAY	15	-0.1603	0.00290738
N208Y_withdrawal_v_maintained	C5	GOCC_INTRINSIC_COMPONENT_OF_SYNAPTIC_MEMBRANE	110	-0.170092	0.0512429
N208Y_withdrawal_v_maintained	C2	BROWNE_HCMV_INFECTION_16HR_DN	64	-0.180959	0.0729904
N208Y_withdrawal_v_maintained	C5	GOBP_VASOCONSTRICTION	37	-0.193517	0.0979867
N208Y_withdrawal_v_maintained	H	HALLMARK_KRAS_SIGNALING_DN	77	-0.204642	0.0946659
N208Y_withdrawal_v_maintained	C2	LE_EGR2_TARGETS_DN	87	-0.210049	0.0409212
N208Y_withdrawal_v_maintained	C2	REACTOME_CARDIAC_CONDUCTION	72	-0.210635	0.0851951
N208Y_withdrawal_v_maintained	C5	GOMF_VOLTAGE_GATED_CALCIUM_CHANNEL_ACTIVITY	25	-0.213467	0.0729904
N208Y_withdrawal_v_maintained	C2	REACTOME_MUSCLE_CONTRACTION	105	-0.216899	0.0729904
N208Y_withdrawal_v_maintained	C5	GOCC_INTRINSIC_COMPONENT_OF_PRESYNAPTIC_MEMBRANE	50	-0.224858	0.0851951
N208Y_withdrawal_v_maintained	C2	KANG_IMMORTALIZED_BY_TERT_DN	54	-0.236661	0.0851951
N208Y_withdrawal_v_maintained	C2	MIKKELSEN_MCV6_HCP_WITH_H3K27ME3	177	-0.241027	0.004975
N208Y_withdrawal_v_maintained	C2	WP_DEVELOPMENT_AND_HETEROGENEITY_OF_THE_ILC_FAMILY	9	-0.246122	0.0491296
N208Y_withdrawal_v_maintained	C2	LEIN_CEREBELLUM_MARKERS	56	-0.24745	0.062528
N208Y_withdrawal_v_maintained	C2	KUNINGER_IGF1_VS_PDGFB_TARGETS_UP	38	-0.251194	0.062528
N208Y_withdrawal_v_maintained	C5	GOBP_REGULATION_OF_SYNAPTIC_TRANSMISSION_GLUTAMATERGIC	45	-0.255655	0.062528
N208Y_withdrawal_v_maintained	C2	REACTOME_PRE_NOTCH_PROCESSING_IN_GOLGI	14	-0.2582	0.0491296
N208Y_withdrawal_v_maintained	C5	HP_MORNING_MYOCLONIC_JERKS	7	-0.267723	0.062528
N208Y_withdrawal_v_maintained	C5	GOBP_AMINO_ACID_NEUROTRANSMITTER_REUPTAKE	7	-0.275378	0.0874628
N208Y_withdrawal_v_maintained	C5	GOBP_FATTY_ACID_DERIVATIVE_METABOLIC_PROCESS	48	-0.27874	0.0802372
N208Y_withdrawal_v_maintained	C2	REACTOME_FATTY_ACYL_COA_BIOSYNTHESIS	32	-0.280079	0.0409212
N208Y_withdrawal_v_maintained	C2	LEE_TARGETS_OF_PTCH1_AND_SUFU_DN	62	-0.287001	0.0865246
N208Y_withdrawal_v_maintained	C2	MIKKELSEN_MEF_HCP_WITH_H3K27ME3	199	-0.289617	0.005458
N208Y_withdrawal_v_maintained	C2	WP_OMEGA9_FATTY_ACID_SYNTHESIS	13	-0.293908	0.0234009
N208Y_withdrawal_v_maintained	C2	HORTON_SREBF_TARGETS	23	-0.295982	0.000383223
N208Y_withdrawal_v_maintained	C2	REACTOME_TRANSPORT_OF_BILE_SALTS_AND_ORGANIC_ACIDS_METAL_IONS_AND_AMINE_COMPOUNDS	44	-0.310509	0.0807201
N208Y_withdrawal_v_maintained	C5	GOBP_REGULATION_OF_AMPA_RECEPTOR_ACTIVITY	15	-0.31992	0.0979867
N208Y_withdrawal_v_maintained	C2	COLIN_PILOCYTIC_ASTROCYTOMA_VS_GLIOBLASTOMA_UP	31	-0.32155	0.0234009
N208Y_withdrawal_v_maintained	C2	REACTOME_ION_HOMEOSTASIS	37	-0.321802	0.0501234
N208Y_withdrawal_v_maintained	C2	REACTOME_SYNTHESIS_OF_VERY_LONG_CHAIN_FATTY_ACYL_COAS	20	-0.335975	0.062528
N208Y_withdrawal_v_maintained	C2	LEIN_ASTROCYTE_MARKERS	33	-0.347405	0.000106275
N208Y_withdrawal_v_maintained	C5	GOMF_ION_GATED_CHANNEL_ACTIVITY	28	-0.352635	0.0736108
N208Y_withdrawal_v_maintained	C2	JOHANSSON_BRAIN_CANCER_EARLY_VS_LATE_DN	39	-0.35981	0.00579932
N208Y_withdrawal_v_maintained	C5	GOBP_LONG_CHAIN_FATTY_ACYL_COA_BIOSYNTHETIC_PROCESS	17	-0.367575	0.0729904
N208Y_withdrawal_v_maintained	C2	MIZUKAMI_HYPOXIA_DN	3	-0.37688	0.0729904
N208Y_withdrawal_v_maintained	C2	BOQUEST_STEM_CELL_CULTURED_VS_FRESH_DN	20	-0.37832	0.0839798
N208Y_withdrawal_v_maintained	C5	GOMF_SERINE_TYPE_ENDOPEPTIDASE_INHIBITOR_ACTIVITY	26	-0.378706	0.0421295
N208Y_withdrawal_v_maintained	C2	REACTOME_MATURATION_OF_PROTEIN_3A	9	-0.384973	0.0653951
N208Y_withdrawal_v_maintained	C5	GOBP_POSITIVE_REGULATION_OF_NITRIC_OXIDE_MEDIATED_SIGNAL_TRANSDUCTION	4	-0.389997	0.0874628
N208Y_withdrawal_v_maintained	C2	MASRI_RESISTANCE_TO_TAMOXIFEN_AND_AROMATASE_INHIBITORS_UP	10	-0.405063	0.0161794
N208Y_withdrawal_v_maintained	C2	REACTOME_PRESYNAPTIC_DEPOLARIZATION_AND_CALCIUM_CHANNEL_OPENING	9	-0.426614	0.02078
N208Y_withdrawal_v_maintained	C2	ALONSO_METASTASIS_NEURAL_UP	15	-0.435602	0.0729904
N208Y_withdrawal_v_maintained	C5	GOBP_POSITIVE_REGULATION_OF_PLATELET_DERIVED_GROWTH_FACTOR_RECEPTOR_SIGNALING_PATHWAY	4	-0.441205	0.0892144
N208Y_withdrawal_v_maintained	C5	GOMF_EXTRACELLULAR_MATRIX_PROTEIN_BINDING	3	-0.443062	0.0781269
N208Y_withdrawal_v_maintained	C5	GOBP_REGULATION_OF_AMYLOID_BETA_CLEARANCE	14	-0.446193	0.00642384
N208Y_withdrawal_v_maintained	C2	PODAR_RESPONSE_TO_ADAPHOSTIN_DN	13	-0.450065	0.0409212
N208Y_withdrawal_v_maintained	C2	SCHMIDT_POR_TARGETS_IN_LIMB_BUD_UP	23	-0.485387	0.000107041
N208Y_withdrawal_v_maintained	C5	GOBP_TRANSFORMING_GROWTH_FACTOR_BETA_ACTIVATION	8	-0.507438	0.062528
N208Y_withdrawal_v_maintained	C5	GOBP_POSITIVE_REGULATION_OF_AMYLOID_BETA_CLEARANCE	7	-0.526482	0.062528
N208Y_withdrawal_v_maintained	C5	GOMF_FRUCTOSE_6_PHOSPHATE_BINDING	3	-0.556442	0.0778256
N208Y_withdrawal_v_maintained	C5	GOBP_POSITIVE_REGULATION_OF_FC_RECEPTOR_MEDIATED_STIMULATORY_SIGNALING_PATHWAY	4	-0.567985	0.0851951
N208Y_withdrawal_v_maintained	C5	HP_POSTEXERTIONAL_MALAISE	5	-0.612463	0.0257869
N208Y_withdrawal_v_maintained	C5	HP_HIGHLY_ELEVATED_CREATINE_KINASE	2	-0.684577	0.0653951
N208Y_withdrawal_v_maintained	C5	GOBP_LIPID_TRANSPORT_ACROSS_BLOOD_BRAIN_BARRIER	5	-0.692031	0.0729904
N208Y_withdrawal_v_maintained	C2	GOUYER_TATI_TARGETS_UP	4	-0.692458	0.0142135
N208Y_withdrawal_v_maintained	C5	GOMF_SEMAPHORIN_RECEPTOR_BINDING	18	-0.72246	0.0834916
N208Y_withdrawal_v_maintained	C5	HP_EXERCISE_INDUCED_MUSCLE_STIFFNESS	3	-0.73942	0.062528
N208Y_withdrawal_v_maintained	C2	WP_GPCRS_CLASS_C_METABOTROPIC_GLUTAMATE_PHEROMONE	8	-0.83132	0.0729904
N208Y_withdrawal_v_maintained	C2	VANDESLUIS_COMMD1_TARGETS_GROUP_4_UP	7	-0.843194	0.0272516
WT_withdrawal_v_maintained	C2	WP_MEVALONATE_PATHWAY	7	0.991321	0.00467476
WT_withdrawal_v_maintained	C5	HP_POROKERATOSIS	6	0.929651	0.0822132
WT_withdrawal_v_maintained	C5	GOBP_PROLINE_TRANSPORT	4	0.810101	0.0569418
WT_withdrawal_v_maintained	C5	GOMF_L_PROLINE_TRANSMEMBRANE_TRANSPORTER_ACTIVITY	4	0.810101	0.0569418
WT_withdrawal_v_maintained	C5	HP_ANGIOID_STREAKS_OF_THE_FUNDUS	8	0.696862	0.0464764
WT_withdrawal_v_maintained	C5	GOBP_ISOPENTENYL_DIPHOSPHATE_BIOSYNTHETIC_PROCESS	5	0.680781	0.0846009
WT_withdrawal_v_maintained	C2	WP_MEVALONATE_ARM_OF_CHOLESTEROL_BIOSYNTHESIS_PATHWAY	13	0.664234	0.00288077
WT_withdrawal_v_maintained	C2	WP_CHOLESTEROL_BIOSYNTHESIS_PATHWAY	15	0.652082	5.55867e-06
WT_withdrawal_v_maintained	C5	GOBP_NON_CANONICAL_WNT_SIGNALING_PATHWAY_VIA_MAPK_CASCADE	7	0.634001	0.0756675
WT_withdrawal_v_maintained	C5	GOBP_NEGATIVE_REGULATION_OF_MEMBRANE_DEPOLARIZATION	3	0.615029	0.0579521
WT_withdrawal_v_maintained	C5	GOBP_POSITIVE_REGULATION_OF_EPIDERMAL_GROWTH_FACTOR_ACTIVATED_RECEPTOR_ACTIVITY	7	0.59873	0.0663211
WT_withdrawal_v_maintained	C2	HORTON_SREBF_TARGETS	23	0.58348	1.55955e-08
WT_withdrawal_v_maintained	C5	HP_CRYPTOPHTHALMOS	4	0.580419	0.0440413
WT_withdrawal_v_maintained	C5	GOBP_REGULATION_OF_LOW_DENSITY_LIPOPROTEIN_PARTICLE_CLEARANCE	8	0.531399	0.0837538
WT_withdrawal_v_maintained	C5	GOBP_POSITIVE_REGULATION_OF_STEROID_HORMONE_BIOSYNTHETIC_PROCESS	5	0.518477	0.0443801
WT_withdrawal_v_maintained	C2	WENG_POR_TARGETS_GLOBAL_UP	11	0.498756	0.0148601
WT_withdrawal_v_maintained	C2	REACTOME_SHC1_EVENTS_IN_EGFR_SIGNALING	9	0.494405	0.0510542
WT_withdrawal_v_maintained	C2	SCHMIDT_POR_TARGETS_IN_LIMB_BUD_UP	23	0.475908	5.55867e-06
WT_withdrawal_v_maintained	C5	HP_HEMIANOPIA	35	0.469952	0.0678008
WT_withdrawal_v_maintained	C5	GOBP_PLASMA_MEMBRANE_PHOSPHOLIPID_SCRAMBLING	15	0.466812	0.0751486
WT_withdrawal_v_maintained	C5	GOBP_REGULATION_OF_ALDOSTERONE_METABOLIC_PROCESS	7	0.462813	0.0663211
WT_withdrawal_v_maintained	C5	GOMF_EPHRIN_RECEPTOR_ACTIVITY	11	0.451982	0.095398
WT_withdrawal_v_maintained	C2	REACTOME_CHOLESTEROL_BIOSYNTHESIS	25	0.440451	7.42941e-05
WT_withdrawal_v_maintained	C5	GOBP_ISOPRENOID_BIOSYNTHETIC_PROCESS	19	0.431168	0.0670807
WT_withdrawal_v_maintained	C2	BIOCARTA_SODD_PATHWAY	6	0.430543	0.0896987
WT_withdrawal_v_maintained	C5	GOBP_REGULATION_OF_KERATINOCYTE_MIGRATION	11	0.427115	0.0946786
WT_withdrawal_v_maintained	C5	HP_FEMALE_PSEUDOHERMAPHRODITISM	5	0.415143	0.0612686
WT_withdrawal_v_maintained	C5	GOBP_NEGATIVE_REGULATION_OF_OSSIFICATION	19	0.411635	0.00856216
WT_withdrawal_v_maintained	C2	REACTOME_GAB1_SIGNALOSOME	13	0.407266	0.0451947
WT_withdrawal_v_maintained	C5	GOBP_TOLL_LIKE_RECEPTOR_3_SIGNALING_PATHWAY	12	0.402064	0.0525398
WT_withdrawal_v_maintained	C5	GOMF_CO_RECEPTOR_BINDING	4	0.40194	0.0784495
WT_withdrawal_v_maintained	C5	GOBP_INNER_EAR_RECEPTOR_CELL_FATE_COMMITMENT	2	0.401452	0.0958127
WT_withdrawal_v_maintained	C2	REACTOME_SIGNALING_BY_NOTCH1_T_7_9_NOTCH1_M1580_K2555_TRANSLOCATION_MUTANT	4	0.396815	0.0214077
WT_withdrawal_v_maintained	C5	GOBP_POSITIVE_REGULATION_OF_ERBB_SIGNALING_PATHWAY	22	0.393148	0.0473269
WT_withdrawal_v_maintained	C5	GOBP_MINERALOCORTICOID_BIOSYNTHETIC_PROCESS	8	0.391801	0.0931889
WT_withdrawal_v_maintained	C5	GOBP_MINERALOCORTICOID_METABOLIC_PROCESS	9	0.39117	0.0466572
WT_withdrawal_v_maintained	C5	GOBP_GLOMERULUS_VASCULATURE_MORPHOGENESIS	3	0.388902	0.0590447
WT_withdrawal_v_maintained	C2	VERRECCHIA_RESPONSE_TO_TGFB1_C6	3	0.384148	0.0628292
WT_withdrawal_v_maintained	C2	MAHADEVAN_IMATINIB_RESISTANCE_UP	9	0.378585	0.0639128
WT_withdrawal_v_maintained	C5	GOBP_GAMMA_AMINOBUTYRIC_ACID_TRANSPORT	9	0.377219	0.0355894
WT_withdrawal_v_maintained	C5	GOBP_POSITIVE_REGULATION_OF_STEROID_METABOLIC_PROCESS	17	0.371929	0.0684977
WT_withdrawal_v_maintained	C5	HP_ABNORMALITY_OF_HEAD_BLOOD_VESSEL	63	0.371666	0.0931889
WT_withdrawal_v_maintained	C5	GOBP_CORONARY_ARTERY_MORPHOGENESIS	7	0.359736	0.0985443
WT_withdrawal_v_maintained	C5	GOBP_CARDIAC_CELL_FATE_COMMITMENT	3	0.35964	0.0546499
WT_withdrawal_v_maintained	C2	WP_PROTEOGLYCAN_BIOSYNTHESIS	16	0.358584	0.0615262
WT_withdrawal_v_maintained	C5	GOCC_SORTING_ENDOSOME	4	0.358386	0.0869462
WT_withdrawal_v_maintained	C2	BIOCARTA_S1P_PATHWAY	8	0.356062	0.0506031
WT_withdrawal_v_maintained	C5	GOBP_MITRAL_VALVE_DEVELOPMENT	9	0.354205	0.0464764
WT_withdrawal_v_maintained	C2	REACTOME_EGR2_AND_SOX10_MEDIATED_INITIATION_OF_SCHWANN_CELL_MYELINATION	22	0.353751	0.0866625
WT_withdrawal_v_maintained	C5	GOBP_CARDIAC_VENTRICLE_FORMATION	5	0.352729	0.0998803
WT_withdrawal_v_maintained	C5	GOBP_NEGATIVE_REGULATION_OF_CELL_PROLIFERATION_INVOLVED_IN_HEART_MORPHOGENESIS	2	0.349077	0.091263
WT_withdrawal_v_maintained	C5	GOBP_REGULATION_OF_RECEPTOR_CLUSTERING	10	0.347568	0.0334772
WT_withdrawal_v_maintained	C5	HP_BLEPHAROCHALASIS	5	0.345208	0.0679473
WT_withdrawal_v_maintained	C5	GOCC_INTEGRAL_COMPONENT_OF_SYNAPTIC_VESICLE_MEMBRANE	15	0.344369	0.0917182
WT_withdrawal_v_maintained	C5	GOBP_REGULATION_OF_TOLL_LIKE_RECEPTOR_3_SIGNALING_PATHWAY	6	0.342232	0.0968259
WT_withdrawal_v_maintained	C5	GOBP_CARDIAC_MUSCLE_CELL_FATE_COMMITMENT	2	0.341872	0.0985085
WT_withdrawal_v_maintained	C5	GOBP_CARDIAC_CHAMBER_FORMATION	6	0.341055	0.0731077
WT_withdrawal_v_maintained	C5	GOBP_DNA_METHYLATION_ON_CYTOSINE	4	0.340746	0.0981668
WT_withdrawal_v_maintained	C5	HP_THYMUS_HYPERPLASIA	5	0.338694	0.0663211
WT_withdrawal_v_maintained	C5	GOBP_CRANIOFACIAL_SUTURE_MORPHOGENESIS	11	0.337937	0.091263
WT_withdrawal_v_maintained	C2	PID_WNT_SIGNALING_PATHWAY	18	0.336968	0.00614213
WT_withdrawal_v_maintained	C5	GOBP_POSITIVE_REGULATION_OF_CARDIAC_EPITHELIAL_TO_MESENCHYMAL_TRANSITION	6	0.335066	0.0506591
WT_withdrawal_v_maintained	C2	REACTOME_INTERLEUKIN_RECEPTOR_SHC_SIGNALING	15	0.332631	0.0931889
WT_withdrawal_v_maintained	C5	HP_AGENESIS_OF_INCISOR	18	0.332015	0.0906873
WT_withdrawal_v_maintained	C5	GOBP_GLOMERULUS_MORPHOGENESIS	6	0.331523	0.0401024
WT_withdrawal_v_maintained	C5	GOBP_POSITIVE_REGULATION_OF_BONE_MINERALIZATION	24	0.330853	0.0109607
WT_withdrawal_v_maintained	C5	GOBP_ARGININE_METABOLIC_PROCESS	11	0.330253	0.0867566
WT_withdrawal_v_maintained	C5	GOBP_ADHERENS_JUNCTION_MAINTENANCE	5	0.328499	0.0962012
WT_withdrawal_v_maintained	C2	GAVIN_IL2_RESPONSIVE_FOXP3_TARGETS_UP	9	0.327696	0.0867566
WT_withdrawal_v_maintained	C2	REACTOME_ACTIVATION_OF_GENE_EXPRESSION_BY_SREBF_SREBP	43	0.322369	5.95735e-05
WT_withdrawal_v_maintained	C5	GOBP_AXONAL_FASCICULATION	16	0.319162	0.0614721
WT_withdrawal_v_maintained	C2	WP_FATTY_ACID_TRANSPORTERS	10	0.318712	0.0739829
WT_withdrawal_v_maintained	C5	GOBP_POSITIVE_REGULATION_OF_ALCOHOL_BIOSYNTHETIC_PROCESS	14	0.31519	0.060857
WT_withdrawal_v_maintained	C2	REACTOME_DEFECTIVE_LFNG_CAUSES_SCDO3	4	0.312562	0.0815106
WT_withdrawal_v_maintained	C2	BIOCARTA_NOTCH_PATHWAY	5	0.30713	0.0473269
WT_withdrawal_v_maintained	C5	GOBP_ARGININE_CATABOLIC_PROCESS	7	0.30551	0.0933928
WT_withdrawal_v_maintained	C5	GOBP_POSITIVE_REGULATION_OF_BIOMINERALIZATION	28	0.30102	0.0133025
WT_withdrawal_v_maintained	C2	LU_TUMOR_VASCULATURE_UP	14	0.297619	0.0742192
WT_withdrawal_v_maintained	C5	GOBP_POSITIVE_REGULATION_OF_HORMONE_METABOLIC_PROCESS	11	0.297305	0.0374091
WT_withdrawal_v_maintained	C2	FARMER_BREAST_CANCER_CLUSTER_7	15	0.2966	0.0614591
WT_withdrawal_v_maintained	C5	GOBP_PHAGOSOME_MATURATION	17	0.296219	0.0667114
WT_withdrawal_v_maintained	C5	GOBP_REGULATION_OF_STEROID_HORMONE_BIOSYNTHETIC_PROCESS	12	0.29585	0.0812241
WT_withdrawal_v_maintained	C2	SAMOLS_TARGETS_OF_KHSV_MIRNAS_DN	35	0.295173	0.0141866
WT_withdrawal_v_maintained	C5	GOBP_NEGATIVE_REGULATION_OF_CALCIUM_ION_DEPENDENT_EXOCYTOSIS	6	0.293753	0.0468703
WT_withdrawal_v_maintained	C5	GOBP_CARDIAC_RIGHT_VENTRICLE_MORPHOGENESIS	10	0.292775	0.0333084
WT_withdrawal_v_maintained	C5	GOBP_POSITIVE_REGULATION_OF_HORMONE_BIOSYNTHETIC_PROCESS	9	0.292603	0.0612686
WT_withdrawal_v_maintained	C2	REACTOME_PRE_NOTCH_PROCESSING_IN_THE_ENDOPLASMIC_RETICULUM	5	0.292376	0.0667114
WT_withdrawal_v_maintained	C5	HP_ALVEOLAR_CELL_CARCINOMA	9	0.291551	0.0615906
WT_withdrawal_v_maintained	C5	HP_HEMIPARESIS	65	0.290341	0.0871922
WT_withdrawal_v_maintained	C2	WP_SREBF_AND_MIR33_IN_CHOLESTEROL_AND_LIPID_HOMEOSTASIS	17	0.290031	0.00856235
WT_withdrawal_v_maintained	C5	GOBP_REGULATION_OF_BONE_MINERALIZATION	43	0.289627	0.0261367
WT_withdrawal_v_maintained	C5	GOBP_ENDOTHELIAL_CELL_FATE_COMMITMENT	6	0.288432	0.0896987
WT_withdrawal_v_maintained	C5	HP_SHORT_PHALANX_OF_THE_THUMB	21	0.286336	0.0764914
WT_withdrawal_v_maintained	C5	HP_PRURITUS	61	0.2855	0.0525398
WT_withdrawal_v_maintained	C5	GOBP_SOMATIC_STEM_CELL_DIVISION	9	0.285341	0.0685464
WT_withdrawal_v_maintained	C5	GOBP_PHAGOLYSOSOME_ASSEMBLY	12	0.28514	0.0837538
WT_withdrawal_v_maintained	C2	VETTER_TARGETS_OF_PRKCA_AND_ETS1_UP	15	0.284958	0.0867566
WT_withdrawal_v_maintained	C5	GOBP_RENAL_SYSTEM_VASCULATURE_MORPHOGENESIS	5	0.284752	0.0525398
WT_withdrawal_v_maintained	C5	GOBP_POSITIVE_REGULATION_OF_STEROID_BIOSYNTHETIC_PROCESS	14	0.283335	0.091263
WT_withdrawal_v_maintained	C5	GOBP_MIDGUT_DEVELOPMENT	3	0.282967	0.0884456
WT_withdrawal_v_maintained	C5	GOMF_SH2_DOMAIN_BINDING	27	0.282217	0.00856216
WT_withdrawal_v_maintained	C2	WP_NITRIC_OXIDE_METABOLISM_IN_CYSTIC_FIBROSIS	10	0.280285	0.0573384
WT_withdrawal_v_maintained	C5	GOBP_NEGATIVE_REGULATION_OF_ADENYLATE_CYCLASE_ACTIVATING_ADRENERGIC_RECEPTOR_SIGNALING_PATHWAY	5	0.280078	0.0867566
WT_withdrawal_v_maintained	C5	HP_WEAK_VOICE	19	0.278247	0.0298746
WT_withdrawal_v_maintained	C5	HP_FRAGILE_SKIN	20	0.27716	0.0960655
WT_withdrawal_v_maintained	C5	GOMF_WNT_ACTIVATED_RECEPTOR_ACTIVITY	15	0.274695	0.0598961
WT_withdrawal_v_maintained	C5	GOBP_CELL_ADHESION_MOLECULE_PRODUCTION	6	0.274642	0.091263
WT_withdrawal_v_maintained	C5	GOBP_REGULATION_OF_HEAT_GENERATION	4	0.274632	0.0946935
WT_withdrawal_v_maintained	C2	WP_CHOLESTEROL_METABOLISM_WITH_BLOCH_AND_KANDUTSCHRUSSELL_PATHWAYS	43	0.273169	1.0736e-05
WT_withdrawal_v_maintained	C5	GOBP_PROTEIN_DEMANNOSYLATION	16	0.272906	0.0615906
WT_withdrawal_v_maintained	C2	REACTOME_LINOLEIC_ACID_LA_METABOLISM	7	0.271912	0.0896987
WT_withdrawal_v_maintained	C5	GOBP_STEROL_BIOSYNTHETIC_PROCESS	49	0.269046	0.00200122
WT_withdrawal_v_maintained	C5	GOMF_EPIDERMAL_GROWTH_FACTOR_RECEPTOR_BINDING	24	0.268981	0.0650696
WT_withdrawal_v_maintained	C5	HP_PREMATURE_RUPTURE_OF_MEMBRANES	10	0.267654	0.0749871
WT_withdrawal_v_maintained	C5	HP_ABNORMALITY_OF_DENTAL_COLOR	19	0.267538	0.0985085
WT_withdrawal_v_maintained	C5	GOBP_INTESTINAL_EPITHELIAL_CELL_DEVELOPMENT	9	0.265334	0.0796549
WT_withdrawal_v_maintained	C5	HP_ABNORMAL_LUNG_LOBATION	28	0.265177	0.0985085
WT_withdrawal_v_maintained	C5	GOBP_SKELETAL_MUSCLE_ACETYLCHOLINE_GATED_CHANNEL_CLUSTERING	8	0.264259	0.0946786
WT_withdrawal_v_maintained	C2	MARTIN_NFKB_TARGETS_DN	7	0.259777	0.0931889
WT_withdrawal_v_maintained	C5	GOCC_TETRASPANIN_ENRICHED_MICRODOMAIN	8	0.259458	0.056671
WT_withdrawal_v_maintained	C5	HP_ABNORMALITY_OF_THE_4TH_METACARPAL	13	0.259146	0.0985085
WT_withdrawal_v_maintained	C5	GOBP_POSITIVE_REGULATION_OF_MEMBRANE_PROTEIN_ECTODOMAIN_PROTEOLYSIS	11	0.258105	0.0853497
WT_withdrawal_v_maintained	C5	HP_ABNORMAL_NUMBER_OF_INCISORS	32	0.256629	0.0525398
WT_withdrawal_v_maintained	C5	GOBP_NEUROBLAST_PROLIFERATION	44	0.256534	0.0113382
WT_withdrawal_v_maintained	C2	REACTOME_SIGNALING_BY_ERYTHROPOIETIN	20	0.25573	0.0815106
WT_withdrawal_v_maintained	C2	FRASOR_TAMOXIFEN_RESPONSE_UP	39	0.254603	0.0896615
WT_withdrawal_v_maintained	C5	GOMF_INSULIN_RECEPTOR_BINDING	18	0.254573	0.0439574
WT_withdrawal_v_maintained	C5	GOBP_NEGATIVE_REGULATION_OF_BMP_SIGNALING_PATHWAY	38	0.253731	0.00430174
WT_withdrawal_v_maintained	C5	HP_APLASIA_HYPOPLASIA_OF_THE_BLADDER	10	0.253306	0.0845944
WT_withdrawal_v_maintained	C5	GOCC_INTRINSIC_COMPONENT_OF_SYNAPTIC_VESICLE_MEMBRANE	24	0.25228	0.0968259
WT_withdrawal_v_maintained	C2	REACTOME_RUNX3_REGULATES_NOTCH_SIGNALING	13	0.251753	0.00856216
WT_withdrawal_v_maintained	C2	PID_ALK2_PATHWAY	8	0.251642	0.0837538
WT_withdrawal_v_maintained	C2	WP_STATIN_INHIBITION_OF_CHOLESTEROL_PRODUCTION	15	0.250777	0.0430098
WT_withdrawal_v_maintained	C5	GOBP_POSITIVE_REGULATION_OF_OSSIFICATION	31	0.249503	0.0291456
WT_withdrawal_v_maintained	C5	GOBP_AMYLOID_PRECURSOR_PROTEIN_METABOLIC_PROCESS	58	0.249341	0.0291456
WT_withdrawal_v_maintained	C5	GOBP_REGULATION_OF_PROTEIN_LOCALIZATION_TO_ENDOSOME	12	0.249224	0.0900667
WT_withdrawal_v_maintained	C5	GOBP_NEGATIVE_REGULATION_OF_CYTOPLASMIC_TRANSLATION	7	0.248911	0.0922504
WT_withdrawal_v_maintained	C5	GOBP_NEGATIVE_REGULATION_OF_SMOOTHENED_SIGNALING_PATHWAY	32	0.248901	0.0868919
WT_withdrawal_v_maintained	C5	GOBP_ATRIAL_SEPTUM_MORPHOGENESIS	9	0.246217	0.0539484
WT_withdrawal_v_maintained	C2	WP_GPCRS_OTHER	21	0.245383	0.0704856
WT_withdrawal_v_maintained	C2	REACTOME_REGULATION_OF_CHOLESTEROL_BIOSYNTHESIS_BY_SREBP_SREBF	56	0.24479	0.000882642
WT_withdrawal_v_maintained	C2	BIOCARTA_DICER_PATHWAY	5	0.243128	0.0473269
WT_withdrawal_v_maintained	C5	GOBP_AORTA_DEVELOPMENT	41	0.238008	0.00467476
WT_withdrawal_v_maintained	C5	GOBP_REGULATION_OF_CELLULAR_RESPONSE_TO_INSULIN_STIMULUS	48	0.237846	0.0667845
WT_withdrawal_v_maintained	C5	HP_MIDLINE_DEFECT_OF_THE_NOSE	8	0.237841	0.0901038
WT_withdrawal_v_maintained	C5	GOBP_REGULATION_OF_HORMONE_BIOSYNTHETIC_PROCESS	18	0.237387	0.0691753
WT_withdrawal_v_maintained	C2	REACTOME_NOTCH_HLH_TRANSCRIPTION_PATHWAY	27	0.23689	0.00298048
WT_withdrawal_v_maintained	C5	HP_APLASIA_HYPOPLASIA_OF_THE_ABDOMINAL_WALL_MUSCULATURE	26	0.235941	0.044312
WT_withdrawal_v_maintained	C2	PID_THROMBIN_PAR4_PATHWAY	8	0.234403	0.091263
WT_withdrawal_v_maintained	C5	GOBP_RNA_MEDIATED_GENE_SILENCING_BY_INHIBITION_OF_TRANSLATION	15	0.234052	0.044312
WT_withdrawal_v_maintained	C5	HP_ABSENT_FINGERNAIL	32	0.231998	0.0207066
WT_withdrawal_v_maintained	C5	GOBP_HEART_FORMATION	17	0.231447	0.0816258
WT_withdrawal_v_maintained	C5	GOBP_RESPONSE_TO_CHOLESTEROL	18	0.231315	0.0742819
WT_withdrawal_v_maintained	C5	GOBP_ARTERY_MORPHOGENESIS	45	0.228796	0.000717568
WT_withdrawal_v_maintained	C5	GOBP_REGULATION_OF_GLIAL_CELL_DIFFERENTIATION	49	0.228525	0.0316065
WT_withdrawal_v_maintained	C2	CHIANG_LIVER_CANCER_SUBCLASS_PROLIFERATION_UP	99	0.228458	0.0837915
WT_withdrawal_v_maintained	C2	BOYAULT_LIVER_CANCER_SUBCLASS_G6_DN	15	0.228389	0.0968868
WT_withdrawal_v_maintained	C2	REACTOME_DOWNSTREAM_SIGNAL_TRANSDUCTION	24	0.227987	0.0497962
WT_withdrawal_v_maintained	C5	GOBP_INTESTINAL_EPITHELIAL_CELL_DIFFERENTIATION	11	0.227479	0.0946935
WT_withdrawal_v_maintained	C5	GOBP_CELLULAR_RESPONSE_TO_STEROL_DEPLETION	14	0.227101	0.0573384
WT_withdrawal_v_maintained	C2	WANG_RESPONSE_TO_FORSKOLIN_UP	19	0.224339	0.0615906
WT_withdrawal_v_maintained	C2	REACTOME_REGULATION_OF_GENE_EXPRESSION_IN_LATE_STAGE_BRANCHING_MORPHOGENESIS_PANCREATIC_BUD_PRECURSOR_CELLS	12	0.223359	0.024516
WT_withdrawal_v_maintained	C5	GOBP_INTESTINAL_ABSORPTION	15	0.222919	0.0867566
WT_withdrawal_v_maintained	C5	GOBP_BONE_MINERALIZATION	70	0.222398	0.0663211
WT_withdrawal_v_maintained	C5	GOBP_POSITIVE_REGULATION_OF_GLIAL_CELL_DIFFERENTIATION	30	0.221849	0.0626055
WT_withdrawal_v_maintained	C5	GOBP_COMMISSURAL_NEURON_AXON_GUIDANCE	10	0.221056	0.0580374
WT_withdrawal_v_maintained	C5	GOBP_ARTERY_DEVELOPMENT	65	0.220954	0.00019134
WT_withdrawal_v_maintained	C5	GOBP_MIRNA_LOADING_ONTO_RISC_INVOLVED_IN_GENE_SILENCING_BY_MIRNA	8	0.220743	0.0466868
WT_withdrawal_v_maintained	C5	HP_ABNORMAL_HYPOTHALAMUS_PHYSIOLOGY	31	0.218393	0.0669919
WT_withdrawal_v_maintained	C5	HP_EPIDERMAL_NEVUS	7	0.217753	0.0573384
WT_withdrawal_v_maintained	C5	GOBP_MEMBRANE_PROTEIN_ECTODOMAIN_PROTEOLYSIS	37	0.217751	0.0305151
WT_withdrawal_v_maintained	C5	GOBP_MIDBRAIN_DOPAMINERGIC_NEURON_DIFFERENTIATION	7	0.217673	0.0969417
WT_withdrawal_v_maintained	C5	GOBP_WNT_SIGNALING_PATHWAY_INVOLVED_IN_MIDBRAIN_DOPAMINERGIC_NEURON_DIFFERENTIATION	7	0.217673	0.0969417
WT_withdrawal_v_maintained	C5	GOBP_PATHWAY_RESTRICTED_SMAD_PROTEIN_PHOSPHORYLATION	37	0.217069	0.0812241
WT_withdrawal_v_maintained	C5	HP_ORAL_AVERSION	14	0.2167	0.0917182
WT_withdrawal_v_maintained	C2	REACTOME_RHOQ_GTPASE_CYCLE	52	0.216677	0.0316065
WT_withdrawal_v_maintained	C2	ROVERSI_GLIOMA_LOH_REGIONS	32	0.216461	0.0845944
WT_withdrawal_v_maintained	C5	GOBP_ENDODERM_DEVELOPMENT	43	0.215592	0.0764382
WT_withdrawal_v_maintained	C5	GOBP_REGULATION_OF_CHOLESTEROL_METABOLIC_PROCESS	25	0.215416	0.0946935
WT_withdrawal_v_maintained	C5	HP_SUPERNUMERARY_CUSP	5	0.215041	0.0525398
WT_withdrawal_v_maintained	C5	GOBP_ATRIAL_SEPTUM_DEVELOPMENT	16	0.214486	0.0569418
WT_withdrawal_v_maintained	C5	HP_BLUE_SCLERAE	71	0.213804	0.026625
WT_withdrawal_v_maintained	C5	GOBP_RESPONSE_TO_STEROL	22	0.21379	0.0777594
WT_withdrawal_v_maintained	C5	GOBP_GAMMA_AMINOBUTYRIC_ACID_SECRETION	6	0.213312	0.0756675
WT_withdrawal_v_maintained	C5	GOBP_REGULATION_OF_BIOMINERALIZATION	56	0.212657	0.0466868
WT_withdrawal_v_maintained	C5	GOBP_TISSUE_REGENERATION	42	0.211401	0.0808862
WT_withdrawal_v_maintained	C5	HP_ANAL_STENOSIS	22	0.210492	0.0291456
WT_withdrawal_v_maintained	C2	WP_OMEGA9_FATTY_ACID_SYNTHESIS	13	0.209416	0.0261367
WT_withdrawal_v_maintained	C2	WP_CANONICAL_AND_NONCANONICAL_NOTCH_SIGNALING	18	0.209382	0.0473269
WT_withdrawal_v_maintained	C2	PID_TCPTP_PATHWAY	36	0.208872	0.0585203
WT_withdrawal_v_maintained	C2	WP_AMPLIFICATION_AND_EXPANSION_OF_ONCOGENIC_PATHWAYS_AS_METASTATIC_TRAITS	12	0.208306	0.0639009
WT_withdrawal_v_maintained	C2	REACTOME_SIGNALING_BY_KIT_IN_DISEASE	18	0.208302	0.0609379
WT_withdrawal_v_maintained	C5	GOBP_REGULATION_OF_MEMBRANE_PROTEIN_ECTODOMAIN_PROTEOLYSIS	17	0.207202	0.0437297
WT_withdrawal_v_maintained	C2	SHIN_B_CELL_LYMPHOMA_CLUSTER_7	21	0.206532	0.0261367
WT_withdrawal_v_maintained	C5	GOBP_NEGATIVE_REGULATION_OF_NERVOUS_SYSTEM_DEVELOPMENT	100	0.206356	0.0691753
WT_withdrawal_v_maintained	C5	GOBP_RESPONSE_TO_STEROL_DEPLETION	15	0.206158	0.074635
WT_withdrawal_v_maintained	C5	GOCC_MICROTUBULE_END	26	0.205588	0.0962012
WT_withdrawal_v_maintained	C5	GOMF_MANNOSYL_OLIGOSACCHARIDE_MANNOSIDASE_ACTIVITY	9	0.205093	0.0573384
WT_withdrawal_v_maintained	C5	GOBP_AMYLOID_PRECURSOR_PROTEIN_CATABOLIC_PROCESS	47	0.204631	0.0896987
WT_withdrawal_v_maintained	C5	HP_ENLARGED_THORAX	50	0.204467	0.0611324
WT_withdrawal_v_maintained	C5	GOBP_CORONARY_VASCULATURE_DEVELOPMENT	34	0.203522	0.0468703
WT_withdrawal_v_maintained	C5	GOBP_CARDIAC_ATRIUM_MORPHOGENESIS	16	0.202965	0.0711336
WT_withdrawal_v_maintained	C5	GOMF_PHOSPHOTYROSINE_RESIDUE_BINDING	31	0.202782	0.0291456
WT_withdrawal_v_maintained	C5	HP_LARGE_EARLOBE	24	0.202331	0.0756675
WT_withdrawal_v_maintained	C2	REACTOME_CD28_DEPENDENT_PI3K_AKT_SIGNALING	17	0.201973	0.0510542
WT_withdrawal_v_maintained	C5	HP_ABSENT_TOENAIL	15	0.201629	0.0722928
WT_withdrawal_v_maintained	C5	HP_BROAD_RIBS	18	0.200635	0.060857
WT_withdrawal_v_maintained	C5	HP_CALVARIAL_SKULL_DEFECT	20	0.20052	0.0316065
WT_withdrawal_v_maintained	C2	PID_PI3KCI_PATHWAY	32	0.200301	0.0896987
WT_withdrawal_v_maintained	C2	WP_STEROL_REGULATORY_ELEMENTBINDING_PROTEINS_SREBP_SIGNALING	65	0.200119	0.00455563
WT_withdrawal_v_maintained	C5	GOBP_CARDIAC_ATRIUM_DEVELOPMENT	23	0.20004	0.0525398
WT_withdrawal_v_maintained	C5	GOBP_PROGESTERONE_RECEPTOR_SIGNALING_PATHWAY	7	0.199282	0.0806033
WT_withdrawal_v_maintained	C5	GOBP_NON_CANONICAL_WNT_SIGNALING_PATHWAY	60	0.198371	0.042643
WT_withdrawal_v_maintained	C5	GOBP_N_TERMINAL_PROTEIN_AMINO_ACID_ACETYLATION	14	0.198037	0.0473269
WT_withdrawal_v_maintained	C2	REACTOME_SIGNALING_BY_PDGF	40	0.197281	0.0440047
WT_withdrawal_v_maintained	C5	GOMF_TRANSMEMBRANE_RECEPTOR_PROTEIN_TYROSINE_KINASE_ACTIVITY	43	0.195858	0.0933928
WT_withdrawal_v_maintained	C2	MEBARKI_HCC_PROGENITOR_WNT_UP	115	0.195757	0.0928756
WT_withdrawal_v_maintained	C5	GOBP_CORONARY_VASCULATURE_MORPHOGENESIS	14	0.195679	0.0948225
WT_withdrawal_v_maintained	C5	GOBP_CELLULAR_RESPONSE_TO_CHOLESTEROL	13	0.195327	0.0962012
WT_withdrawal_v_maintained	C5	GOBP_REGULATION_OF_MEMBRANE_DEPOLARIZATION	31	0.195089	0.0596819
WT_withdrawal_v_maintained	C5	HP_ANONYCHIA	45	0.194652	0.0316065
WT_withdrawal_v_maintained	C5	HP_HYPOPLASTIC_FIFTH_TOENAIL	12	0.193982	0.0933928
WT_withdrawal_v_maintained	C5	GOBP_EPHRIN_RECEPTOR_SIGNALING_PATHWAY	38	0.193941	0.0838841
WT_withdrawal_v_maintained	C5	GOCC_HOST_CELLULAR_COMPONENT	5	0.193371	0.0980455
WT_withdrawal_v_maintained	C2	WANG_RESPONSE_TO_ANDROGEN_UP	25	0.193292	0.0573384
WT_withdrawal_v_maintained	C2	BIOCARTA_PS1_PATHWAY	11	0.193072	0.0473269
WT_withdrawal_v_maintained	C5	GOMF_PROTEIN_PHOSPHORYLATED_AMINO_ACID_BINDING	42	0.192518	0.0357257
WT_withdrawal_v_maintained	C2	REACTOME_NOTCH3_INTRACELLULAR_DOMAIN_REGULATES_TRANSCRIPTION	22	0.191804	0.0439574
WT_withdrawal_v_maintained	C5	HP_ABNORMAL_SCLERA_MORPHOLOGY	87	0.191654	0.0473269
WT_withdrawal_v_maintained	C2	LI_WILMS_TUMOR_VS_FETAL_KIDNEY_2_DN	35	0.191644	0.0751486
WT_withdrawal_v_maintained	C5	GOBP_REGULATION_OF_OSSIFICATION	69	0.191124	0.0148035
WT_withdrawal_v_maintained	C5	GOBP_CARDIAC_SEPTUM_MORPHOGENESIS	52	0.190975	0.0374091
WT_withdrawal_v_maintained	C5	HP_ENLARGED_CEREBELLUM	5	0.190826	0.091263
WT_withdrawal_v_maintained	C5	GOBP_MEMBRANE_PROTEIN_PROTEOLYSIS	44	0.19033	0.0522594
WT_withdrawal_v_maintained	C5	GOBP_DIGESTIVE_SYSTEM_PROCESS	33	0.190294	0.0723771
WT_withdrawal_v_maintained	C5	GOCC_RISC_LOADING_COMPLEX	8	0.189578	0.0853497
WT_withdrawal_v_maintained	C5	GOBP_AORTA_MORPHOGENESIS	22	0.189356	0.0525398
WT_withdrawal_v_maintained	C2	REACTOME_NOTCH2_INTRACELLULAR_DOMAIN_REGULATES_TRANSCRIPTION	11	0.189176	0.0936817
WT_withdrawal_v_maintained	C2	PID_REELIN_PATHWAY	27	0.188911	0.0614591
WT_withdrawal_v_maintained	C2	REACTOME_SIGNALING_BY_NTRK3_TRKC	15	0.188435	0.0615972
WT_withdrawal_v_maintained	C5	GOBP_ENDOCARDIAL_CUSHION_FORMATION	21	0.187972	0.098038
WT_withdrawal_v_maintained	C2	PID_SYNDECAN_3_PATHWAY	15	0.187813	0.0572812
WT_withdrawal_v_maintained	C5	HP_PAPILLARY_THYROID_CARCINOMA	18	0.187563	0.0417438
WT_withdrawal_v_maintained	C5	GOBP_REGULATION_OF_ALCOHOL_BIOSYNTHETIC_PROCESS	32	0.186729	0.0539484
WT_withdrawal_v_maintained	C2	PID_ERBB1_INTERNALIZATION_PATHWAY	37	0.18642	0.044312
WT_withdrawal_v_maintained	C5	GOBP_CARDIAC_SEPTUM_DEVELOPMENT	79	0.185892	0.00624355
WT_withdrawal_v_maintained	C5	GOBP_BIOMINERALIZATION	94	0.185713	0.0679251
WT_withdrawal_v_maintained	C5	GOBP_NEGATIVE_REGULATION_OF_NEURON_DIFFERENTIATION	47	0.185553	0.0777594
WT_withdrawal_v_maintained	C5	GOBP_REGULATION_OF_NEUROBLAST_PROLIFERATION	22	0.184657	0.0960307
WT_withdrawal_v_maintained	C5	GOBP_ADHERENS_JUNCTION_ORGANIZATION	42	0.18464	0.0667114
WT_withdrawal_v_maintained	C5	GOBP_ENDOCARDIAL_CUSHION_DEVELOPMENT	30	0.183527	0.0506031
WT_withdrawal_v_maintained	C5	HP_OMPHALOCELE	52	0.183312	0.0291456
WT_withdrawal_v_maintained	C5	GOBP_PHARYNGEAL_SYSTEM_DEVELOPMENT	16	0.183135	0.0946786
WT_withdrawal_v_maintained	C5	GOBP_ROOF_OF_MOUTH_DEVELOPMENT	56	0.18305	0.0525398
WT_withdrawal_v_maintained	C5	GOMF_AMINO_ACID_TRANSMEMBRANE_TRANSPORTER_ACTIVITY	51	0.18233	0.0875714
WT_withdrawal_v_maintained	C5	GOBP_RESPONSE_TO_GONADOTROPIN	18	0.181611	0.0816566
WT_withdrawal_v_maintained	C5	GOBP_REGULATION_OF_HORMONE_METABOLIC_PROCESS	24	0.181584	0.0768022
WT_withdrawal_v_maintained	C2	REACTOME_NOTCH4_INTRACELLULAR_DOMAIN_REGULATES_TRANSCRIPTION	17	0.180346	0.0450764
WT_withdrawal_v_maintained	C5	GOBP_POSITIVE_REGULATION_OF_GLIOGENESIS	43	0.180221	0.0841653
WT_withdrawal_v_maintained	C5	GOBP_LENS_MORPHOGENESIS_IN_CAMERA_TYPE_EYE	17	0.180015	0.0985085
WT_withdrawal_v_maintained	C5	GOBP_POSITIVE_REGULATION_OF_MIRNA_MEDIATED_GENE_SILENCING_BY_INHIBITION_OF_TRANSLATION	7	0.17954	0.0679251
WT_withdrawal_v_maintained	C5	GOBP_REGULATION_OF_ESTABLISHMENT_OF_PLANAR_POLARITY	46	0.179367	0.0684158
WT_withdrawal_v_maintained	C5	GOBP_REGULATION_OF_ASTROCYTE_DIFFERENTIATION	21	0.177247	0.0525398
WT_withdrawal_v_maintained	C5	GOBP_REGULATION_OF_CHROMATIN_ASSEMBLY	24	0.177046	0.0946786
WT_withdrawal_v_maintained	C2	WP_REGUCALCIN_IN_PROXIMAL_TUBULE_EPITHELIAL_KIDNEY_CELLS	24	0.176539	0.0901038
WT_withdrawal_v_maintained	C5	HP_ABNORMALITY_OF_THE_POSTERIOR_PITUITARY	30	0.176244	0.0849423
WT_withdrawal_v_maintained	C5	HP_HYPEREXTENSIBILITY_OF_THE_KNEE	24	0.174844	0.0867566
WT_withdrawal_v_maintained	C2	REACTOME_SMALL_INTERFERING_RNA_SIRNA_BIOGENESIS	9	0.174521	0.0903426
WT_withdrawal_v_maintained	C5	GOBP_PRE_MIRNA_PROCESSING	10	0.174375	0.0812241
WT_withdrawal_v_maintained	C5	GOBP_N_TERMINAL_PROTEIN_AMINO_ACID_MODIFICATION	24	0.17404	0.0525398
WT_withdrawal_v_maintained	C5	GOBP_NEGATIVE_REGULATION_OF_CELLULAR_RESPONSE_TO_GROWTH_FACTOR_STIMULUS	66	0.173698	0.0249879
WT_withdrawal_v_maintained	C5	GOMF_PDZ_DOMAIN_BINDING	68	0.173145	0.0612686
WT_withdrawal_v_maintained	C2	BIOCARTA_ALK_PATHWAY	26	0.173087	0.0473269
WT_withdrawal_v_maintained	C2	WP_ETHANOL_EFFECTS_ON_HISTONE_MODIFICATIONS	22	0.17299	0.0837538
WT_withdrawal_v_maintained	C2	WP_MBDNF_AND_PROBDNF_REGULATION_OF_GABA_NEUROTRANSMISSION	25	0.172857	0.0464764
WT_withdrawal_v_maintained	C2	SHAFFER_IRF4_TARGETS_IN_ACTIVATED_DENDRITIC_CELL	47	0.172789	0.0896987
WT_withdrawal_v_maintained	C2	REACTOME_ROLE_OF_LAT2_NTAL_LAB_ON_CALCIUM_MOBILIZATION	13	0.172462	0.0946786
WT_withdrawal_v_maintained	C5	HP_PROMINENT_EYELASHES	14	0.172301	0.0931889
WT_withdrawal_v_maintained	C5	GOBP_PANCREAS_DEVELOPMENT	45	0.171969	0.0837538
WT_withdrawal_v_maintained	C5	GOBP_REGULATION_OF_GLIOGENESIS	64	0.171907	0.0867566
WT_withdrawal_v_maintained	C2	DOANE_BREAST_CANCER_ESR1_UP	61	0.1713	0.0981337
WT_withdrawal_v_maintained	C5	GOBP_REGULATION_OF_CHROMATIN_ASSEMBLY_OR_DISASSEMBLY	28	0.170697	0.0663211
WT_withdrawal_v_maintained	C5	GOBP_STEROID_BIOSYNTHETIC_PROCESS	111	0.17038	0.0261029
WT_withdrawal_v_maintained	C5	HP_MITRAL_VALVE_PROLAPSE	90	0.170341	0.0816566
WT_withdrawal_v_maintained	C2	REACTOME_REGULATION_OF_TP53_ACTIVITY_THROUGH_ACETYLATION	29	0.169644	0.0152895
WT_withdrawal_v_maintained	C5	GOBP_EPITHELIAL_TUBE_FORMATION	100	0.169079	0.0533166
WT_withdrawal_v_maintained	C5	GOBP_PHOSPHATIDYLINOSITOL_PHOSPHATE_BIOSYNTHETIC_PROCESS	53	0.169021	0.0868919
WT_withdrawal_v_maintained	C5	GOBP_WOUND_HEALING_SPREADING_OF_EPIDERMAL_CELLS	14	0.168953	0.098038
WT_withdrawal_v_maintained	C5	HP_ABNORMAL_MORPHOLOGY_OF_THE_ABDOMINAL_MUSCULATURE	40	0.168002	0.0523575
WT_withdrawal_v_maintained	C2	YANAGIHARA_ESX1_TARGETS	26	0.167706	0.0702994
WT_withdrawal_v_maintained	C2	REACTOME_EPHA_MEDIATED_GROWTH_CONE_COLLAPSE	20	0.167456	0.0773021
WT_withdrawal_v_maintained	C5	GOBP_RESPONSE_TO_HEPATOCYTE_GROWTH_FACTOR	16	0.167321	0.092197
WT_withdrawal_v_maintained	C5	GOBP_REGULATION_OF_ERBB_SIGNALING_PATHWAY	52	0.167218	0.0917182
WT_withdrawal_v_maintained	C5	HP_SCHIZOPHRENIA	46	0.167174	0.0573384
WT_withdrawal_v_maintained	C5	GOCC_BASOLATERAL_PLASMA_MEMBRANE	137	0.167054	0.0704856
WT_withdrawal_v_maintained	C2	REACTOME_SIGNALING_BY_EGFR	41	0.166375	0.0291456
WT_withdrawal_v_maintained	C2	REACTOME_MET_PROMOTES_CELL_MOTILITY	35	0.165477	0.0510272
WT_withdrawal_v_maintained	C5	GOBP_REGULATION_OF_STEROID_BIOSYNTHETIC_PROCESS	44	0.165391	0.0562361
WT_withdrawal_v_maintained	C5	GOBP_HOMEOSTASIS_OF_NUMBER_OF_CELLS_WITHIN_A_TISSUE	18	0.165214	0.0466572
WT_withdrawal_v_maintained	C5	GOBP_STEROL_METABOLIC_PROCESS	101	0.165195	0.0403578
WT_withdrawal_v_maintained	C5	GOBP_REGULATION_OF_STEROID_METABOLIC_PROCESS	60	0.165053	0.0663211
WT_withdrawal_v_maintained	C5	GOBP_MORPHOGENESIS_OF_AN_EPITHELIAL_SHEET	46	0.164829	0.0182459
WT_withdrawal_v_maintained	C5	GOBP_CRANIAL_SKELETAL_SYSTEM_DEVELOPMENT	43	0.163042	0.0962485
WT_withdrawal_v_maintained	C2	WP_NOTCH_SIGNALING	37	0.16297	0.0160802
WT_withdrawal_v_maintained	C5	HP_CUBITUS_VALGUS	37	0.162211	0.0896987
WT_withdrawal_v_maintained	C2	REACTOME_REGULATION_OF_PTEN_MRNA_TRANSLATION	9	0.16206	0.0946786
WT_withdrawal_v_maintained	C2	REACTOME_CTLA4_INHIBITORY_SIGNALING	17	0.161431	0.0846477
WT_withdrawal_v_maintained	C5	GOBP_INSULIN_RECEPTOR_SIGNALING_PATHWAY	90	0.160565	0.0466572
WT_withdrawal_v_maintained	C5	GOBP_COLLAGEN_FIBRIL_ORGANIZATION	40	0.160043	0.0539484
WT_withdrawal_v_maintained	H	HALLMARK_WNT_BETA_CATENIN_SIGNALING	33	0.159334	0.060857
WT_withdrawal_v_maintained	C5	GOBP_SISTER_CHROMATID_COHESION	37	0.159071	0.0751486
WT_withdrawal_v_maintained	C2	PID_NECTIN_PATHWAY	26	0.158865	0.0633938
WT_withdrawal_v_maintained	C5	GOBP_REGULATION_OF_CALCIUM_ION_DEPENDENT_EXOCYTOSIS	24	0.158467	0.0968868
WT_withdrawal_v_maintained	C2	WP_NEURAL_CREST_DIFFERENTIATION	62	0.158456	0.0921071
WT_withdrawal_v_maintained	C5	GOBP_MORPHOGENESIS_OF_A_BRANCHING_STRUCTURE	116	0.158229	0.0633938
WT_withdrawal_v_maintained	C5	GOBP_OUTFLOW_TRACT_MORPHOGENESIS	50	0.157935	0.0590731
WT_withdrawal_v_maintained	C2	PID_BMP_PATHWAY	34	0.157089	0.0148601
WT_withdrawal_v_maintained	C5	GOBP_NEGATIVE_REGULATION_OF_STEM_CELL_DIFFERENTIATION	20	0.15651	0.0769859
WT_withdrawal_v_maintained	C5	GOBP_AMYLOID_BETA_CLEARANCE	26	0.156376	0.0711336
WT_withdrawal_v_maintained	C2	REACTOME_CONSTITUTIVE_SIGNALING_BY_EGFRVIII	14	0.15619	0.0837538
WT_withdrawal_v_maintained	C5	HP_ERUPTION_FAILURE	15	0.155996	0.0951374
WT_withdrawal_v_maintained	C2	CHIANG_LIVER_CANCER_SUBCLASS_INTERFERON_DN	36	0.155906	0.0711336
WT_withdrawal_v_maintained	C5	GOMF_HISTONE_METHYLTRANSFERASE_ACTIVITY_H3_K4_SPECIFIC	16	0.155699	0.0773021
WT_withdrawal_v_maintained	C2	PID_ERBB1_RECEPTOR_PROXIMAL_PATHWAY	32	0.155619	0.0404338
WT_withdrawal_v_maintained	C5	HP_APLASIA_HYPOPLASIA_INVOLVING_THE_METACARPAL_BONES	97	0.155367	0.0598961
WT_withdrawal_v_maintained	C2	PID_CXCR3_PATHWAY	31	0.155182	0.0968259
WT_withdrawal_v_maintained	C5	GOCC_RNAI_EFFECTOR_COMPLEX	14	0.155178	0.0575547
WT_withdrawal_v_maintained	C5	GOBP_STRIATED_MUSCLE_CELL_PROLIFERATION	40	0.155077	0.0734676
WT_withdrawal_v_maintained	C5	GOBP_TUBE_FORMATION	112	0.15485	0.0679251
WT_withdrawal_v_maintained	C5	HP_EMBRYONAL_NEOPLASM	59	0.154338	0.0853497
WT_withdrawal_v_maintained	C2	WP_G13_SIGNALING_PATHWAY	34	0.154082	0.0901038
WT_withdrawal_v_maintained	C5	HP_SUBCUTANEOUS_NODULE	63	0.152417	0.0906269
WT_withdrawal_v_maintained	C5	GOCC_INTRINSIC_COMPONENT_OF_POSTSYNAPTIC_MEMBRANE	83	0.152094	0.0837538
WT_withdrawal_v_maintained	C5	GOBP_REGULATION_OF_GENE_EXPRESSION_BY_GENOMIC_IMPRINTING	10	0.151424	0.0854787
WT_withdrawal_v_maintained	C2	PID_EPHB_FWD_PATHWAY	34	0.151068	0.0238135
WT_withdrawal_v_maintained	C5	HP_RHIZOMELIA	50	0.15081	0.0751486
WT_withdrawal_v_maintained	C5	HP_SKIN_NODULE	75	0.150766	0.0757685
WT_withdrawal_v_maintained	C5	GOBP_REGULATION_OF_CARBOHYDRATE_BIOSYNTHETIC_PROCESS	69	0.149528	0.0742192
WT_withdrawal_v_maintained	C2	REACTOME_RAC1_GTPASE_CYCLE	153	0.149234	0.0812241
WT_withdrawal_v_maintained	C5	GOBP_VENTRICULAR_SEPTUM_DEVELOPMENT	55	0.149148	0.0473269
WT_withdrawal_v_maintained	C5	GOBP_POSITIVE_REGULATION_OF_CELLULAR_CARBOHYDRATE_METABOLIC_PROCESS	34	0.14914	0.0663211
WT_withdrawal_v_maintained	C5	GOBP_TROPHECTODERMAL_CELL_DIFFERENTIATION	13	0.148882	0.0960111
WT_withdrawal_v_maintained	C5	GOBP_NLS_BEARING_PROTEIN_IMPORT_INTO_NUCLEUS	10	0.148655	0.0946935
WT_withdrawal_v_maintained	C5	GOBP_SECONDARY_ALCOHOL_METABOLIC_PROCESS	99	0.148456	0.0711336
WT_withdrawal_v_maintained	C5	HP_SYNOSTOSIS_OF_JOINTS	134	0.148445	0.0525398
WT_withdrawal_v_maintained	C5	GOMF_SH3_DOMAIN_BINDING	101	0.148312	0.0316065
WT_withdrawal_v_maintained	C2	REACTOME_RAC3_GTPASE_CYCLE	75	0.148294	0.0958127
WT_withdrawal_v_maintained	C5	GOBP_REGULATION_OF_ANIMAL_ORGAN_MORPHOGENESIS	82	0.147864	0.0867566
WT_withdrawal_v_maintained	C5	GOBP_REGULATION_OF_BMP_SIGNALING_PATHWAY	66	0.147793	0.0261367
WT_withdrawal_v_maintained	C5	GOBP_STEROID_METABOLIC_PROCESS	180	0.147751	0.0401024
WT_withdrawal_v_maintained	C2	RIEGE_DELTANP63_DIRECT_TARGETS_UP	93	0.147724	0.0867566
WT_withdrawal_v_maintained	C2	REACTOME_METABOLISM_OF_STEROIDS	110	0.147645	0.0298316
WT_withdrawal_v_maintained	C5	HP_SPARSE_LATERAL_EYEBROW	18	0.147573	0.0993864
WT_withdrawal_v_maintained	C2	REACTOME_SYNTHESIS_OF_PIPS_AT_THE_PLASMA_MEMBRANE	47	0.147394	0.0614721
WT_withdrawal_v_maintained	C5	HP_ABNORMAL_AORTIC_VALVE_CUSP_MORPHOLOGY	81	0.146462	0.0261367
WT_withdrawal_v_maintained	C2	GUO_HEX_TARGETS_UP	67	0.146098	0.024516
WT_withdrawal_v_maintained	C2	REACTOME_NCAM_SIGNALING_FOR_NEURITE_OUT_GROWTH	39	0.146045	0.060857
WT_withdrawal_v_maintained	C5	GOBP_CARDIAC_MUSCLE_CELL_PROLIFERATION	30	0.145902	0.0837538
WT_withdrawal_v_maintained	C5	GOBP_DIGESTION	38	0.145735	0.0998803
WT_withdrawal_v_maintained	C2	REACTOME_REGULATION_OF_BETA_CELL_DEVELOPMENT	21	0.144916	0.0837538
WT_withdrawal_v_maintained	C5	HP_WIDE_INTERMAMILLARY_DISTANCE	79	0.144818	0.0113382
WT_withdrawal_v_maintained	C2	REACTOME_NR1H2_AND_NR1H3_MEDIATED_SIGNALING	35	0.144431	0.0614591
WT_withdrawal_v_maintained	C5	GOBP_ALCOHOL_BIOSYNTHETIC_PROCESS	97	0.141832	0.0374091
WT_withdrawal_v_maintained	C5	GOBP_NEURAL_PRECURSOR_CELL_PROLIFERATION	97	0.141744	0.0663211
WT_withdrawal_v_maintained	C2	NICK_RESPONSE_TO_PROC_TREATMENT_DN	21	0.14169	0.0943772
WT_withdrawal_v_maintained	C5	HP_NEOPLASM_OF_THE_RESPIRATORY_SYSTEM	47	0.141502	0.0453808
WT_withdrawal_v_maintained	C5	GOBP_COLUMNAR_CUBOIDAL_EPITHELIAL_CELL_DEVELOPMENT	33	0.141462	0.0931889
WT_withdrawal_v_maintained	C5	HP_DISPROPORTIONATE_SHORT_LIMB_SHORT_STATURE	77	0.141112	0.0506031
WT_withdrawal_v_maintained	C2	ZHENG_FOXP3_TARGETS_IN_T_LYMPHOCYTE_DN	28	0.1411	0.0952341
WT_withdrawal_v_maintained	C5	GOBP_ERBB_SIGNALING_PATHWAY	88	0.141034	0.0510272
WT_withdrawal_v_maintained	C2	REACTOME_HEME_SIGNALING	42	0.140249	0.0522594
WT_withdrawal_v_maintained	C5	GOMF_TRANSMEMBRANE_RECEPTOR_PROTEIN_KINASE_ACTIVITY	57	0.140076	0.0570242
WT_withdrawal_v_maintained	C2	REACTOME_CLASS_B_2_SECRETIN_FAMILY_RECEPTORS	38	0.139608	0.0721357
WT_withdrawal_v_maintained	C2	COULOUARN_TEMPORAL_TGFB1_SIGNATURE_UP	86	0.139438	0.0249879
WT_withdrawal_v_maintained	C5	HP_URETERAL_STENOSIS	17	0.139179	0.091263
WT_withdrawal_v_maintained	C5	GOBP_NEURAL_TUBE_DEVELOPMENT	120	0.138909	0.0598961
WT_withdrawal_v_maintained	C5	HP_RADIOULNAR_SYNOSTOSIS	68	0.138308	0.0473269
WT_withdrawal_v_maintained	C5	GOBP_POSITIVE_REGULATION_OF_SMALL_MOLECULE_METABOLIC_PROCESS	85	0.137571	0.0525398
WT_withdrawal_v_maintained	C2	SESTO_RESPONSE_TO_UV_C2	48	0.137256	0.0390485
WT_withdrawal_v_maintained	C5	GOBP_NEGATIVE_REGULATION_OF_INTRACELLULAR_STEROID_HORMONE_RECEPTOR_SIGNALING_PATHWAY	30	0.137006	0.089307
WT_withdrawal_v_maintained	C2	PID_PTP1B_PATHWAY	37	0.136497	0.0868919
WT_withdrawal_v_maintained	C5	GOBP_EYE_MORPHOGENESIS	97	0.13617	0.0749871
WT_withdrawal_v_maintained	C5	GOBP_EPITHELIAL_TUBE_MORPHOGENESIS	214	0.136099	0.0316065
WT_withdrawal_v_maintained	C5	GOBP_NEURAL_TUBE_FORMATION	83	0.136087	0.0568684
WT_withdrawal_v_maintained	C2	REACTOME_CDC42_GTPASE_CYCLE	129	0.135786	0.0638519
WT_withdrawal_v_maintained	C5	HP_DENTAL_MALOCCLUSION	107	0.134702	0.0374091
WT_withdrawal_v_maintained	C2	DAZARD_UV_RESPONSE_CLUSTER_G6	126	0.13469	0.00605233
WT_withdrawal_v_maintained	C5	GOBP_CAMERA_TYPE_EYE_MORPHOGENESIS	80	0.134243	0.0721357
WT_withdrawal_v_maintained	C5	HP_PHTHISIS_BULBI	10	0.134013	0.0802888
WT_withdrawal_v_maintained	C5	GOBP_BLASTOCYST_FORMATION	30	0.13358	0.0466572
WT_withdrawal_v_maintained	C5	GOCC_INTRINSIC_COMPONENT_OF_SYNAPTIC_MEMBRANE	110	0.133275	0.0809425
WT_withdrawal_v_maintained	C5	GOBP_PROTEOGLYCAN_BIOSYNTHETIC_PROCESS	48	0.132911	0.0779315
WT_withdrawal_v_maintained	C5	HP_JOINT_HYPERFLEXIBILITY	147	0.132319	0.0125957
WT_withdrawal_v_maintained	C5	GOBP_REGULATION_OF_PROTEIN_LOCALIZATION_TO_SYNAPSE	16	0.132032	0.0723771
WT_withdrawal_v_maintained	C5	GOBP_BONE_MORPHOGENESIS	56	0.131443	0.0473269
WT_withdrawal_v_maintained	C2	PID_LYSOPHOSPHOLIPID_PATHWAY	53	0.131046	0.0771638
WT_withdrawal_v_maintained	C2	BROWNE_HCMV_INFECTION_1HR_UP	34	0.130941	0.089307
WT_withdrawal_v_maintained	C5	HP_THICK_EYEBROW	112	0.130896	0.0140008
WT_withdrawal_v_maintained	C5	GOBP_REGULATION_OF_SMALL_GTPASE_MEDIATED_SIGNAL_TRANSDUCTION	234	0.130875	0.056671
WT_withdrawal_v_maintained	C5	HP_CHRONIC_CONSTIPATION	58	0.130675	0.00288077
WT_withdrawal_v_maintained	H	HALLMARK_TGF_BETA_SIGNALING	45	0.130594	0.00856216
WT_withdrawal_v_maintained	C5	HP_ABNORMAL_SHOULDER_MORPHOLOGY	109	0.130086	0.087327
WT_withdrawal_v_maintained	C5	HP_ARTERIOVENOUS_MALFORMATION	43	0.129893	0.0980455
WT_withdrawal_v_maintained	C2	PID_EPHA_FWDPATHWAY	22	0.129369	0.0946786
WT_withdrawal_v_maintained	C2	BIOCARTA_HSWI_SNF_PATHWAY	12	0.129048	0.097372
WT_withdrawal_v_maintained	C2	GUENTHER_GROWTH_SPHERICAL_VS_ADHERENT_UP	19	0.128994	0.0946786
WT_withdrawal_v_maintained	C5	GOBP_APPENDAGE_DEVELOPMENT	111	0.128885	0.0374091
WT_withdrawal_v_maintained	C2	CREIGHTON_ENDOCRINE_THERAPY_RESISTANCE_5	373	0.128555	0.0548881
WT_withdrawal_v_maintained	C5	HP_VERTEBRAL_SEGMENTATION_DEFECT	106	0.128382	0.0998803
WT_withdrawal_v_maintained	C5	GOMF_ESTROGEN_RECEPTOR_BINDING	29	0.128367	0.0968259
WT_withdrawal_v_maintained	C5	GOBP_APPENDAGE_MORPHOGENESIS	89	0.128074	0.0867566
WT_withdrawal_v_maintained	C5	GOBP_MAMMARY_GLAND_DEVELOPMENT	93	0.127844	0.0847732
WT_withdrawal_v_maintained	C2	WP_MAPK_CASCADE	32	0.127584	0.0968259
WT_withdrawal_v_maintained	C5	HP_ABNORMAL_ATRIOVENTRICULAR_VALVE_MORPHOLOGY	121	0.127397	0.0917182
WT_withdrawal_v_maintained	C5	GOBP_REGULATION_OF_EPIDERMAL_GROWTH_FACTOR_ACTIVATED_RECEPTOR_ACTIVITY	20	0.126861	0.0946786
WT_withdrawal_v_maintained	C5	GOBP_ORGANIC_HYDROXY_COMPOUND_BIOSYNTHETIC_PROCESS	150	0.126824	0.0355894
WT_withdrawal_v_maintained	C5	GOBP_EPIBOLY	27	0.125964	0.0837538
WT_withdrawal_v_maintained	C5	HP_TELECANTHUS	116	0.125744	0.0468703
WT_withdrawal_v_maintained	C5	HP_ABNORMALITY_OF_DENTAL_ERUPTION	195	0.125683	0.0440413
WT_withdrawal_v_maintained	C5	GOBP_HISTONE_H3_K9_METHYLATION	34	0.125211	0.0473269
WT_withdrawal_v_maintained	C2	PID_S1P_S1P3_PATHWAY	25	0.124966	0.0846009
WT_withdrawal_v_maintained	C5	HP_ABNORMALITY_OF_THE_RADIAL_HEAD	37	0.124652	0.0749826
WT_withdrawal_v_maintained	C5	GOBP_POSITIVE_REGULATION_OF_CARBOHYDRATE_METABOLIC_PROCESS	51	0.12445	0.0473269
WT_withdrawal_v_maintained	C5	GOBP_REGULATION_OF_STEM_CELL_POPULATION_MAINTENANCE	25	0.124332	0.0806033
WT_withdrawal_v_maintained	C2	WP_DEVELOPMENT_OF_URETERIC_COLLECTION_SYSTEM	40	0.124202	0.0806033
WT_withdrawal_v_maintained	C2	WP_HEDGEHOG_SIGNALING_PATHWAY_WP4249	38	0.124084	0.095615
WT_withdrawal_v_maintained	C5	GOBP_EMBRYONIC_APPENDAGE_MORPHOGENESIS	73	0.124036	0.0968868
WT_withdrawal_v_maintained	C5	GOBP_ENTRY_INTO_HOST	85	0.122832	0.0968868
WT_withdrawal_v_maintained	C2	REACTOME_RUNX1_REGULATES_GENES_INVOLVED_IN_MEGAKARYOCYTE_DIFFERENTIATION_AND_PLATELET_FUNCTION	32	0.122831	0.0573384
WT_withdrawal_v_maintained	C5	GOBP_REGULATION_OF_HISTONE_H3_K9_METHYLATION	20	0.122667	0.098857
WT_withdrawal_v_maintained	C5	GOBP_PEPTIDYL_LYSINE_DIMETHYLATION	23	0.122305	0.0742192
WT_withdrawal_v_maintained	C2	WP_PRION_DISEASE_PATHWAY	29	0.121897	0.0724855
WT_withdrawal_v_maintained	C5	HP_ABNORMALITY_OF_THE_INCISOR	102	0.121587	0.0360627
WT_withdrawal_v_maintained	C5	GOBP_REGULATION_OF_STEM_CELL_DIFFERENTIATION	46	0.121483	0.0751486
WT_withdrawal_v_maintained	C5	HP_ABNORMALITY_OF_THE_METACARPAL_BONES	154	0.121346	0.022425
WT_withdrawal_v_maintained	C5	GOBP_REGULATION_OF_CELLULAR_KETONE_METABOLIC_PROCESS	77	0.121038	0.0867566
WT_withdrawal_v_maintained	C5	GOBP_REGULATION_OF_NEURON_DIFFERENTIATION	120	0.119848	0.0663211
WT_withdrawal_v_maintained	C5	HP_THICK_NASAL_ALAE	33	0.119846	0.0701652
WT_withdrawal_v_maintained	C5	GOBP_MORPHOGENESIS_OF_EMBRYONIC_EPITHELIUM	104	0.119556	0.0639009
WT_withdrawal_v_maintained	C5	GOMF_PROTEIN_TYROSINE_KINASE_ACTIVITY	95	0.119033	0.0968259
WT_withdrawal_v_maintained	C5	HP_UPPER_EXTREMITY_JOINT_DISLOCATION	67	0.118785	0.0473269
WT_withdrawal_v_maintained	C5	HP_SPEECH_APRAXIA	65	0.118216	0.0867566
WT_withdrawal_v_maintained	C5	HP_CRANIOSYNOSTOSIS	135	0.118086	0.0614591
WT_withdrawal_v_maintained	C5	GOMF_LYSINE_ACETYLATED_HISTONE_BINDING	22	0.118053	0.0409651
WT_withdrawal_v_maintained	C5	GOBP_BRANCHING_MORPHOGENESIS_OF_AN_EPITHELIAL_TUBE	87	0.117766	0.0858581
WT_withdrawal_v_maintained	C5	GOBP_P_BODY_ASSEMBLY	20	0.117527	0.075214
WT_withdrawal_v_maintained	C2	REACTOME_CD28_CO_STIMULATION	26	0.117217	0.0615972
WT_withdrawal_v_maintained	C5	GOBP_SKELETAL_SYSTEM_MORPHOGENESIS	139	0.11703	0.0478047
WT_withdrawal_v_maintained	C5	HP_LYMPHEDEMA	58	0.116948	0.0723158
WT_withdrawal_v_maintained	C5	HP_SHUFFLING_GAIT	32	0.116643	0.0678008
WT_withdrawal_v_maintained	C2	WP_EPITHELIAL_TO_MESENCHYMAL_TRANSITION_IN_COLORECTAL_CANCER	103	0.116619	0.0446784
WT_withdrawal_v_maintained	C5	HP_ABNORMALITY_OF_THE_HUMERORADIAL_JOINT	40	0.116353	0.0922356
WT_withdrawal_v_maintained	C2	WP_RELATIONSHIP_BETWEEN_INFLAMMATION_COX2_AND_EGFR	17	0.116054	0.0896987
WT_withdrawal_v_maintained	C5	HP_APLASIA_HYPOPLASIA_INVOLVING_BONES_OF_THE_THORAX	134	0.115952	0.0731077
WT_withdrawal_v_maintained	C5	GOBP_CELLULAR_RESPONSE_TO_INSULIN_STIMULUS	159	0.115925	0.0614591
WT_withdrawal_v_maintained	C5	HP_ABNORMAL_METACARPAL_MORPHOLOGY	124	0.115665	0.0633938
WT_withdrawal_v_maintained	C5	GOMF_PHOSPHOPROTEIN_BINDING	69	0.115507	0.0846009
WT_withdrawal_v_maintained	C5	GOBP_REGULATION_OF_NEUROTRANSMITTER_RECEPTOR_LOCALIZATION_TO_POSTSYNAPTIC_SPECIALIZATION_MEMBRANE	7	0.115449	0.0867566
WT_withdrawal_v_maintained	C5	GOBP_MAMMARY_GLAND_EPITHELIUM_DEVELOPMENT	49	0.115373	0.0789931
WT_withdrawal_v_maintained	C2	PID_AJDISS_2PATHWAY	33	0.115259	0.0441073
WT_withdrawal_v_maintained	C5	GOBP_ENDOCRINE_SYSTEM_DEVELOPMENT	67	0.114999	0.056671
WT_withdrawal_v_maintained	C5	HP_JOINT_HYPERMOBILITY	293	0.114875	0.00876512
WT_withdrawal_v_maintained	C2	REACTOME_HEPARAN_SULFATE_HEPARIN_HS_GAG_METABOLISM	49	0.11473	0.0981337
WT_withdrawal_v_maintained	C5	HP_ABNORMALITY_OF_EARLOBE	79	0.114517	0.0846009
WT_withdrawal_v_maintained	C5	GOBP_REGULATION_OF_NOTCH_SIGNALING_PATHWAY	65	0.113801	0.0546499
WT_withdrawal_v_maintained	C2	WP_HISTONE_MODIFICATIONS	40	0.113613	0.0724855
WT_withdrawal_v_maintained	C5	GOBP_STEROL_TRANSPORT	75	0.11341	0.0901038
WT_withdrawal_v_maintained	C5	HP_DELAYED_ERUPTION_OF_TEETH	163	0.113262	0.0958127
WT_withdrawal_v_maintained	C5	GOBP_RHO_PROTEIN_SIGNAL_TRANSDUCTION	99	0.112831	0.0829638
WT_withdrawal_v_maintained	C5	HP_ABNORMALITY_OF_THE_ELBOW	184	0.112767	0.0573384
WT_withdrawal_v_maintained	C5	GOBP_RESPONSE_TO_BMP	104	0.112757	0.0152895
WT_withdrawal_v_maintained	C5	HP_PULMONIC_STENOSIS	99	0.112572	0.022425
WT_withdrawal_v_maintained	C5	GOBP_RESPONSE_TO_INSULIN	192	0.112528	0.0663211
WT_withdrawal_v_maintained	C5	GOBP_HETEROCHROMATIN_ORGANIZATION	66	0.112504	0.0756675
WT_withdrawal_v_maintained	C5	HP_CUTANEOUS_SYNDACTYLY	49	0.112011	0.0355888
WT_withdrawal_v_maintained	C5	GOBP_EPITHELIAL_TO_MESENCHYMAL_TRANSITION	110	0.111915	0.040102
WT_withdrawal_v_maintained	C2	DAZARD_RESPONSE_TO_UV_NHEK_DN	266	0.111278	0.00616634
WT_withdrawal_v_maintained	C2	PID_ER_NONGENOMIC_PATHWAY	31	0.111	0.0598961
WT_withdrawal_v_maintained	C2	MCBRYAN_PUBERTAL_BREAST_6_7WK_UP	159	0.110974	0.00730535
WT_withdrawal_v_maintained	C2	REACTOME_SIGNALING_BY_NOTCH3	41	0.110955	0.0261367
WT_withdrawal_v_maintained	C5	HP_ARNOLD_CHIARI_MALFORMATION	78	0.110943	0.0711336
WT_withdrawal_v_maintained	C5	HP_SYNOSTOSIS_INVOLVING_BONES_OF_THE_UPPER_LIMBS	94	0.11091	0.0711336
WT_withdrawal_v_maintained	C5	GOBP_CELL_CELL_JUNCTION_ORGANIZATION	129	0.110514	0.0691805
WT_withdrawal_v_maintained	C2	WP_NANOPARTICLEMEDIATED_ACTIVATION_OF_RECEPTOR_SIGNALING	24	0.11012	0.0923018
WT_withdrawal_v_maintained	C5	HP_APLASIA_HYPOPLASIA_OF_THE_PHALANGES_OF_THE_HAND	188	0.110019	0.0711336
WT_withdrawal_v_maintained	C5	GOBP_SKIN_EPIDERMIS_DEVELOPMENT	57	0.109766	0.082749
WT_withdrawal_v_maintained	C5	GOBP_ER_NUCLEUS_SIGNALING_PATHWAY	42	0.109658	0.0837538
WT_withdrawal_v_maintained	C2	PID_AMB2_NEUTROPHILS_PATHWAY	19	0.109489	0.0749826
WT_withdrawal_v_maintained	C5	GOCC_EARLY_ENDOSOME_MEMBRANE	119	0.109429	0.0813389
WT_withdrawal_v_maintained	C5	HP_PROPTOSIS	191	0.108902	0.0174841
WT_withdrawal_v_maintained	C5	GOBP_METANEPHROS_DEVELOPMENT	52	0.108393	0.0917182
WT_withdrawal_v_maintained	C5	HP_HYPERMETROPIA	179	0.108321	0.024516
WT_withdrawal_v_maintained	C5	GOBP_MOLTING_CYCLE	65	0.108273	0.091263
WT_withdrawal_v_maintained	C5	GOBP_POSITIVE_REGULATION_OF_NERVOUS_SYSTEM_DEVELOPMENT	200	0.10818	0.0606148
WT_withdrawal_v_maintained	C5	GOBP_RESPONSE_TO_FLUID_SHEAR_STRESS	23	0.108111	0.0816975
WT_withdrawal_v_maintained	C2	PID_HES_HEY_PATHWAY	35	0.107961	0.0568684
WT_withdrawal_v_maintained	C5	GOBP_SMALL_GTPASE_MEDIATED_SIGNAL_TRANSDUCTION	387	0.107724	0.0525398
WT_withdrawal_v_maintained	C5	HP_ABNORMAL_PHARYNX_MORPHOLOGY	110	0.107009	0.0946786
WT_withdrawal_v_maintained	C2	REACTOME_P130CAS_LINKAGE_TO_MAPK_SIGNALING_FOR_INTEGRINS	10	0.107004	0.0948225
WT_withdrawal_v_maintained	C2	MCBRYAN_PUBERTAL_BREAST_5_6WK_DN	114	0.106993	0.0261367
WT_withdrawal_v_maintained	C5	HP_ABNORMAL_INCISOR_MORPHOLOGY	78	0.106877	0.0802888
WT_withdrawal_v_maintained	C2	IKEDA_MIR30_TARGETS_UP	112	0.106727	0.00730535
WT_withdrawal_v_maintained	C5	HP_ABNORMAL_AORTIC_VALVE_MORPHOLOGY	124	0.106606	0.0401024
WT_withdrawal_v_maintained	C5	HP_ABNORMAL_PULMONARY_VALVE_PHYSIOLOGY	113	0.106494	0.024516
WT_withdrawal_v_maintained	C5	GOMF_PEPTIDE_N_ACETYLTRANSFERASE_ACTIVITY	41	0.106384	0.0771638
WT_withdrawal_v_maintained	C5	GOBP_CORTICOSTEROID_RECEPTOR_SIGNALING_PATHWAY	14	0.105834	0.0846009
WT_withdrawal_v_maintained	C5	HP_ADVANCED_ERUPTION_OF_TEETH	29	0.105743	0.0845944
WT_withdrawal_v_maintained	C5	HP_ABSENT_TOE	85	0.105433	0.0261367
WT_withdrawal_v_maintained	C2	SIG_IL4RECEPTOR_IN_B_LYPHOCYTES	22	0.105406	0.0522594
WT_withdrawal_v_maintained	C2	REACTOME_PI_METABOLISM	71	0.105273	0.0853497
WT_withdrawal_v_maintained	C5	GOBP_KIDNEY_MORPHOGENESIS	60	0.105168	0.0822132
WT_withdrawal_v_maintained	C5	GOBP_EAR_DEVELOPMENT	120	0.105064	0.0678008
WT_withdrawal_v_maintained	C5	GOBP_NEGATIVE_REGULATION_OF_DENDRITIC_SPINE_DEVELOPMENT	12	0.104666	0.0962012
WT_withdrawal_v_maintained	C5	GOBP_SENSORY_ORGAN_MORPHOGENESIS	149	0.104014	0.0525398
WT_withdrawal_v_maintained	C2	SIG_BCR_SIGNALING_PATHWAY	36	0.103991	0.0901038
WT_withdrawal_v_maintained	C5	GOCC_ADHERENS_JUNCTION	139	0.103978	0.0439574
WT_withdrawal_v_maintained	C2	DACOSTA_UV_RESPONSE_VIA_ERCC3_XPCS_DN	78	0.103939	0.0473269
WT_withdrawal_v_maintained	C5	HP_BROAD_FINGER	127	0.103855	0.0570242
WT_withdrawal_v_maintained	C5	GOBP_REGULATION_OF_EPITHELIAL_TO_MESENCHYMAL_TRANSITION	65	0.103716	0.044312
WT_withdrawal_v_maintained	C5	GOBP_REGULATION_OF_SYNAPSE_STRUCTURE_OR_ACTIVITY	155	0.103282	0.060857
WT_withdrawal_v_maintained	C5	GOBP_REGULATION_OF_NERVOUS_SYSTEM_DEVELOPMENT	313	0.103276	0.0504895
WT_withdrawal_v_maintained	C5	HP_ABNORMAL_NIPPLE_MORPHOLOGY	169	0.103275	0.0333084
WT_withdrawal_v_maintained	C5	GOBP_ORGANIC_HYDROXY_COMPOUND_METABOLIC_PROCESS	325	0.103143	0.0711336
WT_withdrawal_v_maintained	C5	GOBP_CARDIAC_CHAMBER_DEVELOPMENT	105	0.102434	0.0473269
WT_withdrawal_v_maintained	C5	GOBP_EMBRYONIC_PLACENTA_DEVELOPMENT	52	0.102389	0.0899694
WT_withdrawal_v_maintained	C2	WP_NEOVASCULARISATION_PROCESSES	29	0.102243	0.0562361
WT_withdrawal_v_maintained	H	HALLMARK_UV_RESPONSE_DN	130	0.101908	0.0261367
WT_withdrawal_v_maintained	C2	SIG_PIP3_SIGNALING_IN_B_LYMPHOCYTES	25	0.101896	0.0679251
WT_withdrawal_v_maintained	C5	HP_AORTIC_ROOT_ANEURYSM	88	0.101543	0.0633938
WT_withdrawal_v_maintained	C2	HOOI_ST7_TARGETS_DN	74	0.101522	0.0691753
WT_withdrawal_v_maintained	C2	REACTOME_SIGNALING_BY_ALK	22	0.101092	0.0679251
WT_withdrawal_v_maintained	C5	GOMF_PHOSPHATIDYLINOSITOL_BINDING	200	0.10104	0.0999572
WT_withdrawal_v_maintained	C2	SCHAEFFER_PROSTATE_DEVELOPMENT_48HR_DN	285	0.10076	0.0667114
WT_withdrawal_v_maintained	C2	BILD_CTNNB1_ONCOGENIC_SIGNATURE	64	0.100732	0.0615906
WT_withdrawal_v_maintained	C2	TERAO_AOX4_TARGETS_HG_UP	24	0.0995317	0.088552
WT_withdrawal_v_maintained	C5	GOBP_REGULATION_OF_GTPASE_ACTIVITY	257	0.0993913	0.0473269
WT_withdrawal_v_maintained	C5	GOBP_REGULATION_OF_CELL_ADHESION	428	0.0993533	0.098857
WT_withdrawal_v_maintained	C5	HP_LIMB_UNDERGROWTH	182	0.0990387	0.0962021
WT_withdrawal_v_maintained	C5	GOBP_UROGENITAL_SYSTEM_DEVELOPMENT	243	0.0984932	0.0769859
WT_withdrawal_v_maintained	C5	GOCC_LEADING_EDGE_MEMBRANE	129	0.0984842	0.0510272
WT_withdrawal_v_maintained	C5	GOBP_NEGATIVE_REGULATION_OF_SECRETION	77	0.0982986	0.0711336
WT_withdrawal_v_maintained	C2	KIM_WT1_TARGETS_8HR_UP	137	0.0982928	0.0773021
WT_withdrawal_v_maintained	C5	GOBP_REGULATION_OF_NEUROGENESIS	260	0.0981819	0.0539484
WT_withdrawal_v_maintained	C5	GOMF_HISTONE_METHYLTRANSFERASE_ACTIVITY	54	0.0981212	0.060857
WT_withdrawal_v_maintained	C5	HP_INTESTINAL_MALROTATION	90	0.0981177	0.091263
WT_withdrawal_v_maintained	C5	HP_ABNORMALITY_OF_THE_HELIX	120	0.097693	0.0568684
WT_withdrawal_v_maintained	C5	GOBP_EMBRYONIC_MORPHOGENESIS	372	0.0974358	0.0497328
WT_withdrawal_v_maintained	C5	GOBP_CELL_FATE_SPECIFICATION	38	0.0970287	0.0853497
WT_withdrawal_v_maintained	C2	WP_COHESIN_COMPLEX_CORNELIA_DE_LANGE_SYNDROME	24	0.0970007	0.0946935
WT_withdrawal_v_maintained	C5	GOBP_REGULATION_OF_CELL_JUNCTION_ASSEMBLY	144	0.0967942	0.0837538
WT_withdrawal_v_maintained	C2	FOROUTAN_TGFB_EMT_UP	135	0.0966226	0.0837538
WT_withdrawal_v_maintained	C5	GOMF_PEPTIDE_HORMONE_BINDING	19	0.0965924	0.0756675
WT_withdrawal_v_maintained	C5	HP_ABNORMAL_PULMONARY_VALVE_MORPHOLOGY	52	0.096564	0.0585203
WT_withdrawal_v_maintained	C5	HP_BROAD_LONG_BONES	143	0.0959623	0.0679251
WT_withdrawal_v_maintained	C5	GOBP_COGNITION	199	0.095505	0.0510272
WT_withdrawal_v_maintained	C5	GOBP_MORPHOGENESIS_OF_AN_EPITHELIUM	339	0.0953997	0.0440413
WT_withdrawal_v_maintained	C5	HP_LOWER_LIMB_ASYMMETRY	33	0.0952907	0.0711336
WT_withdrawal_v_maintained	C5	GOBP_MACROMOLECULE_DEACYLATION	116	0.0951163	0.0667114
WT_withdrawal_v_maintained	C5	GOBP_HISTONE_DEACETYLATION	89	0.0950341	0.0706142
WT_withdrawal_v_maintained	C2	DACOSTA_UV_RESPONSE_VIA_ERCC3_DN	799	0.0949486	0.000437546
WT_withdrawal_v_maintained	C5	HP_RENAL_HYPOPLASIA	88	0.0949057	0.0716383
WT_withdrawal_v_maintained	H	HALLMARK_MITOTIC_SPINDLE	169	0.0944389	0.0355888
WT_withdrawal_v_maintained	C5	HP_BULBOUS_NOSE	132	0.0941583	0.0749871
WT_withdrawal_v_maintained	C5	HP_SMALL_FACE	146	0.0940673	0.0751486
WT_withdrawal_v_maintained	C5	GOBP_TRANSMEMBRANE_RECEPTOR_PROTEIN_TYROSINE_KINASE_SIGNALING_PATHWAY	407	0.0939639	0.0868919
WT_withdrawal_v_maintained	H	HALLMARK_CHOLESTEROL_HOMEOSTASIS	66	0.0936617	0.0466572
WT_withdrawal_v_maintained	C2	PEREZ_TP63_TARGETS	212	0.0936001	0.0885723
WT_withdrawal_v_maintained	C5	GOBP_POSITIVE_REGULATION_OF_GTPASE_ACTIVITY	181	0.0935103	0.0894963
WT_withdrawal_v_maintained	C5	GOMF_UBIQUITIN_LIKE_PROTEIN_LIGASE_ACTIVITY	231	0.093377	0.0663211
WT_withdrawal_v_maintained	C2	REACTOME_COSTIMULATION_BY_THE_CD28_FAMILY	40	0.0933618	0.0773021
WT_withdrawal_v_maintained	C2	GABRIELY_MIR21_TARGETS	265	0.0933061	0.00467476
WT_withdrawal_v_maintained	C5	GOBP_REGULATION_OF_TRANSMEMBRANE_RECEPTOR_PROTEIN_SERINE_THREONINE_KINASE_SIGNALING_PATHWAY	165	0.0931893	0.0473269
WT_withdrawal_v_maintained	C5	HP_CONSTIPATION	280	0.0931693	0.0171727
WT_withdrawal_v_maintained	C5	GOBP_OSSIFICATION	267	0.0930034	0.0684158
WT_withdrawal_v_maintained	C5	GOBP_REGULATION_OF_PEPTIDE_TRANSPORT	99	0.0927163	0.0731567
WT_withdrawal_v_maintained	C5	GOBP_POSITIVE_REGULATION_OF_PEPTIDYL_TYROSINE_PHOSPHORYLATION	107	0.0925423	0.091263
WT_withdrawal_v_maintained	C2	REACTOME_NEGATIVE_REGULATION_OF_THE_PI3K_AKT_NETWORK	78	0.0922948	0.0946935
WT_withdrawal_v_maintained	C5	HP_BROAD_THUMB	95	0.0921	0.0703936
WT_withdrawal_v_maintained	C5	HP_HYPERACTIVITY	435	0.0919042	0.0441073
WT_withdrawal_v_maintained	C5	HP_ABNORMAL_LARYNX_MORPHOLOGY	97	0.0918898	0.087327
WT_withdrawal_v_maintained	C5	GOBP_ACTIVATION_OF_GTPASE_ACTIVITY	81	0.0917913	0.0812241
WT_withdrawal_v_maintained	C5	GOBP_POSITIVE_REGULATION_OF_WNT_SIGNALING_PATHWAY	108	0.0916106	0.0614591
WT_withdrawal_v_maintained	C5	GOBP_STRESS_GRANULE_ASSEMBLY	24	0.0915182	0.0868919
WT_withdrawal_v_maintained	C5	HP_DEVIATION_OF_THE_HALLUX	103	0.0913061	0.0901038
WT_withdrawal_v_maintained	C5	GOMF_HISTONE_LYSINE_N_METHYLTRANSFERASE_ACTIVITY	43	0.0911661	0.0867566
WT_withdrawal_v_maintained	C5	HP_RELATIVE_MACROCEPHALY	83	0.0910449	0.0941465
WT_withdrawal_v_maintained	C2	WP_ENDODERM_DIFFERENTIATION	100	0.0904335	0.0148601
WT_withdrawal_v_maintained	C5	HP_ABNORMALITY_OF_THE_ULNA	122	0.0902622	0.0769859
WT_withdrawal_v_maintained	C5	GOBP_HEART_VALVE_DEVELOPMENT	42	0.0901024	0.0214077
WT_withdrawal_v_maintained	C2	BIOCARTA_ECM_PATHWAY	15	0.0899484	0.0802888
WT_withdrawal_v_maintained	C2	FOROUTAN_PRODRANK_TGFB_EMT_UP	133	0.0899081	0.0998803
WT_withdrawal_v_maintained	C5	HP_CLEFT_UPPER_LIP	114	0.0898144	0.0838841
WT_withdrawal_v_maintained	C2	SCHLOSSER_SERUM_RESPONSE_UP	91	0.0896652	0.0432563
WT_withdrawal_v_maintained	C2	WP_EMBRYONIC_STEM_CELL_PLURIPOTENCY_PATHWAYS	85	0.0891366	0.0497018
WT_withdrawal_v_maintained	C5	HP_DOWN_SLOPING_SHOULDERS	78	0.0890787	0.0998161
WT_withdrawal_v_maintained	C5	GOBP_ORGANIC_HYDROXY_COMPOUND_TRANSPORT	133	0.0887399	0.0946935
WT_withdrawal_v_maintained	C2	REACTOME_SIGNALING_BY_NOTCH1	67	0.08872	0.0214077
WT_withdrawal_v_maintained	C5	HP_CAFE_AU_LAIT_SPOT	139	0.0886482	0.0679251
WT_withdrawal_v_maintained	C5	GOBP_POSITIVE_REGULATION_OF_TRANSMEMBRANE_RECEPTOR_PROTEIN_SERINE_THREONINE_KINASE_SIGNALING_PATHWAY	70	0.0884168	0.0979932
WT_withdrawal_v_maintained	C5	GOBP_ENZYME_LINKED_RECEPTOR_PROTEIN_SIGNALING_PATHWAY	624	0.0882621	0.0451947
WT_withdrawal_v_maintained	C2	WP_MICRORNAS_IN_CARDIOMYOCYTE_HYPERTROPHY	72	0.0882223	0.0691753
WT_withdrawal_v_maintained	C5	HP_CUTIS_MARMORATA	51	0.0876708	0.0811309
WT_withdrawal_v_maintained	C2	DACOSTA_UV_RESPONSE_VIA_ERCC3_COMMON_DN	431	0.0876623	0.00172672
WT_withdrawal_v_maintained	C5	HP_ABNORMALITY_OF_REFRACTION	468	0.0873805	0.0473269
WT_withdrawal_v_maintained	C5	GOBP_NEGATIVE_REGULATION_OF_TRANSMEMBRANE_RECEPTOR_PROTEIN_SERINE_THREONINE_KINASE_SIGNALING_PATHWAY	87	0.0872015	0.0906269
WT_withdrawal_v_maintained	C5	GOBP_NEURON_PROJECTION_GUIDANCE	155	0.0871472	0.0478047
WT_withdrawal_v_maintained	C2	ZHAN_MULTIPLE_MYELOMA_PR_DN	42	0.0870532	0.0998803
WT_withdrawal_v_maintained	C5	HP_TOE_SYNDACTYLY	176	0.0868332	0.0401024
WT_withdrawal_v_maintained	C5	GOBP_REGULATION_OF_SMALL_MOLECULE_METABOLIC_PROCESS	215	0.0868282	0.0663211
WT_withdrawal_v_maintained	C5	HP_ABNORMALITY_OF_THE_NASAL_TIP	275	0.0862278	0.0439574
WT_withdrawal_v_maintained	C5	GOBP_ASTROCYTE_DIFFERENTIATION	52	0.0860219	0.0837538
WT_withdrawal_v_maintained	C5	GOBP_NOTCH_SIGNALING_PATHWAY	117	0.0859905	0.0726527
WT_withdrawal_v_maintained	C5	GOBP_NEGATIVE_REGULATION_OF_CANONICAL_WNT_SIGNALING_PATHWAY	101	0.0858744	0.0580374
WT_withdrawal_v_maintained	C5	HP_ASYMMETRIC_GROWTH	42	0.0858583	0.0784495
WT_withdrawal_v_maintained	C5	GOBP_NEGATIVE_REGULATION_OF_CELL_DIFFERENTIATION	407	0.0855425	0.0769859
WT_withdrawal_v_maintained	C5	HP_ABNORMAL_RIB_CAGE_MORPHOLOGY	265	0.0854756	0.0751486
WT_withdrawal_v_maintained	C2	REACTOME_SIGNALING_BY_NOTCH1_PEST_DOMAIN_MUTANTS_IN_CANCER	52	0.0854185	0.0338778
WT_withdrawal_v_maintained	C5	HP_ATTENTION_DEFICIT_HYPERACTIVITY_DISORDER	299	0.0853875	0.0440413
WT_withdrawal_v_maintained	C5	GOBP_DENDRITE_MORPHOGENESIS	121	0.0853808	0.0812241
WT_withdrawal_v_maintained	C5	HP_ABNORMAL_SACRUM_MORPHOLOGY	109	0.0853218	0.0867566
WT_withdrawal_v_maintained	C5	GOBP_REGULATION_OF_LYMPHOCYTE_MIGRATION	27	0.0853194	0.0769859
WT_withdrawal_v_maintained	C2	REACTOME_PRE_NOTCH_EXPRESSION_AND_PROCESSING	45	0.0852188	0.0473269
WT_withdrawal_v_maintained	C5	HP_PAPILLEDEMA	63	0.0852047	0.0837538
WT_withdrawal_v_maintained	C5	HP_ABNORMALITY_OF_THE_FOREARM	171	0.085187	0.042643
WT_withdrawal_v_maintained	C2	WP_ECTODERM_DIFFERENTIATION	108	0.0848876	0.0741016
WT_withdrawal_v_maintained	C5	HP_HIGH_ANTERIOR_HAIRLINE	45	0.0847561	0.0846009
WT_withdrawal_v_maintained	C5	HP_ABNORMAL_UPPER_LIMB_BONE_MORPHOLOGY	363	0.0844555	0.024516
WT_withdrawal_v_maintained	C5	HP_SHORT_ATTENTION_SPAN	390	0.0843348	0.091263
WT_withdrawal_v_maintained	C5	HP_BRACHYDACTYLY	272	0.0842724	0.0473269
WT_withdrawal_v_maintained	C2	SESTO_RESPONSE_TO_UV_C8	63	0.0839426	0.0926292
WT_withdrawal_v_maintained	C5	GOBP_RESPONSE_TO_TRANSFORMING_GROWTH_FACTOR_BETA	179	0.0839128	0.0401024
WT_withdrawal_v_maintained	C2	IKEDA_MIR1_TARGETS_UP	53	0.0834106	0.0667114
WT_withdrawal_v_maintained	C5	GOBP_HISTONE_H3_K4_METHYLATION	57	0.0832387	0.0546499
WT_withdrawal_v_maintained	C5	HP_APLASIA_HYPOPLASIA_INVOLVING_THE_NOSE	82	0.0829606	0.0854261
WT_withdrawal_v_maintained	C5	GOBP_CARDIAC_VENTRICLE_DEVELOPMENT	77	0.082908	0.0867566
WT_withdrawal_v_maintained	C2	WP_REGULATION_OF_ACTIN_CYTOSKELETON	110	0.0828248	0.0867566
WT_withdrawal_v_maintained	C5	HP_ATONIC_SEIZURE	90	0.0825393	0.0867566
WT_withdrawal_v_maintained	C5	HP_APLASIA_HYPOPLASIA_OF_TOE	123	0.0824418	0.0125957
WT_withdrawal_v_maintained	C5	HP_CAPILLARY_MALFORMATION	50	0.0823302	0.0901038
WT_withdrawal_v_maintained	C5	HP_TOOTH_MALPOSITION	283	0.0822965	0.0152895
WT_withdrawal_v_maintained	C2	PEREZ_TP53_TARGETS	750	0.0821911	0.0981337
WT_withdrawal_v_maintained	C5	GOBP_RESPIRATORY_SYSTEM_DEVELOPMENT	129	0.0819764	0.0473269
WT_withdrawal_v_maintained	C5	GOBP_REGULATION_OF_CELL_DEVELOPMENT	344	0.0819162	0.0711336
WT_withdrawal_v_maintained	C5	GOBP_EMBRYONIC_ORGAN_MORPHOGENESIS	160	0.0817112	0.0612686
WT_withdrawal_v_maintained	C5	GOBP_SENSORY_ORGAN_DEVELOPMENT	322	0.081554	0.0404338
WT_withdrawal_v_maintained	C5	HP_ABNORMAL_HEART_VALVE_MORPHOLOGY	257	0.081428	0.0291456
WT_withdrawal_v_maintained	C5	GOBP_REGULATION_OF_CARBOHYDRATE_METABOLIC_PROCESS	125	0.0812348	0.0985085
WT_withdrawal_v_maintained	C5	GOBP_REGULATION_OF_HORMONE_SECRETION	125	0.0811716	0.091263
WT_withdrawal_v_maintained	C5	HP_DISPROPORTIONATE_SHORT_STATURE	102	0.0811592	0.0802888
WT_withdrawal_v_maintained	C5	GOBP_CELLULAR_RESPONSE_TO_PEPTIDE_HORMONE_STIMULUS	205	0.0810947	0.0539484
WT_withdrawal_v_maintained	C2	REACTOME_SIGNALING_BY_NOTCH2	27	0.0808725	0.0709205
WT_withdrawal_v_maintained	C2	WP_EGFR_TYROSINE_KINASE_INHIBITOR_RESISTANCE	76	0.080759	0.0667114
WT_withdrawal_v_maintained	C5	HP_DENTAL_CROWDING	89	0.0805139	0.0837538
WT_withdrawal_v_maintained	C5	GOBP_CANONICAL_WNT_SIGNALING_PATHWAY	232	0.0801211	0.0177396
WT_withdrawal_v_maintained	C5	HP_ABNORMALITY_OF_CRANIAL_SUTURES	250	0.0798244	0.0355888
WT_withdrawal_v_maintained	C2	REACTOME_DEACTIVATION_OF_THE_BETA_CATENIN_TRANSACTIVATING_COMPLEX	36	0.0796378	0.0659699
WT_withdrawal_v_maintained	C5	GOBP_REGULATION_OF_T_CELL_MIGRATION	19	0.0795512	0.0741016
WT_withdrawal_v_maintained	C2	REACTOME_PKMTS_METHYLATE_HISTONE_LYSINES	44	0.0795125	0.0569418
WT_withdrawal_v_maintained	C5	HP_POLYHYDRAMNIOS	160	0.0794247	0.0670807
WT_withdrawal_v_maintained	C5	GOBP_REGULATION_OF_CANONICAL_WNT_SIGNALING_PATHWAY	196	0.0792466	0.0422861
WT_withdrawal_v_maintained	C5	GOBP_RAS_PROTEIN_SIGNAL_TRANSDUCTION	262	0.0788303	0.0946786
WT_withdrawal_v_maintained	C5	GOBP_REGULATION_OF_DEPHOSPHORYLATION	99	0.0787996	0.098038
WT_withdrawal_v_maintained	C2	REACTOME_METABOLISM_OF_LIPIDS	537	0.0786395	0.0906269
WT_withdrawal_v_maintained	C5	GOBP_AMIDE_TRANSPORT	164	0.0785135	0.0868919
WT_withdrawal_v_maintained	C5	GOBP_ANIMAL_ORGAN_MORPHOGENESIS	611	0.0779113	0.053904
WT_withdrawal_v_maintained	C2	SNIJDERS_AMPLIFIED_IN_HEAD_AND_NECK_TUMORS	33	0.0777466	0.0838841
WT_withdrawal_v_maintained	C2	WP_PATHWAYS_AFFECTED_IN_ADENOID_CYSTIC_CARCINOMA	55	0.0777209	0.0837538
WT_withdrawal_v_maintained	C5	HP_SUBSTANTIA_NIGRA_GLIOSIS	9	0.0775481	0.0948225
WT_withdrawal_v_maintained	C5	HP_BROAD_NASAL_TIP	126	0.0773649	0.0615972
WT_withdrawal_v_maintained	C5	GOBP_TISSUE_MORPHOGENESIS	393	0.0772241	0.0598961
WT_withdrawal_v_maintained	C5	GOBP_MESENCHYMAL_CELL_DIFFERENTIATION	162	0.0771275	0.0515802
WT_withdrawal_v_maintained	C5	GOBP_SENSORY_SYSTEM_DEVELOPMENT	232	0.0765749	0.0506031
WT_withdrawal_v_maintained	C5	GOCC_CELL_LEADING_EDGE	331	0.0764403	0.0742192
WT_withdrawal_v_maintained	C5	GOBP_SKELETAL_SYSTEM_DEVELOPMENT	319	0.0757861	0.0568684
WT_withdrawal_v_maintained	C5	HP_PROMINENT_FOREHEAD	197	0.0757342	0.0510272
WT_withdrawal_v_maintained	C5	GOBP_MESENCHYME_DEVELOPMENT	185	0.0755672	0.0404338
WT_withdrawal_v_maintained	C5	GOBP_POSITIVE_REGULATION_OF_NEUROGENESIS	167	0.0754029	0.0896927
WT_withdrawal_v_maintained	C5	GOBP_REGULATION_OF_CELLULAR_RESPONSE_TO_GROWTH_FACTOR_STIMULUS	196	0.0753533	0.0773021
WT_withdrawal_v_maintained	C5	GOBP_POSITIVE_REGULATION_OF_PHOSPHORUS_METABOLIC_PROCESS	554	0.0751186	0.0846009
WT_withdrawal_v_maintained	C5	HP_ABNORMAL_SYSTEMIC_ARTERIAL_MORPHOLOGY	387	0.074943	0.0833001
WT_withdrawal_v_maintained	C2	WP_NOTCH_SIGNALING_PATHWAY	52	0.0748939	0.0291456
WT_withdrawal_v_maintained	C5	GOBP_REGULATION_OF_PHOSPHATASE_ACTIVITY	59	0.0748484	0.0866625
WT_withdrawal_v_maintained	C5	HP_FACIAL_HYPERTRICHOSIS	132	0.0748409	0.0291456
WT_withdrawal_v_maintained	C5	HP_NARROW_FACE	124	0.0746694	0.0734496
WT_withdrawal_v_maintained	C5	GOBP_CELL_SUBSTRATE_JUNCTION_ORGANIZATION	84	0.0742037	0.0998803
WT_withdrawal_v_maintained	C2	REACTOME_SIGNALING_BY_BMP	20	0.0738344	0.0998803
WT_withdrawal_v_maintained	C5	GOBP_DEVELOPMENTAL_GROWTH	430	0.0737356	0.0806033
WT_withdrawal_v_maintained	C2	SENESE_HDAC1_AND_HDAC2_TARGETS_UP	154	0.0736951	0.0691753
WT_withdrawal_v_maintained	C2	WP_NRP1TRIGGERED_SIGNALING_PATHWAYS_IN_PANCREATIC_CANCER	44	0.0735778	0.0923018
WT_withdrawal_v_maintained	C5	HP_APLASTIC_HYPOPLASTIC_TOENAIL	90	0.0734141	0.0880969
WT_withdrawal_v_maintained	C5	GOBP_NEURON_MIGRATION	118	0.0733435	0.0749826
WT_withdrawal_v_maintained	C5	HP_INCREASED_HEAD_CIRCUMFERENCE	389	0.0731904	0.0846009
WT_withdrawal_v_maintained	C5	HP_ABNORMAL_UMBILICUS_MORPHOLOGY	209	0.0727309	0.0598961
WT_withdrawal_v_maintained	C5	HP_ABNORMALITY_OF_THE_DENTITION	692	0.0723341	0.0562361
WT_withdrawal_v_maintained	C5	HP_DEVIATION_OF_TOES	141	0.0722976	0.0896987
WT_withdrawal_v_maintained	C5	HP_ABNORMAL_VERTEBRAL_MORPHOLOGY	329	0.0721427	0.0962012
WT_withdrawal_v_maintained	C5	HP_ABNORMALITY_OF_THE_ABDOMINAL_WALL	371	0.0720368	0.0510542
WT_withdrawal_v_maintained	C5	GOBP_TUBE_MORPHOGENESIS	547	0.0715497	0.0784495
WT_withdrawal_v_maintained	C5	HP_ABNORMAL_CONUS_TERMINALIS_MORPHOLOGY	18	0.0714634	0.0633938
WT_withdrawal_v_maintained	C5	HP_DOWNSLANTED_PALPEBRAL_FISSURES	407	0.0714438	0.0510542
WT_withdrawal_v_maintained	C5	GOMF_UBIQUITIN_LIKE_PROTEIN_TRANSFERASE_ACTIVITY	337	0.0713345	0.0573384
WT_withdrawal_v_maintained	C5	HP_PES_PLANUS	257	0.0712872	0.0867566
WT_withdrawal_v_maintained	C5	HP_HIGHLY_ARCHED_EYEBROW	183	0.0712482	0.0522594
WT_withdrawal_v_maintained	C5	HP_ABNORMAL_STERNUM_MORPHOLOGY	340	0.0712273	0.0432563
WT_withdrawal_v_maintained	C5	GOCC_CELL_PROJECTION_MEMBRANE	223	0.0711117	0.0867566
WT_withdrawal_v_maintained	C5	GOBP_DIGESTIVE_SYSTEM_DEVELOPMENT	71	0.0708956	0.0846009
WT_withdrawal_v_maintained	C5	HP_PECTUS_EXCAVATUM	236	0.0705515	0.0316065
WT_withdrawal_v_maintained	C5	HP_MYOPIA	293	0.0705218	0.0962012
WT_withdrawal_v_maintained	C2	WP_MESODERMAL_COMMITMENT_PATHWAY	102	0.0704825	0.0343322
WT_withdrawal_v_maintained	C5	GOBP_DENDRITE_DEVELOPMENT	193	0.0703715	0.0783201
WT_withdrawal_v_maintained	C5	HP_SANDAL_GAP	69	0.0699864	0.098038
WT_withdrawal_v_maintained	C2	PID_SHP2_PATHWAY	41	0.0696436	0.0746205
WT_withdrawal_v_maintained	C5	GOBP_CARTILAGE_DEVELOPMENT	118	0.0695858	0.0854261
WT_withdrawal_v_maintained	C2	WP_MICROTUBULE_CYTOSKELETON_REGULATION	38	0.0695675	0.0716383
WT_withdrawal_v_maintained	C2	OSMAN_BLADDER_CANCER_UP	349	0.0693692	0.0831351
WT_withdrawal_v_maintained	C5	HP_PECTUS_CARINATUM	119	0.0692783	0.0968868
WT_withdrawal_v_maintained	C2	SESTO_RESPONSE_TO_UV_C5	43	0.069228	0.0960307
WT_withdrawal_v_maintained	C5	HP_2_3_TOE_SYNDACTYLY	83	0.0691508	0.0806033
WT_withdrawal_v_maintained	C5	HP_IRREGULAR_HYPERPIGMENTATION	203	0.0688949	0.098038
WT_withdrawal_v_maintained	C5	HP_SYNDACTYLY	299	0.0686214	0.0570242
WT_withdrawal_v_maintained	C5	GOBP_STEROID_HORMONE_MEDIATED_SIGNALING_PATHWAY	105	0.0684087	0.0667114
WT_withdrawal_v_maintained	C5	GOBP_TUBE_DEVELOPMENT	669	0.0683816	0.0667114
WT_withdrawal_v_maintained	C2	ZHENG_FOXP3_TARGETS_IN_THYMUS_UP	172	0.0683462	0.0825019
WT_withdrawal_v_maintained	C5	GOBP_HEART_VALVE_MORPHOGENESIS	36	0.068247	0.0573384
WT_withdrawal_v_maintained	C2	REACTOME_REGULATION_OF_LIPID_METABOLISM_BY_PPARALPHA	100	0.0681435	0.091263
WT_withdrawal_v_maintained	C5	HP_ABNORMAL_CONNECTION_OF_THE_CARDIAC_SEGMENTS	182	0.067822	0.0921948
WT_withdrawal_v_maintained	C5	HP_WIDELY_SPACED_TEETH	81	0.0676312	0.0838841
WT_withdrawal_v_maintained	C5	GOBP_EMBRYO_DEVELOPMENT_ENDING_IN_BIRTH_OR_EGG_HATCHING	463	0.0676266	0.0895381
WT_withdrawal_v_maintained	C5	GOBP_RESPONSE_TO_PEPTIDE_HORMONE	270	0.0675361	0.0663211
WT_withdrawal_v_maintained	C5	GOBP_POSITIVE_REGULATION_OF_CELL_PROJECTION_ORGANIZATION	273	0.0674681	0.0846009
WT_withdrawal_v_maintained	C5	HP_ABNORMALITY_OF_SKELETAL_MATURATION	285	0.06727	0.074635
WT_withdrawal_v_maintained	C5	HP_FUNCTIONAL_ABNORMALITY_OF_THE_MIDDLE_EAR	286	0.0671095	0.0846009
WT_withdrawal_v_maintained	C5	GOBP_EPITHELIUM_DEVELOPMENT	668	0.0671066	0.0612686
WT_withdrawal_v_maintained	C5	GOBP_TRANSMEMBRANE_RECEPTOR_PROTEIN_SERINE_THREONINE_KINASE_SIGNALING_PATHWAY	235	0.0664714	0.0360627
WT_withdrawal_v_maintained	C5	HP_HERNIA	397	0.0659677	0.074426
WT_withdrawal_v_maintained	C2	DACOSTA_UV_RESPONSE_VIA_ERCC3_TTD_DN	81	0.0657339	0.0684977
WT_withdrawal_v_maintained	C5	GOBP_EMBRYO_DEVELOPMENT	723	0.0656758	0.0837538
WT_withdrawal_v_maintained	C5	GOBP_HEART_MORPHOGENESIS	149	0.0656273	0.0845944
WT_withdrawal_v_maintained	C5	HP_THORACIC_AORTIC_ANEURYSM	125	0.0653195	0.0473269
WT_withdrawal_v_maintained	C5	GOBP_REGULATION_OF_WNT_SIGNALING_PATHWAY	245	0.0650208	0.0473269
WT_withdrawal_v_maintained	C5	GOBP_NEGATIVE_REGULATION_OF_DEVELOPMENTAL_PROCESS	538	0.0649046	0.0784495
WT_withdrawal_v_maintained	C2	DEBIASI_APOPTOSIS_BY_REOVIRUS_INFECTION_DN	245	0.0647998	0.091263
WT_withdrawal_v_maintained	C2	ZHENG_BOUND_BY_FOXP3	375	0.0646631	0.0907477
WT_withdrawal_v_maintained	C5	HP_ABNORMALITY_OF_THE_SCROTUM	122	0.0645566	0.0849423
WT_withdrawal_v_maintained	C5	HP_LOW_HANGING_COLUMELLA	28	0.0645172	0.0903426
WT_withdrawal_v_maintained	C2	REACTOME_PLATELET_AGGREGATION_PLUG_FORMATION	24	0.0643634	0.091263
WT_withdrawal_v_maintained	C5	GOMF_PROTEIN_METHYLTRANSFERASE_ACTIVITY	78	0.0643585	0.091263
WT_withdrawal_v_maintained	C5	HP_DEPRESSED_NASAL_BRIDGE	437	0.0641529	0.042643
WT_withdrawal_v_maintained	C5	GOBP_POSITIVE_REGULATION_OF_CELL_DEVELOPMENT	211	0.0638773	0.0915094
WT_withdrawal_v_maintained	C5	HP_SHORT_NOSE	248	0.0638123	0.0958127
WT_withdrawal_v_maintained	C5	HP_GASTROINTESTINAL_OBSTRUCTION	45	0.0634925	0.0853497
WT_withdrawal_v_maintained	C5	HP_DEVIATION_OF_THE_HAND_OR_OF_FINGERS_OF_THE_HAND	343	0.0634257	0.0867566
WT_withdrawal_v_maintained	C5	HP_TONIC_SEIZURE	86	0.0633858	0.0605177
WT_withdrawal_v_maintained	C5	GOBP_REGULATION_OF_ENDOCYTOSIS	152	0.063346	0.0958127
WT_withdrawal_v_maintained	C2	REACTOME_NOTCH1_INTRACELLULAR_DOMAIN_REGULATES_TRANSCRIPTION	46	0.0631743	0.0684158
WT_withdrawal_v_maintained	C5	GOBP_GLAND_DEVELOPMENT	259	0.0630438	0.088552
WT_withdrawal_v_maintained	C5	GOBP_REGULATION_OF_HISTONE_METHYLATION	65	0.0630094	0.0749871
WT_withdrawal_v_maintained	C5	GOBP_CELL_MORPHOGENESIS	732	0.0628816	0.044312
WT_withdrawal_v_maintained	C5	HP_ABNORMAL_HAIR_WHORL	61	0.0626822	0.0756907
WT_withdrawal_v_maintained	C2	MULLIGHAN_MLL_SIGNATURE_1_DN	165	0.0626665	0.0978265
WT_withdrawal_v_maintained	C2	DAZARD_RESPONSE_TO_UV_SCC_DN	99	0.0625675	0.091263
WT_withdrawal_v_maintained	C5	GOBP_RESPONSE_TO_PEPTIDE	320	0.0623175	0.0742192
WT_withdrawal_v_maintained	C5	GOBP_CONNECTIVE_TISSUE_DEVELOPMENT	162	0.0623067	0.0734496
WT_withdrawal_v_maintained	C2	DURCHDEWALD_SKIN_CARCINOGENESIS_DN	211	0.062247	0.057757
WT_withdrawal_v_maintained	C5	HP_BLEPHAROPHIMOSIS	146	0.0622106	0.0441073
WT_withdrawal_v_maintained	C5	HP_ABNORMAL_FINGERTIP_MORPHOLOGY	86	0.0620505	0.0663211
WT_withdrawal_v_maintained	C2	JOHNSTONE_PARVB_TARGETS_2_DN	295	0.0620069	0.0775689
WT_withdrawal_v_maintained	C5	HP_CLINODACTYLY	430	0.0617606	0.056671
WT_withdrawal_v_maintained	C5	GOBP_CELL_JUNCTION_ORGANIZATION	496	0.0616255	0.0896987
WT_withdrawal_v_maintained	C5	HP_ASTIGMATISM	154	0.0613342	0.0525398
WT_withdrawal_v_maintained	C5	GOBP_HEART_DEVELOPMENT	374	0.060776	0.0621993
WT_withdrawal_v_maintained	C5	HP_JOINT_LAXITY	185	0.0605371	0.0443801
WT_withdrawal_v_maintained	C5	HP_ABNORMALITY_OF_THE_MIDDLE_EAR	394	0.0601897	0.0866625
WT_withdrawal_v_maintained	C5	GOCC_MEMBRANE_MICRODOMAIN	216	0.0599598	0.0773021
WT_withdrawal_v_maintained	C5	HP_ABNORMAL_FEAR_ANXIETY_RELATED_BEHAVIOR	327	0.0591849	0.0900667
WT_withdrawal_v_maintained	C5	GOBP_CELL_CELL_SIGNALING_BY_WNT	336	0.0591465	0.0348292
WT_withdrawal_v_maintained	C5	GOBP_REGULATION_OF_EXTRINSIC_APOPTOTIC_SIGNALING_PATHWAY	103	0.0588688	0.0943772
WT_withdrawal_v_maintained	C5	HP_AUTISM	164	0.0581206	0.0816975
WT_withdrawal_v_maintained	C5	GOBP_PEPTIDYL_THREONINE_MODIFICATION	102	0.0580944	0.0751486
WT_withdrawal_v_maintained	C2	WP_FOCAL_ADHESION	151	0.0580586	0.0854787
WT_withdrawal_v_maintained	C5	HP_VASCULAR_NEOPLASM	116	0.0580459	0.042643
WT_withdrawal_v_maintained	C5	GOBP_CELL_PART_MORPHOGENESIS	498	0.0579847	0.0539484
WT_withdrawal_v_maintained	C5	HP_APLASIA_HYPOPLASIA_OF_THE_HALLUX	64	0.0579826	0.0903426
WT_withdrawal_v_maintained	C5	HP_AORTIC_ANEURYSM	157	0.0579703	0.0291456
WT_withdrawal_v_maintained	C5	GOCC_EARLY_ENDOSOME	286	0.0579248	0.0903426
WT_withdrawal_v_maintained	C2	REACTOME_ACTIVATED_NOTCH1_TRANSMITS_SIGNAL_TO_THE_NUCLEUS	25	0.0577693	0.0947558
WT_withdrawal_v_maintained	C2	REACTOME_CIRCADIAN_CLOCK	64	0.0574498	0.0443801
WT_withdrawal_v_maintained	C5	GOMF_MOLECULAR_TRANSDUCER_ACTIVITY	455	0.057404	0.0854787
WT_withdrawal_v_maintained	C5	HP_FINGER_CLINODACTYLY	282	0.0573304	0.0773585
WT_withdrawal_v_maintained	C5	GOCC_CELL_CELL_CONTACT_ZONE	54	0.0570409	0.0923018
WT_withdrawal_v_maintained	C5	HP_ABNORMALITY_OF_THE_FONTANELLES_OR_CRANIAL_SUTURES	305	0.0569788	0.0749871
WT_withdrawal_v_maintained	C5	GOBP_POSITIVE_REGULATION_OF_EPITHELIAL_TO_MESENCHYMAL_TRANSITION	35	0.0568329	0.0985085
WT_withdrawal_v_maintained	C2	SENESE_HDAC2_TARGETS_DN	77	0.0562086	0.0663211
WT_withdrawal_v_maintained	C5	GOBP_CELL_FATE_COMMITMENT	126	0.0561368	0.0663211
WT_withdrawal_v_maintained	C5	GOBP_CELL_MORPHOGENESIS_INVOLVED_IN_DIFFERENTIATION	519	0.0558513	0.053904
WT_withdrawal_v_maintained	C5	GOBP_CAMERA_TYPE_EYE_DEVELOPMENT	196	0.0557497	0.0793509
WT_withdrawal_v_maintained	C2	GENTILE_UV_HIGH_DOSE_DN	240	0.0555287	0.0733546
WT_withdrawal_v_maintained	C5	GOBP_RESPONSE_TO_HORMONE	559	0.055356	0.0846009
WT_withdrawal_v_maintained	C5	GOBP_REGULATION_OF_PHOSPHOPROTEIN_PHOSPHATASE_ACTIVITY	43	0.0553523	0.0853497
WT_withdrawal_v_maintained	C5	GOBP_CELLULAR_RESPONSE_TO_PEPTIDE	249	0.0548772	0.0751486
WT_withdrawal_v_maintained	C5	HP_PROMINENT_DIGIT_PAD	63	0.0548705	0.0815106
WT_withdrawal_v_maintained	C5	HP_SHORT_DIGIT	458	0.0548052	0.0339436
WT_withdrawal_v_maintained	C5	GOCC_CELL_CELL_JUNCTION	328	0.0547031	0.0764382
WT_withdrawal_v_maintained	C5	GOBP_NEUROGENESIS	1143	0.0544996	0.0568684
WT_withdrawal_v_maintained	C5	GOBP_NEGATIVE_REGULATION_OF_WNT_SIGNALING_PATHWAY	118	0.0544824	0.0867566
WT_withdrawal_v_maintained	C2	SCHAEFFER_PROSTATE_DEVELOPMENT_6HR_DN	396	0.054412	0.0355894
WT_withdrawal_v_maintained	C5	GOBP_EMBRYONIC_ORGAN_DEVELOPMENT	262	0.0540207	0.0746205
WT_withdrawal_v_maintained	C5	GOBP_PROTEIN_POLYUBIQUITINATION	201	0.0538687	0.0742192
WT_withdrawal_v_maintained	C5	GOBP_POSITIVE_REGULATION_OF_PROTEIN_MODIFICATION_PROCESS	665	0.053845	0.0943772
WT_withdrawal_v_maintained	C5	GOBP_CELL_MORPHOGENESIS_INVOLVED_IN_NEURON_DIFFERENTIATION	414	0.0538061	0.0615906
WT_withdrawal_v_maintained	C5	GOBP_REGULATION_OF_CELL_MORPHOGENESIS	243	0.0537911	0.0968868
WT_withdrawal_v_maintained	C5	GOBP_ACTIVATION_OF_PROTEIN_KINASE_ACTIVITY	91	0.0536646	0.0958127
WT_withdrawal_v_maintained	C5	GOBP_REGULATION_OF_NEURON_PROJECTION_REGENERATION	22	0.0535171	0.0831621
WT_withdrawal_v_maintained	C2	MARTORIATI_MDM4_TARGETS_FETAL_LIVER_DN	427	0.0534311	0.0585203
WT_withdrawal_v_maintained	C5	GOBP_TRANSFORMING_GROWTH_FACTOR_BETA_RECEPTOR_SIGNALING_PATHWAY	138	0.0534166	0.0541834
WT_withdrawal_v_maintained	C5	HP_LOCALIZED_SKIN_LESION	645	0.0532418	0.0985085
WT_withdrawal_v_maintained	C5	HP_ABNORMAL_LOWER_LIMB_BONE_MORPHOLOGY	551	0.0530095	0.0931889
WT_withdrawal_v_maintained	C5	GOBP_PEPTIDYL_LYSINE_TRIMETHYLATION	47	0.0529771	0.0946786
WT_withdrawal_v_maintained	C5	GOBP_HISTONE_METHYLATION	130	0.0527538	0.0453808
WT_withdrawal_v_maintained	C5	HP_ABNORMAL_5TH_FINGER_MORPHOLOGY	360	0.0525337	0.0769859
WT_withdrawal_v_maintained	C5	GOMF_HORMONE_BINDING	39	0.052511	0.0978265
WT_withdrawal_v_maintained	C5	GOBP_REGULATION_OF_CELL_DIFFERENTIATION	947	0.0524992	0.0846009
WT_withdrawal_v_maintained	C5	HP_ABNORMAL_SIZE_OF_THE_PALPEBRAL_FISSURES	263	0.052258	0.0598961
WT_withdrawal_v_maintained	C5	HP_ABNORMALITY_OF_THE_PULMONARY_ARTERY	133	0.0522145	0.060857
WT_withdrawal_v_maintained	C5	HP_ABNORMALITY_OF_THE_PALPEBRAL_FISSURES	648	0.0519029	0.0756675
WT_withdrawal_v_maintained	C5	GOBP_REGULATION_OF_CELL_PROJECTION_ORGANIZATION	520	0.0515621	0.0846009
WT_withdrawal_v_maintained	C2	SENESE_HDAC1_AND_HDAC2_TARGETS_DN	155	0.0514632	0.0756675
WT_withdrawal_v_maintained	C2	WP_ANGIOPOIETINLIKE_PROTEIN_8_REGULATORY_PATHWAY	110	0.0514052	0.0941465
WT_withdrawal_v_maintained	C5	GOMF_HISTONE_DEACETYLASE_BINDING	84	0.05085	0.0922504
WT_withdrawal_v_maintained	C5	HP_APLASIA_HYPOPLASIA_INVOLVING_BONES_OF_THE_FEET	230	0.0495787	0.0473269
WT_withdrawal_v_maintained	C2	REACTOME_NOTCH3_ACTIVATION_AND_TRANSMISSION_OF_SIGNAL_TO_THE_NUCLEUS	20	0.0490974	0.0999572
WT_withdrawal_v_maintained	C5	HP_CONGENITAL_MALFORMATION_OF_THE_GREAT_ARTERIES	330	0.0487629	0.0853497
WT_withdrawal_v_maintained	C5	HP_DIALEPTIC_SEIZURE	184	0.0486375	0.0704856
WT_withdrawal_v_maintained	H	HALLMARK_APICAL_JUNCTION	135	0.0483	0.0946935
WT_withdrawal_v_maintained	C5	GOBP_CELL_SURFACE_RECEPTOR_SIGNALING_PATHWAY_INVOLVED_IN_CELL_CELL_SIGNALING	391	0.048286	0.0464764
WT_withdrawal_v_maintained	C5	GOMF_PROTEIN_SERINE_THREONINE_TYROSINE_KINASE_ACTIVITY	328	0.0478722	0.0784495
WT_withdrawal_v_maintained	C5	HP_PATENT_DUCTUS_ARTERIOSUS	249	0.0478204	0.0691753
WT_withdrawal_v_maintained	C5	GOBP_AXON_DEVELOPMENT	345	0.0477759	0.0663211
WT_withdrawal_v_maintained	C2	MARTORIATI_MDM4_TARGETS_NEUROEPITHELIUM_DN	101	0.0476962	0.0573384
WT_withdrawal_v_maintained	C2	IKEDA_MIR133_TARGETS_UP	44	0.0476724	0.0666703
WT_withdrawal_v_maintained	C5	HP_MALIGNANT_NEOPLASM_OF_THE_CENTRAL_NERVOUS_SYSTEM	68	0.0476122	0.0837538
WT_withdrawal_v_maintained	C2	FARMER_BREAST_CANCER_APOCRINE_VS_LUMINAL	234	0.0474154	0.0962012
WT_withdrawal_v_maintained	C5	GOBP_CELL_MIGRATION	905	0.0470215	0.0933928
WT_withdrawal_v_maintained	C5	HP_WORMIAN_BONES	40	0.0469687	0.0868919
WT_withdrawal_v_maintained	C5	HP_SLANTING_OF_THE_PALPEBRAL_FISSURE	557	0.0466489	0.0917182
WT_withdrawal_v_maintained	C5	HP_ABNORMALITY_OF_TOE	543	0.0464788	0.0667114
WT_withdrawal_v_maintained	C2	SENESE_HDAC3_TARGETS_UP	387	0.0463642	0.091263
WT_withdrawal_v_maintained	C2	REACTOME_SIGNALING_BY_MET	63	0.0462652	0.0866644
WT_withdrawal_v_maintained	C5	HP_ABNORMAL_NASAL_BRIDGE_MORPHOLOGY	792	0.046198	0.0639009
WT_withdrawal_v_maintained	C5	GOBP_TISSUE_DEVELOPMENT	1104	0.045653	0.0946786
WT_withdrawal_v_maintained	C5	HP_ABNORMAL_THORAX_MORPHOLOGY	659	0.04565	0.0621993
WT_withdrawal_v_maintained	C5	GOBP_NEURON_PROJECTION_ORGANIZATION	79	0.0456394	0.0854787
WT_withdrawal_v_maintained	C5	HP_EARLY_ONSET_OF_SEXUAL_MATURATION	152	0.0452401	0.0711336
WT_withdrawal_v_maintained	C5	HP_ABNORMALITY_OF_THE_VOICE	376	0.0451976	0.0896987
WT_withdrawal_v_maintained	C5	HP_POINTED_CHIN	98	0.0450076	0.0291456
WT_withdrawal_v_maintained	C5	HP_ABNORMALITY_OF_MOUTH_SIZE	340	0.0449242	0.0711336
WT_withdrawal_v_maintained	C5	GOBP_NEURON_DIFFERENTIATION	957	0.0449232	0.0685464
WT_withdrawal_v_maintained	C2	GARY_CD5_TARGETS_UP	378	0.0440379	0.0900667
WT_withdrawal_v_maintained	C2	DAVICIONI_MOLECULAR_ARMS_VS_ERMS_DN	129	0.0439729	0.0901038
WT_withdrawal_v_maintained	C5	HP_HYPERTELORISM	591	0.0435824	0.0568684
WT_withdrawal_v_maintained	C5	HP_PROTRUDING_EAR	151	0.0430201	0.0658623
WT_withdrawal_v_maintained	C5	GOBP_PEPTIDYL_LYSINE_METHYLATION	115	0.0429205	0.0679195
WT_withdrawal_v_maintained	C5	HP_ABNORMAL_EYEBROW_MORPHOLOGY	471	0.042583	0.0711336
WT_withdrawal_v_maintained	C5	HP_ABNORMAL_MORPHOLOGY_OF_THE_GREAT_VESSELS	495	0.0424486	0.0815106
WT_withdrawal_v_maintained	C5	GOBP_CELLULAR_COMPONENT_MORPHOGENESIS	551	0.0423611	0.0749826
WT_withdrawal_v_maintained	C2	PID_ECADHERIN_KERATINOCYTE_PATHWAY	19	0.0422432	0.0946786
WT_withdrawal_v_maintained	C5	GOBP_SKIN_DEVELOPMENT	131	0.0418835	0.0633938
WT_withdrawal_v_maintained	C5	GOBP_RESPONSE_TO_GROWTH_FACTOR	468	0.041367	0.0837538
WT_withdrawal_v_maintained	C5	GOBP_PROTEIN_METHYLATION	160	0.0412566	0.0525398
WT_withdrawal_v_maintained	C5	HP_ABNORMALITY_OF_UPPER_LIMB_JOINT	368	0.041199	0.0939006
WT_withdrawal_v_maintained	C5	HP_LONG_PHILTRUM	332	0.0411131	0.0466572
WT_withdrawal_v_maintained	C5	HP_ABNORMALITY_OF_THE_CALVARIA	743	0.0399011	0.0933928
WT_withdrawal_v_maintained	C5	HP_VASCULAR_DILATATION	201	0.0397643	0.0659699
WT_withdrawal_v_maintained	C5	HP_ABNORMALITY_OF_THE_PHILTRUM	531	0.0388528	0.0478047
WT_withdrawal_v_maintained	C2	REACTOME_RAF_ACTIVATION	33	0.0387897	0.0711336
WT_withdrawal_v_maintained	C5	GOBP_RESPONSE_TO_ENDOGENOUS_STIMULUS	1022	0.0387257	0.0871048
WT_withdrawal_v_maintained	C5	HP_ABNORMAL_LIP_MORPHOLOGY	792	0.0384723	0.0573384
WT_withdrawal_v_maintained	C5	HP_AUTISTIC_BEHAVIOR	546	0.0384589	0.0749871
WT_withdrawal_v_maintained	C5	HP_ABNORMALITY_OF_UPPER_LIP	674	0.0384421	0.0562361
WT_withdrawal_v_maintained	C5	GOMF_PROTEIN_KINASE_ACTIVITY	427	0.0383072	0.096719
WT_withdrawal_v_maintained	C5	GOBP_NEURON_DEVELOPMENT	798	0.0380753	0.0813187
WT_withdrawal_v_maintained	C5	HP_ABNORMAL_AORTIC_MORPHOLOGY	288	0.0379623	0.0640285
WT_withdrawal_v_maintained	C2	PID_NOTCH_PATHWAY	46	0.0378193	0.0374091
WT_withdrawal_v_maintained	C2	PILON_KLF1_TARGETS_UP	351	0.0375532	0.0853497
WT_withdrawal_v_maintained	C2	WP_OVERLAP_BETWEEN_SIGNAL_TRANSDUCTION_PATHWAYS_CONTRIBUTING_TO_LMNA_LAMINOPATHIES	44	0.0374882	0.0845944
WT_withdrawal_v_maintained	C5	HP_ABNORMAL_PALATE_MORPHOLOGY	792	0.0371201	0.0900667
WT_withdrawal_v_maintained	C2	RIGGINS_TAMOXIFEN_RESISTANCE_DN	174	0.0362809	0.0867566
WT_withdrawal_v_maintained	C5	HP_NON_MOTOR_SEIZURE	159	0.0359589	0.0887022
WT_withdrawal_v_maintained	C5	HP_NARROW_MOUTH	199	0.035264	0.0773585
WT_withdrawal_v_maintained	C5	HP_APLASIA_HYPOPLASIA_OF_FINGERS	258	0.0337926	0.0931889
WT_withdrawal_v_maintained	C5	GOBP_NEGATIVE_REGULATION_OF_TRANSCRIPTION_BY_RNA_POLYMERASE_II	594	0.0333873	0.091263
WT_withdrawal_v_maintained	C5	HP_LARGE_FACE	239	0.0330159	0.0663211
WT_withdrawal_v_maintained	C5	HP_ABNORMALITY_OF_THE_PINNA	617	0.0322449	0.0626786
WT_withdrawal_v_maintained	C2	REACTOME_SIGNALING_BY_NUCLEAR_RECEPTORS	176	0.031678	0.0815106
WT_withdrawal_v_maintained	C5	HP_APLASIA_HYPOPLASIA_INVOLVING_BONES_OF_THE_UPPER_LIMBS	401	0.0316692	0.0784495
WT_withdrawal_v_maintained	C5	GOBP_CELLULAR_RESPONSE_TO_ENDOGENOUS_STIMULUS	876	0.0314748	0.0962012
WT_withdrawal_v_maintained	C5	GOMF_SMAD_BINDING	65	0.0306466	0.0933928
WT_withdrawal_v_maintained	C5	HP_ABNORMAL_EYELID_MORPHOLOGY	947	0.0299066	0.0691753
WT_withdrawal_v_maintained	C5	GOBP_NEGATIVE_REGULATION_OF_BIOSYNTHETIC_PROCESS	1078	0.0297574	0.0946935
WT_withdrawal_v_maintained	C5	HP_WIDE_NASAL_BRIDGE	442	0.0294881	0.0735335
WT_withdrawal_v_maintained	C5	HP_THIN_VERMILION_BORDER	328	0.029252	0.091263
WT_withdrawal_v_maintained	C5	HP_NEOPLASM_OF_THE_NERVOUS_SYSTEM	145	0.0288374	0.0802888
WT_withdrawal_v_maintained	C5	HP_SHORT_PHILTRUM	176	0.0287798	0.0989948
WT_withdrawal_v_maintained	C5	HP_APLASIA_HYPOPLASIA_OF_THE_EXTREMITIES	537	0.028527	0.0867566
WT_withdrawal_v_maintained	C5	HP_ABNORMALITY_OF_GLOBE_LOCATION	775	0.0283294	0.0787073
WT_withdrawal_v_maintained	C5	HP_APLASIA_HYPOPLASIA_INVOLVING_THE_SKELETON	874	0.0272277	0.09986
WT_withdrawal_v_maintained	C5	HP_THIN_UPPER_LIP_VERMILION	235	0.0268393	0.087327
WT_withdrawal_v_maintained	C5	HP_LONG_EYELASHES	85	0.0263873	0.0917182
WT_withdrawal_v_maintained	C5	GOBP_POSITIVE_REGULATION_OF_TRANSCRIPTION_BY_RNA_POLYMERASE_II	776	0.0263169	0.0931889
WT_withdrawal_v_maintained	C5	HP_EPICANTHUS	415	0.0258922	0.0473269
WT_withdrawal_v_maintained	C5	GOBP_HISTONE_MODIFICATION	417	0.024481	0.0837538
WT_withdrawal_v_maintained	C2	WP_EGFEGFR_SIGNALING_PATHWAY	140	0.0244065	0.0644586
WT_withdrawal_v_maintained	C5	HP_SPORADIC	75	0.0242152	0.0679251
WT_withdrawal_v_maintained	C2	REACTOME_CHROMATIN_MODIFYING_ENZYMES	199	0.0237304	0.060857
WT_withdrawal_v_maintained	C5	HP_ABNORMALITY_OF_FINGER	848	0.0226245	0.098857
WT_withdrawal_v_maintained	C2	CHANDRAN_METASTASIS_UP	158	0.0218762	0.0355894
WT_withdrawal_v_maintained	C5	HP_ABNORMAL_DERMATOGLYPHICS	213	0.0215845	0.0867566
WT_withdrawal_v_maintained	C5	GOBP_MAINTENANCE_OF_CELL_NUMBER	105	0.0207121	0.0473269
WT_withdrawal_v_maintained	C2	WP_MET_IN_TYPE_1_PAPILLARY_RENAL_CELL_CARCINOMA	53	0.020051	0.0691753
WT_withdrawal_v_maintained	C2	WP_BREAST_CANCER_PATHWAY	112	0.0194605	0.0901038
WT_withdrawal_v_maintained	C2	WP_HEAD_AND_NECK_SQUAMOUS_CELL_CARCINOMA	65	0.0194286	0.0711336
WT_withdrawal_v_maintained	C5	GOCC_PLASMA_MEMBRANE_RAFT	77	0.0126223	0.0837538
WT_withdrawal_v_maintained	C2	PID_RET_PATHWAY	33	0.0101931	0.0998803
WT_withdrawal_v_maintained	C5	HP_HORIZONTAL_EYEBROW	23	0.0100305	0.0822132
WT_withdrawal_v_maintained	C5	HP_ABNORMAL_HAIR_PATTERN	274	0.00934469	0.0691753
WT_withdrawal_v_maintained	C2	PID_MET_PATHWAY	71	0.00918304	0.0764382
WT_withdrawal_v_maintained	C5	HP_TAPERED_FINGER	95	0.00859386	0.098038
WT_withdrawal_v_maintained	C2	REACTOME_SIGNALING_BY_NOTCH1_HD_DOMAIN_MUTANTS_IN_CANCER	9	0.00849913	0.0946935
WT_withdrawal_v_maintained	C2	REACTOME_ESR_MEDIATED_SIGNALING	131	0.00779345	0.0933928
WT_withdrawal_v_maintained	C2	SHAFFER_IRF4_TARGETS_IN_ACTIVATED_B_LYMPHOCYTE	68	0.00509626	0.0573384
WT_withdrawal_v_maintained	C5	GOBP_BLOOD_VESSEL_REMODELING	28	0.00413772	0.091263
WT_withdrawal_v_maintained	C5	HP_MACROTIA	235	0.00181283	0.0953595
WT_withdrawal_v_maintained	C2	REACTOME_SIGNALING_BY_NTRKS	107	-0.00311712	0.0583696
WT_withdrawal_v_maintained	C5	GOCC_CAVEOLA	61	-0.00992779	0.0896987
WT_withdrawal_v_maintained	C2	PID_TGFBR_PATHWAY	50	-0.0221689	0.0985443
WT_withdrawal_v_maintained	C5	GOMF_DNA_BINDING_TRANSCRIPTION_FACTOR_BINDING	364	-0.0265133	0.088552
WT_withdrawal_v_maintained	C2	BIOCARTA_HER2_PATHWAY	19	-0.0292492	0.0998803
WT_withdrawal_v_maintained	C5	HP_DEEP_PLANTAR_CREASES	13	-0.0652012	0.0525398
WT_withdrawal_v_maintained	C2	PID_PS1_PATHWAY	37	-0.0668933	0.0946786
WT_withdrawal_v_maintained	C5	HP_LACTIC_ACIDOSIS	151	-0.132799	0.098038
WT_withdrawal_v_maintained	C5	GOCC_MITOCHONDRIAL_MATRIX	423	-0.195313	0.0585203
WT_withdrawal_v_maintained	C5	GOCC_ORGANELLE_INNER_MEMBRANE	454	-0.223983	0.0854787
WT_withdrawal_v_maintained	C2	REACTOME_CDT1_ASSOCIATION_WITH_THE_CDC6_ORC_ORIGIN_COMPLEX	50	-0.225663	0.0679251
WT_withdrawal_v_maintained	C5	GOMF_TRNA_GUANINE_METHYLTRANSFERASE_ACTIVITY	13	-0.225847	0.0928642
WT_withdrawal_v_maintained	C2	REACTOME_THE_ROLE_OF_GTSE1_IN_G2_M_PROGRESSION_AFTER_G2_CHECKPOINT	57	-0.234753	0.0854261
WT_withdrawal_v_maintained	C2	MOOTHA_TCA	15	-0.254832	0.0868919
WT_withdrawal_v_maintained	C2	REACTOME_SCF_SKP2_MEDIATED_DEGRADATION_OF_P27_P21	50	-0.260584	0.0735335
WT_withdrawal_v_maintained	C2	REACTOME_AUF1_HNRNP_D0_BINDS_AND_DESTABILIZES_MRNA	48	-0.264858	0.0975594
WT_withdrawal_v_maintained	C2	STARK_PREFRONTAL_CORTEX_22Q11_DELETION_DN	465	-0.278254	0.0605177
WT_withdrawal_v_maintained	C5	GOCC_PROTEASOME_REGULATORY_PARTICLE	19	-0.290319	0.0546499
WT_withdrawal_v_maintained	C5	GOCC_PROTEASOME_REGULATORY_PARTICLE_BASE_SUBCOMPLEX	9	-0.295058	0.0931889
WT_withdrawal_v_maintained	C5	GOBP_CELLULAR_RESPIRATION	188	-0.296199	0.0941465
WT_withdrawal_v_maintained	C5	GOCC_PROTEASOME_ACCESSORY_COMPLEX	23	-0.327114	0.0466572
WT_withdrawal_v_maintained	C5	GOCC_OXIDOREDUCTASE_COMPLEX	100	-0.330681	0.0757685
WT_withdrawal_v_maintained	C5	HP_ABNORMAL_ACTIVITY_OF_MITOCHONDRIAL_RESPIRATORY_CHAIN	85	-0.334878	0.0473269
WT_withdrawal_v_maintained	C2	MARTENS_TRETINOIN_RESPONSE_DN	574	-0.33955	0.0473269
WT_withdrawal_v_maintained	C5	GOBP_MITOCHONDRIAL_RESPIRATORY_CHAIN_COMPLEX_ASSEMBLY	83	-0.363969	0.0510272
WT_withdrawal_v_maintained	C5	GOBP_AEROBIC_RESPIRATION	153	-0.364844	0.0568684
WT_withdrawal_v_maintained	C5	GOMF_OXIDOREDUCTASE_ACTIVITY_ACTING_ON_NAD_P_H	69	-0.36659	0.0691753
WT_withdrawal_v_maintained	C2	REACTOME_THE_CITRIC_ACID_TCA_CYCLE_AND_RESPIRATORY_ELECTRON_TRANSPORT	162	-0.374272	0.00694728
WT_withdrawal_v_maintained	C5	GOCC_MITOCHONDRIAL_PROTEIN_CONTAINING_COMPLEX	247	-0.38427	0.0039214
WT_withdrawal_v_maintained	C2	BILANGES_RAPAMYCIN_SENSITIVE_VIA_TSC1_AND_TSC2	64	-0.390043	0.0811309
WT_withdrawal_v_maintained	C5	GOCC_INNER_MITOCHONDRIAL_MEMBRANE_PROTEIN_COMPLEX	129	-0.393435	0.0453808
WT_withdrawal_v_maintained	C2	REACTOME_MITOCHONDRIAL_IRON_SULFUR_CLUSTER_BIOGENESIS	11	-0.396603	0.0691753
WT_withdrawal_v_maintained	C2	REACTOME_METABOLISM_OF_AMINO_ACIDS_AND_DERIVATIVES	266	-0.404314	0.0684977
WT_withdrawal_v_maintained	C5	GOBP_ATP_SYNTHESIS_COUPLED_PROTON_TRANSPORT	20	-0.411012	0.0822132
WT_withdrawal_v_maintained	C5	GOMF_OXIDOREDUCTION_DRIVEN_ACTIVE_TRANSMEMBRANE_TRANSPORTER_ACTIVITY	63	-0.414784	0.0854787
WT_withdrawal_v_maintained	C2	REACTOME_VITAMIN_C_ASCORBATE_METABOLISM	7	-0.417321	0.0868919
WT_withdrawal_v_maintained	C2	WONG_MITOCHONDRIA_GENE_MODULE	197	-0.420569	0.0317505
WT_withdrawal_v_maintained	C5	GOMF_PROTON_CHANNEL_ACTIVITY	14	-0.42161	0.098038
WT_withdrawal_v_maintained	C5	GOMF_PROTON_TRANSPORTING_ATP_SYNTHASE_ACTIVITY_ROTATIONAL_MECHANISM	14	-0.42161	0.098038
WT_withdrawal_v_maintained	C5	GOBP_OXIDATIVE_PHOSPHORYLATION	112	-0.437435	0.0473269
WT_withdrawal_v_maintained	C2	WP_MITOCHONDRIAL_COMPLEX_IV_ASSEMBLY	31	-0.448031	0.0443801
WT_withdrawal_v_maintained	C2	YAO_TEMPORAL_RESPONSE_TO_PROGESTERONE_CLUSTER_13	151	-0.453591	0.0466572
WT_withdrawal_v_maintained	H	HALLMARK_OXIDATIVE_PHOSPHORYLATION	192	-0.456063	0.0169154
WT_withdrawal_v_maintained	C2	REACTOME_MITOCHONDRIAL_TRANSLATION	88	-0.45787	0.00616634
WT_withdrawal_v_maintained	C5	GOBP_RESPIRATORY_ELECTRON_TRANSPORT_CHAIN	95	-0.465332	0.0440047
WT_withdrawal_v_maintained	C2	REACTOME_RESPIRATORY_ELECTRON_TRANSPORT_ATP_SYNTHESIS_BY_CHEMIOSMOTIC_COUPLING_AND_HEAT_PRODUCTION_BY_UNCOUPLING_PROTEINS	118	-0.468238	0.00340122
WT_withdrawal_v_maintained	C5	GOCC_ORGANELLAR_RIBOSOME	77	-0.485194	0.0039214
WT_withdrawal_v_maintained	C5	GOCC_MITOCHONDRIAL_LARGE_RIBOSOMAL_SUBUNIT	50	-0.485906	0.0115414
WT_withdrawal_v_maintained	C5	GOBP_MITOCHONDRIAL_ELECTRON_TRANSPORT_CYTOCHROME_C_TO_OXYGEN	14	-0.497416	0.0837538
WT_withdrawal_v_maintained	C2	REACTOME_RESPIRATORY_ELECTRON_TRANSPORT	98	-0.499603	0.00856216
WT_withdrawal_v_maintained	C5	GOCC_MITOCHONDRIAL_SMALL_RIBOSOMAL_SUBUNIT	26	-0.517317	0.0506031
WT_withdrawal_v_maintained	C2	WP_ELECTRON_TRANSPORT_CHAIN_OXPHOS_SYSTEM_IN_MITOCHONDRIA	92	-0.518101	0.00471511
WT_withdrawal_v_maintained	C5	GOCC_RESPIRASOME	84	-0.51952	0.024516
WT_withdrawal_v_maintained	C2	REACTOME_PURINE_CATABOLISM	12	-0.53846	0.0573384
WT_withdrawal_v_maintained	C2	WP_OXIDATIVE_PHOSPHORYLATION	53	-0.567418	0.0573384
WT_withdrawal_v_maintained	C5	GOBP_RIBOSOMAL_LARGE_SUBUNIT_BIOGENESIS	65	-0.568598	0.098038
WT_withdrawal_v_maintained	C2	AMIT_SERUM_RESPONSE_40_MCF10A	21	-0.578349	0.0985443
WT_withdrawal_v_maintained	C5	GOCC_CYTOCHROME_COMPLEX	31	-0.579138	0.0437297
WT_withdrawal_v_maintained	C5	GOBP_ATP_SYNTHESIS_COUPLED_ELECTRON_TRANSPORT	74	-0.58446	0.0115414
WT_withdrawal_v_maintained	C5	GOBP_MITOCHONDRIAL_ELECTRON_TRANSPORT_NADH_TO_UBIQUINONE	44	-0.584562	0.0679251
WT_withdrawal_v_maintained	C2	VIETOR_IFRD1_TARGETS	16	-0.591463	0.0962021
WT_withdrawal_v_maintained	C2	REACTOME_TRANSLATION	254	-0.591531	0.0152895
WT_withdrawal_v_maintained	C2	REACTOME_RRNA_PROCESSING	167	-0.605947	0.0639009
WT_withdrawal_v_maintained	C5	GOBP_RIBONUCLEOSIDE_DIPHOSPHATE_CATABOLIC_PROCESS	7	-0.622521	0.0541834
WT_withdrawal_v_maintained	C5	GOCC_PROTON_TRANSPORTING_TWO_SECTOR_ATPASE_COMPLEX_CATALYTIC_DOMAIN	16	-0.622952	0.0846009
WT_withdrawal_v_maintained	C2	REACTOME_PHOSPHATE_BOND_HYDROLYSIS_BY_NUDT_PROTEINS	7	-0.630854	0.0801652
WT_withdrawal_v_maintained	C5	GOMF_GLUTATHIONE_DISULFIDE_OXIDOREDUCTASE_ACTIVITY	5	-0.65279	0.0440047
WT_withdrawal_v_maintained	C5	GOMF_RRNA_BINDING	56	-0.702533	0.0590018
WT_withdrawal_v_maintained	C2	WP_MITOCHONDRIAL_COMPLEX_III_ASSEMBLY	14	-0.723237	0.0799655
WT_withdrawal_v_maintained	C2	TAKAO_RESPONSE_TO_UVB_RADIATION_UP	69	-0.758429	0.00179003
WT_withdrawal_v_maintained	C2	REACTOME_REGULATION_OF_EXPRESSION_OF_SLITS_AND_ROBOS	132	-0.767007	0.0355894
WT_withdrawal_v_maintained	C5	GOCC_RIBOSOME	165	-0.776679	0.00730535
WT_withdrawal_v_maintained	C5	GOBP_PURINE_NUCLEOSIDE_DIPHOSPHATE_CATABOLIC_PROCESS	5	-0.783648	0.0846009
WT_withdrawal_v_maintained	C5	GOBP_RIBOSOME_ASSEMBLY	54	-0.794181	0.0615674
WT_withdrawal_v_maintained	C2	MOOTHA_VOXPHOS	79	-0.836477	0.000243483
WT_withdrawal_v_maintained	C5	GOCC_LARGE_RIBOSOMAL_SUBUNIT	94	-0.843358	0.0039214
WT_withdrawal_v_maintained	C2	REACTOME_CELLULAR_RESPONSE_TO_STARVATION	120	-0.847038	0.0598961
WT_withdrawal_v_maintained	C5	GOCC_RIBOSOMAL_SUBUNIT	140	-0.902872	0.000371232
WT_withdrawal_v_maintained	C5	GOMF_STRUCTURAL_CONSTITUENT_OF_RIBOSOME	127	-0.963419	0.000105586
WT_withdrawal_v_maintained	C5	GOCC_SMALL_RIBOSOMAL_SUBUNIT	49	-0.987226	0.0115414
WT_withdrawal_v_maintained	C2	REACTOME_EUKARYOTIC_TRANSLATION_INITIATION	91	-1.02698	0.0367742
WT_withdrawal_v_maintained	C2	BILANGES_SERUM_AND_RAPAMYCIN_SENSITIVE_GENES	57	-1.04639	0.0941465
WT_withdrawal_v_maintained	C2	REACTOME_NONSENSE_MEDIATED_DECAY_NMD	88	-1.05356	0.0374091
WT_withdrawal_v_maintained	C2	REACTOME_SELENOAMINO_ACID_METABOLISM	85	-1.10784	0.00663161
WT_withdrawal_v_maintained	C5	GOCC_PREFOLDIN_COMPLEX	7	-1.13976	0.0806987
WT_withdrawal_v_maintained	C2	REACTOME_SRP_DEPENDENT_COTRANSLATIONAL_PROTEIN_TARGETING_TO_MEMBRANE	85	-1.14653	0.0141866
WT_withdrawal_v_maintained	C5	GOCC_CYTOSOLIC_LARGE_RIBOSOMAL_SUBUNIT	44	-1.24955	0.0639009
WT_withdrawal_v_maintained	C2	REACTOME_RESPONSE_OF_EIF2AK4_GCN2_TO_AMINO_ACID_DEFICIENCY	73	-1.26832	0.0162476
WT_withdrawal_v_maintained	C2	WP_CELLULAR_PROTEOSTASIS	6	-1.28916	0.0962012
WT_withdrawal_v_maintained	C5	GOCC_CYTOSOLIC_RIBOSOME	67	-1.32469	0.0261367
WT_withdrawal_v_maintained	C5	GOBP_MITOCHONDRIAL_ELECTRON_TRANSPORT_UBIQUINOL_TO_CYTOCHROME_C	8	-1.33084	0.0660565
WT_withdrawal_v_maintained	C2	WP_CYTOPLASMIC_RIBOSOMAL_PROTEINS	64	-1.3851	0.00624355
WT_withdrawal_v_maintained	C2	REACTOME_EUKARYOTIC_TRANSLATION_ELONGATION	65	-1.47118	0.00139056
WT_withdrawal_v_maintained	C5	GOCC_CYTOSOLIC_SMALL_RIBOSOMAL_SUBUNIT	23	-1.49797	0.0868919
N208Y_maintained_v_WT_maintained	C2	ISHIDA_TARGETS_OF_SYT_SSX_FUSIONS	6	2.85713	0.0730977
N208Y_maintained_v_WT_maintained	C2	REACTOME_RESPONSE_OF_EIF2AK1_HRI_TO_HEME_DEFICIENCY	15	2.62068	1.86235e-08
N208Y_maintained_v_WT_maintained	C2	KRIGE_AMINO_ACID_DEPRIVATION	23	2.55552	1.09381e-19
N208Y_maintained_v_WT_maintained	C5	GOBP_POSITIVE_REGULATION_OF_CELL_CELL_ADHESION_MEDIATED_BY_INTEGRIN	3	2.40287	0.0867489
N208Y_maintained_v_WT_maintained	C5	GOCC_STEREOCILIA_COUPLING_LINK	4	2.29185	0.0662277
N208Y_maintained_v_WT_maintained	C5	GOBP_TRYPTOPHAN_TRANSPORT	4	2.14791	0.000287628
N208Y_maintained_v_WT_maintained	C2	WP_MRNA_PROTEIN_AND_METABOLITE_INDUCATION_PATHWAY_BY_CYCLOSPORIN_A	7	1.99502	2.89302e-06
N208Y_maintained_v_WT_maintained	C2	RAMJAUN_APOPTOSIS_BY_TGFB1_VIA_MAPK1_DN	7	1.98898	0.0881142
N208Y_maintained_v_WT_maintained	C5	GOBP_LEUCINE_IMPORT_ACROSS_PLASMA_MEMBRANE	4	1.96153	0.00796657
N208Y_maintained_v_WT_maintained	C5	GOBP_LEUCINE_TRANSPORT	4	1.96153	0.00796657
N208Y_maintained_v_WT_maintained	C5	GOMF_L_ARGININE_TRANSMEMBRANE_TRANSPORTER_ACTIVITY	4	1.81619	0.0691388
N208Y_maintained_v_WT_maintained	C5	GOMF_L_LEUCINE_TRANSMEMBRANE_TRANSPORTER_ACTIVITY	5	1.79562	0.000150526
N208Y_maintained_v_WT_maintained	C2	INGA_TP53_TARGETS	11	1.56355	0.0129207
N208Y_maintained_v_WT_maintained	C5	GOMF_AROMATIC_AMINO_ACID_TRANSMEMBRANE_TRANSPORTER_ACTIVITY	7	1.55767	0.00042924
N208Y_maintained_v_WT_maintained	C5	GOBP_AROMATIC_AMINO_ACID_TRANSPORT	9	1.53169	9.44775e-05
N208Y_maintained_v_WT_maintained	C5	GOMF_BRANCHED_CHAIN_AMINO_ACID_TRANSMEMBRANE_TRANSPORTER_ACTIVITY	7	1.44251	0.000600027
N208Y_maintained_v_WT_maintained	C2	PACHER_TARGETS_OF_IGF1_AND_IGF2_UP	26	1.41944	1.26457e-05
N208Y_maintained_v_WT_maintained	C5	HP_VESTIBULAR_HYPOFUNCTION	8	1.26963	0.0882978
N208Y_maintained_v_WT_maintained	C2	GARGALOVIC_RESPONSE_TO_OXIDIZED_PHOSPHOLIPIDS_RED_UP	14	1.21792	0.000600027
N208Y_maintained_v_WT_maintained	C5	GOBP_BRANCHED_CHAIN_AMINO_ACID_TRANSPORT	8	1.21765	0.0103048
N208Y_maintained_v_WT_maintained	C2	ZHAN_MULTIPLE_MYELOMA_CD1_UP	31	1.18649	3.21105e-07
N208Y_maintained_v_WT_maintained	C2	ZHAN_MULTIPLE_MYELOMA_CD1_VS_CD2_UP	46	1.18152	3.52184e-09
N208Y_maintained_v_WT_maintained	C5	HP_ABNORMAL_CIRCULATING_SERINE_CONCENTRATION	5	1.15942	0.0131289
N208Y_maintained_v_WT_maintained	C2	REACTOME_AMINO_ACID_TRANSPORT_ACROSS_THE_PLASMA_MEMBRANE	22	1.15504	0.000738641
N208Y_maintained_v_WT_maintained	C2	DELPUECH_FOXO3_TARGETS_DN	28	1.10978	3.52184e-09
N208Y_maintained_v_WT_maintained	C5	GOBP_POSITIVE_REGULATION_OF_TRANSCRIPTION_FROM_RNA_POLYMERASE_II_PROMOTER_IN_RESPONSE_TO_ENDOPLASMIC_RETICULUM_STRESS	10	1.10165	0.00796657
N208Y_maintained_v_WT_maintained	C5	GOBP_GUANINE_NUCLEOTIDE_TRANSMEMBRANE_TRANSPORT	5	1.09864	0.00212097
N208Y_maintained_v_WT_maintained	C5	GOBP_PROLINE_TRANSMEMBRANE_TRANSPORT	5	1.04161	0.0608078
N208Y_maintained_v_WT_maintained	C2	WANG_METHYLATED_IN_BREAST_CANCER	24	1.03248	0.0307489
N208Y_maintained_v_WT_maintained	C5	GOMF_OXIDOREDUCTASE_ACTIVITY_ACTING_ON_THE_CH_NH_GROUP_OF_DONORS_NAD_OR_NADP_AS_ACCEPTOR	16	1.00948	0.073204
N208Y_maintained_v_WT_maintained	C2	WP_TP53_NETWORK	13	1.00628	0.0643146
N208Y_maintained_v_WT_maintained	C5	GOBP_L_ALANINE_TRANSPORT	7	0.950517	0.0103048
N208Y_maintained_v_WT_maintained	C5	GOMF_L_ALANINE_TRANSMEMBRANE_TRANSPORTER_ACTIVITY	7	0.950517	0.0103048
N208Y_maintained_v_WT_maintained	C2	SMIRNOV_RESPONSE_TO_IR_2HR_UP	41	0.916573	0.0526685
N208Y_maintained_v_WT_maintained	C5	GOBP_CYCLIC_GMP_AMP_TRANSMEMBRANE_IMPORT_ACROSS_PLASMA_MEMBRANE	4	0.907102	0.0351748
N208Y_maintained_v_WT_maintained	C5	GOBP_L_SERINE_TRANSPORT	8	0.890845	0.0344102
N208Y_maintained_v_WT_maintained	C5	GOMF_L_SERINE_TRANSMEMBRANE_TRANSPORTER_ACTIVITY	8	0.890845	0.0344102
N208Y_maintained_v_WT_maintained	C2	MURATA_VIRULENCE_OF_H_PILORI	10	0.888273	0.0441165
N208Y_maintained_v_WT_maintained	C5	GOBP_GUANINE_NUCLEOTIDE_TRANSPORT	6	0.887677	0.0309829
N208Y_maintained_v_WT_maintained	C2	WP_TRANSCRIPTIONAL_CASCADE_REGULATING_ADIPOGENESIS	7	0.880456	0.0263559
N208Y_maintained_v_WT_maintained	C2	HU_GENOTOXIC_DAMAGE_24HR	27	0.853554	0.00111972
N208Y_maintained_v_WT_maintained	C2	REACTOME_ATF4_ACTIVATES_GENES_IN_RESPONSE_TO_ENDOPLASMIC_RETICULUM_STRESS	23	0.847382	0.0319953
N208Y_maintained_v_WT_maintained	C5	GOBP_TETRAHYDROFOLATE_INTERCONVERSION	9	0.837912	0.0360295
N208Y_maintained_v_WT_maintained	C2	GROSS_HYPOXIA_VIA_ELK3_ONLY_UP	24	0.836257	0.0815847
N208Y_maintained_v_WT_maintained	C2	REACTOME_METABOLISM_OF_FOLATE_AND_PTERINES	15	0.828537	0.022875
N208Y_maintained_v_WT_maintained	C2	GAJATE_RESPONSE_TO_TRABECTEDIN_UP	40	0.82527	0.0662277
N208Y_maintained_v_WT_maintained	C2	BIOCARTA_P53_PATHWAY	13	0.802888	0.0777673
N208Y_maintained_v_WT_maintained	C5	HP_SUBCORTICAL_CEREBRAL_ATROPHY	22	0.802187	0.0436115
N208Y_maintained_v_WT_maintained	C5	GOBP_ALANINE_TRANSPORT	10	0.782736	0.0307489
N208Y_maintained_v_WT_maintained	C5	GOMF_ALANINE_TRANSMEMBRANE_TRANSPORTER_ACTIVITY	8	0.769002	0.0296247
N208Y_maintained_v_WT_maintained	C2	REACTOME_PERK_REGULATES_GENE_EXPRESSION	28	0.74608	0.0344102
N208Y_maintained_v_WT_maintained	C5	GOBP_FOLIC_ACID_METABOLIC_PROCESS	12	0.732303	0.0712311
N208Y_maintained_v_WT_maintained	C5	GOBP_POSITIVE_REGULATION_OF_TRANSCRIPTION_FROM_RNA_POLYMERASE_II_PROMOTER_IN_RESPONSE_TO_STRESS	21	0.729988	0.00412046
N208Y_maintained_v_WT_maintained	C5	GOBP_SERINE_TRANSPORT	10	0.724293	0.0640401
N208Y_maintained_v_WT_maintained	C5	GOMF_SERINE_TRANSMEMBRANE_TRANSPORTER_ACTIVITY	10	0.724293	0.0640401
N208Y_maintained_v_WT_maintained	C2	GAUSSMANN_MLL_AF4_FUSION_TARGETS_F_DN	21	0.715428	0.0749409
N208Y_maintained_v_WT_maintained	C2	JONES_TCOF1_TARGETS	3	0.709021	0.0640401
N208Y_maintained_v_WT_maintained	C5	HP_HEMIANOPIA	35	0.708632	0.0307489
N208Y_maintained_v_WT_maintained	C2	WP_SERINE_METABOLISM	8	0.699651	0.0526685
N208Y_maintained_v_WT_maintained	C2	REACTOME_CYTOSOLIC_TRNA_AMINOACYLATION	22	0.694008	3.76955e-11
N208Y_maintained_v_WT_maintained	C2	HELLER_SILENCED_BY_METHYLATION_DN	71	0.692414	0.0878695
N208Y_maintained_v_WT_maintained	C5	GOBP_REGULATION_OF_LONG_CHAIN_FATTY_ACID_IMPORT_INTO_CELL	6	0.689379	0.019738
N208Y_maintained_v_WT_maintained	C5	GOMF_L_AMINO_ACID_TRANSMEMBRANE_TRANSPORTER_ACTIVITY	39	0.669124	0.0733032
N208Y_maintained_v_WT_maintained	C2	QUINTENS_EMBRYONIC_BRAIN_RESPONSE_TO_IR	64	0.653555	1.62484e-05
N208Y_maintained_v_WT_maintained	C5	GOBP_GLUTAMATE_METABOLIC_PROCESS	21	0.628139	0.0640401
N208Y_maintained_v_WT_maintained	C2	NAKAMURA_CANCER_MICROENVIRONMENT_DN	31	0.62434	0.0237665
N208Y_maintained_v_WT_maintained	H	HALLMARK_UNFOLDED_PROTEIN_RESPONSE	103	0.543201	0.000862194
N208Y_maintained_v_WT_maintained	C2	WP_HOSTPATHOGEN_INTERACTION_OF_HUMAN_CORONAVIRUSES_APOPTOSIS	16	0.518403	0.0344102
N208Y_maintained_v_WT_maintained	C2	WP_P53_TRANSCRIPTIONAL_GENE_NETWORK	49	0.514015	0.00870446
N208Y_maintained_v_WT_maintained	C2	WP_UNFOLDED_PROTEIN_RESPONSE	22	0.504994	0.0446249
N208Y_maintained_v_WT_maintained	C5	GOMF_LIGASE_ACTIVITY_FORMING_CARBON_OXYGEN_BONDS	39	0.492355	1.22989e-07
N208Y_maintained_v_WT_maintained	C2	WP_TRANSSULFURATION_AND_ONECARBON_METABOLISM	26	0.492123	0.032973
N208Y_maintained_v_WT_maintained	C5	GOBP_AMINO_ACID_ACTIVATION	43	0.45403	2.4027e-07
N208Y_maintained_v_WT_maintained	C2	BLUM_RESPONSE_TO_SALIRASIB_UP	215	0.451013	0.00019002
N208Y_maintained_v_WT_maintained	C5	GOBP_AMINOACYL_TRNA_METABOLISM_INVOLVED_IN_TRANSLATIONAL_FIDELITY	13	0.445704	0.0307489
N208Y_maintained_v_WT_maintained	C5	GOMF_AMINOACYL_TRNA_EDITING_ACTIVITY	13	0.445704	0.0307489
N208Y_maintained_v_WT_maintained	C2	LINDSTEDT_DENDRITIC_CELL_MATURATION_A	31	0.439532	0.0662277
N208Y_maintained_v_WT_maintained	C2	GROSS_HYPOXIA_VIA_ELK3_DN	120	0.437236	0.0988496
N208Y_maintained_v_WT_maintained	C2	TERAMOTO_OPN_TARGETS_CLUSTER_7	15	0.432658	0.0847278
N208Y_maintained_v_WT_maintained	C2	REACTOME_TRNA_AMINOACYLATION	40	0.428239	2.15409e-07
N208Y_maintained_v_WT_maintained	C2	WP_MIRNA_REGULATION_OF_P53_PATHWAY_IN_PROSTATE_CANCER	19	0.400715	0.0586028
N208Y_maintained_v_WT_maintained	C2	MARCINIAK_ER_STRESS_RESPONSE_VIA_CHOP	17	0.371831	0.0766772
N208Y_maintained_v_WT_maintained	C5	GOCC_AMINOACYL_TRNA_SYNTHETASE_MULTIENZYME_COMPLEX	10	0.346713	0.0153499
N208Y_maintained_v_WT_maintained	C2	BIOCARTA_CHEMICAL_PATHWAY	18	0.343986	0.0586028
N208Y_maintained_v_WT_maintained	C5	GOBP_CELLULAR_RESPONSE_TO_GAMMA_RADIATION	26	0.343628	0.073204
N208Y_maintained_v_WT_maintained	C5	GOBP_REGULATION_OF_FATTY_ACID_TRANSPORT	18	0.339212	0.0344102
N208Y_maintained_v_WT_maintained	C5	GOMF_TRNA_BINDING	62	0.334487	0.000600027
N208Y_maintained_v_WT_maintained	C2	BHATI_G2M_ARREST_BY_2METHOXYESTRADIOL_DN	84	0.326006	0.0826989
N208Y_maintained_v_WT_maintained	C2	MARTORIATI_MDM4_TARGETS_FETAL_LIVER_UP	177	0.314532	0.0815847
N208Y_maintained_v_WT_maintained	C2	REACTOME_INTERACTIONS_OF_REV_WITH_HOST_CELLULAR_PROTEINS	36	0.300971	0.0662277
N208Y_maintained_v_WT_maintained	C2	REACTOME_NUCLEAR_IMPORT_OF_REV_PROTEIN	33	0.295747	0.0726207
N208Y_maintained_v_WT_maintained	C5	GOMF_CATALYTIC_ACTIVITY_ACTING_ON_A_TRNA	116	0.281242	4.26418e-05
N208Y_maintained_v_WT_maintained	H	HALLMARK_MYC_TARGETS_V2	52	0.26859	0.0458049
N208Y_maintained_v_WT_maintained	C5	GOBP_CELLULAR_RESPONSE_TO_IONIZING_RADIATION	59	0.25983	0.0826989
N208Y_maintained_v_WT_maintained	C2	REACTOME_SUMOYLATION_OF_UBIQUITINYLATION_PROTEINS	38	0.248613	0.0923093
N208Y_maintained_v_WT_maintained	C2	REACTOME_TRNA_PROCESSING_IN_THE_NUCLEUS	56	0.24587	0.0307489
N208Y_maintained_v_WT_maintained	C2	CHEN_HOXA5_TARGETS_9HR_UP	184	0.237822	0.0526685
N208Y_maintained_v_WT_maintained	C2	REACTOME_TRNA_PROCESSING	101	0.236987	0.0120892
N208Y_maintained_v_WT_maintained	C5	GOBP_RESPONSE_TO_GAMMA_RADIATION	47	0.236287	0.0712311
N208Y_maintained_v_WT_maintained	C5	GOBP_TRNA_METABOLIC_PROCESS	169	0.208579	0.00121286
N208Y_maintained_v_WT_maintained	C2	GROSS_HYPOXIA_VIA_HIF1A_UP	66	0.196066	0.0250739
N208Y_maintained_v_WT_maintained	C2	COLDREN_GEFITINIB_RESISTANCE_UP	71	0.18531	0.0815847
N208Y_maintained_v_WT_maintained	C2	RODRIGUES_THYROID_CARCINOMA_ANAPLASTIC_UP	573	0.181615	0.0558035
N208Y_maintained_v_WT_maintained	C5	GOMF_CATALYTIC_ACTIVITY_ACTING_ON_RNA	331	0.116739	0.0257521
N208Y_maintained_v_WT_maintained	C5	GOMF_CATALYTIC_ACTIVITY_ACTING_ON_A_NUCLEIC_ACID	498	0.10667	0.0263559
N208Y_maintained_v_WT_maintained	C5	GOBP_NCRNA_METABOLIC_PROCESS	449	0.103833	0.0436115
N208Y_maintained_v_WT_maintained	C2	JI_METASTASIS_REPRESSED_BY_STK11	14	0.022169	0.0486515
N208Y_maintained_v_WT_maintained	C5	GOBP_NUCLEOSIDE_BISPHOSPHATE_METABOLIC_PROCESS	95	-0.153318	0.091661
N208Y_maintained_v_WT_maintained	C5	GOBP_THIOESTER_METABOLIC_PROCESS	73	-0.15342	0.0712311
N208Y_maintained_v_WT_maintained	C2	ZHENG_GLIOBLASTOMA_PLASTICITY_DN	52	-0.201117	0.073204
N208Y_maintained_v_WT_maintained	C2	REACTOME_O_GLYCOSYLATION_OF_TSR_DOMAIN_CONTAINING_PROTEINS	26	-0.212395	0.073204
N208Y_maintained_v_WT_maintained	C2	RUIZ_TNC_TARGETS_UP	129	-0.250185	0.015718
N208Y_maintained_v_WT_maintained	C2	BONOME_OVARIAN_CANCER_POOR_SURVIVAL_UP	29	-0.256447	0.0847278
N208Y_maintained_v_WT_maintained	C5	GOBP_STEROL_BIOSYNTHETIC_PROCESS	49	-0.25919	0.0902724
N208Y_maintained_v_WT_maintained	C5	GOBP_CARTILAGE_DEVELOPMENT	118	-0.268246	0.0712311
N208Y_maintained_v_WT_maintained	C2	VALK_AML_CLUSTER_1	20	-0.26831	0.0344102
N208Y_maintained_v_WT_maintained	C2	PLASARI_TGFB1_TARGETS_10HR_DN	201	-0.270183	0.0257521
N208Y_maintained_v_WT_maintained	C2	WANG_MLL_TARGETS	159	-0.293749	0.0539375
N208Y_maintained_v_WT_maintained	C2	MEBARKI_HCC_PROGENITOR_FZD8CRD_DN	200	-0.300114	0.0689839
N208Y_maintained_v_WT_maintained	C2	SMID_BREAST_CANCER_NORMAL_LIKE_UP	213	-0.300957	0.0340368
N208Y_maintained_v_WT_maintained	C2	WP_MYOMETRIAL_RELAXATION_AND_CONTRACTION_PATHWAYS	107	-0.306738	0.0558035
N208Y_maintained_v_WT_maintained	C5	GOBP_NEGATIVE_REGULATION_OF_SYNAPTIC_TRANSMISSION	47	-0.317827	0.0608078
N208Y_maintained_v_WT_maintained	C2	WAMUNYOKOLI_OVARIAN_CANCER_GRADES_1_2_DN	55	-0.334486	0.0847278
N208Y_maintained_v_WT_maintained	C2	SOTIRIOU_BREAST_CANCER_GRADE_1_VS_3_DN	48	-0.339525	0.0730977
N208Y_maintained_v_WT_maintained	C2	CHEBOTAEV_GR_TARGETS_UP	60	-0.342175	0.0172346
N208Y_maintained_v_WT_maintained	C2	SENESE_HDAC2_TARGETS_DN	77	-0.353439	0.00796657
N208Y_maintained_v_WT_maintained	C2	TAKEDA_TARGETS_OF_NUP98_HOXA9_FUSION_10D_DN	62	-0.363108	0.0689839
N208Y_maintained_v_WT_maintained	C5	GOMF_GABA_GATED_CHLORIDE_ION_CHANNEL_ACTIVITY	7	-0.368671	0.0999473
N208Y_maintained_v_WT_maintained	C2	SWEET_LUNG_CANCER_KRAS_DN	258	-0.372384	0.0717455
N208Y_maintained_v_WT_maintained	C2	REACTOME_ACTIVATION_OF_GENE_EXPRESSION_BY_SREBF_SREBP	43	-0.403201	0.0351748
N208Y_maintained_v_WT_maintained	C5	GOBP_VASCULAR_ASSOCIATED_SMOOTH_MUSCLE_CONTRACTION	17	-0.405611	0.0867489
N208Y_maintained_v_WT_maintained	C2	KONDO_PROSTATE_CANCER_WITH_H3K27ME3	46	-0.413441	0.0781513
N208Y_maintained_v_WT_maintained	C2	EBAUER_MYOGENIC_TARGETS_OF_PAX3_FOXO1_FUSION	25	-0.415103	0.0881142
N208Y_maintained_v_WT_maintained	C5	GOCC_LYSOSOMAL_LUMEN	76	-0.424494	0.0957026
N208Y_maintained_v_WT_maintained	C2	GUTIERREZ_WALDENSTROEMS_MACROGLOBULINEMIA_1_UP	8	-0.430381	0.0902352
N208Y_maintained_v_WT_maintained	C2	WP_CALCIUM_REGULATION_IN_CARDIAC_CELLS	106	-0.438639	0.0120892
N208Y_maintained_v_WT_maintained	C2	LEIN_ASTROCYTE_MARKERS	33	-0.445312	0.000287628
N208Y_maintained_v_WT_maintained	C2	VANTVEER_BREAST_CANCER_BRCA1_DN	32	-0.448209	0.0583535
N208Y_maintained_v_WT_maintained	C5	GOBP_PRESYNAPTIC_MEMBRANE_ORGANIZATION	7	-0.455779	0.0498148
N208Y_maintained_v_WT_maintained	C5	GOBP_CYCLIC_NUCLEOTIDE_METABOLIC_PROCESS	26	-0.456991	0.0351748
N208Y_maintained_v_WT_maintained	C2	VALK_AML_CLUSTER_9	24	-0.463183	0.0202288
N208Y_maintained_v_WT_maintained	C5	GOCC_GABA_RECEPTOR_COMPLEX	10	-0.467726	0.0476896
N208Y_maintained_v_WT_maintained	C5	GOBP_ACETYL_COA_METABOLIC_PROCESS	27	-0.468682	0.00640764
N208Y_maintained_v_WT_maintained	C5	GOBP_ENDOTHELIN_RECEPTOR_SIGNALING_PATHWAY	8	-0.474514	0.0640401
N208Y_maintained_v_WT_maintained	C2	REACTOME_LYSINE_CATABOLISM	10	-0.476676	0.0399382
N208Y_maintained_v_WT_maintained	C2	TSENG_IRS1_TARGETS_DN	95	-0.479433	0.0583535
N208Y_maintained_v_WT_maintained	C5	GOMF_GABA_RECEPTOR_ACTIVITY	11	-0.479987	0.0263559
N208Y_maintained_v_WT_maintained	C5	HP_SYNOSTOSIS_OF_METACARPALS_METATARSALS	11	-0.482893	0.0641705
N208Y_maintained_v_WT_maintained	C2	REACTOME_G_ALPHA_S_SIGNALLING_EVENTS	56	-0.48457	0.0732754
N208Y_maintained_v_WT_maintained	C2	WU_SILENCED_BY_METHYLATION_IN_BLADDER_CANCER	30	-0.497353	0.0120892
N208Y_maintained_v_WT_maintained	C2	DELYS_THYROID_CANCER_DN	157	-0.499727	0.000281029
N208Y_maintained_v_WT_maintained	C2	LEE_TARGETS_OF_PTCH1_AND_SUFU_DN	62	-0.506061	0.00385352
N208Y_maintained_v_WT_maintained	C2	WP_STATIN_INHIBITION_OF_CHOLESTEROL_PRODUCTION	15	-0.523465	0.0437627
N208Y_maintained_v_WT_maintained	C2	REACTOME_GABA_RECEPTOR_ACTIVATION	36	-0.524784	0.0103048
N208Y_maintained_v_WT_maintained	C2	NADLER_OBESITY_DN	38	-0.527532	0.091661
N208Y_maintained_v_WT_maintained	C2	REACTOME_ION_TRANSPORT_BY_P_TYPE_ATPASES	39	-0.53068	0.0344971
N208Y_maintained_v_WT_maintained	C5	GOBP_ASPARTATE_FAMILY_AMINO_ACID_CATABOLIC_PROCESS	14	-0.531781	0.0107019
N208Y_maintained_v_WT_maintained	C2	POMEROY_MEDULLOBLASTOMA_DESMOPLASIC_VS_CLASSIC_UP	42	-0.533877	0.097892
N208Y_maintained_v_WT_maintained	C2	WP_CHOLESTEROL_METABOLISM_WITH_BLOCH_AND_KANDUTSCHRUSSELL_PATHWAYS	43	-0.544432	0.00532065
N208Y_maintained_v_WT_maintained	C2	MEBARKI_HCC_PROGENITOR_WNT_UP_CTNNB1_DEPENDENT_BLOCKED_BY_FZD8CRD	31	-0.545478	0.0532272
N208Y_maintained_v_WT_maintained	C5	GOMF_OXIDOREDUCTASE_ACTIVITY_ACTING_ON_THE_CH_NH2_GROUP_OF_DONORS_OXYGEN_AS_ACCEPTOR	10	-0.552133	0.0926714
N208Y_maintained_v_WT_maintained	C5	GOBP_NEGATIVE_REGULATION_OF_AMINO_ACID_TRANSPORT	6	-0.559832	0.0847278
N208Y_maintained_v_WT_maintained	C2	JOHANSSON_BRAIN_CANCER_EARLY_VS_LATE_DN	39	-0.568479	0.000324345
N208Y_maintained_v_WT_maintained	C5	GOBP_MEMBRANE_REPOLARIZATION	27	-0.579312	0.0662277
N208Y_maintained_v_WT_maintained	C5	GOCC_MULTIVESICULAR_BODY	39	-0.591341	0.0815847
N208Y_maintained_v_WT_maintained	C5	GOBP_LYSINE_METABOLIC_PROCESS	7	-0.601781	0.0561885
N208Y_maintained_v_WT_maintained	C5	GOCC_ASYMMETRIC_GLUTAMATERGIC_EXCITATORY_SYNAPSE	3	-0.610862	0.0441165
N208Y_maintained_v_WT_maintained	C2	COLIN_PILOCYTIC_ASTROCYTOMA_VS_GLIOBLASTOMA_UP	31	-0.622275	0.0480612
N208Y_maintained_v_WT_maintained	C5	GOMF_P_TYPE_TRANSMEMBRANE_TRANSPORTER_ACTIVITY	11	-0.626487	0.0344102
N208Y_maintained_v_WT_maintained	C2	WP_PHOSPHODIESTERASES_IN_NEURONAL_FUNCTION	39	-0.652116	0.0103048
N208Y_maintained_v_WT_maintained	C2	MIKKELSEN_ES_ICP_WITH_H3K4ME3_AND_H3K27ME3	52	-0.659388	0.073204
N208Y_maintained_v_WT_maintained	C5	GOBP_CYCLIC_NUCLEOTIDE_MEDIATED_SIGNALING	45	-0.662992	0.0129182
N208Y_maintained_v_WT_maintained	C5	GOBP_GAMMA_AMINOBUTYRIC_ACID_SIGNALING_PATHWAY	17	-0.675469	0.0101515
N208Y_maintained_v_WT_maintained	C5	GOBP_STEROID_ESTERIFICATION	8	-0.680019	0.0384735
N208Y_maintained_v_WT_maintained	C2	REACTOME_CHOLESTEROL_BIOSYNTHESIS	25	-0.684344	0.00212097
N208Y_maintained_v_WT_maintained	C5	GOBP_POSITIVE_REGULATION_OF_RENAL_SODIUM_EXCRETION	5	-0.695558	0.0976756
N208Y_maintained_v_WT_maintained	C2	XIE_LT_HSC_S1PR3_OE_UP	20	-0.699289	0.0384735
N208Y_maintained_v_WT_maintained	C5	GOBP_NEUROTRANSMITTER_CATABOLIC_PROCESS	7	-0.706061	0.0669145
N208Y_maintained_v_WT_maintained	C2	SCHAEFFER_PROSTATE_DEVELOPMENT_AND_CANCER_BOX2_UP	6	-0.726753	0.073204
N208Y_maintained_v_WT_maintained	C2	REACTOME_ION_HOMEOSTASIS	37	-0.73812	0.00796657
N208Y_maintained_v_WT_maintained	C5	GOBP_CELLULAR_SODIUM_ION_HOMEOSTASIS	13	-0.754626	0.0847278
N208Y_maintained_v_WT_maintained	C5	GOCC_HIGH_DENSITY_LIPOPROTEIN_PARTICLE	7	-0.776147	0.0561885
N208Y_maintained_v_WT_maintained	C2	WP_CHOLESTEROL_BIOSYNTHESIS_WITH_SKELETAL_DYSPLASIAS	7	-0.805936	0.0264763
N208Y_maintained_v_WT_maintained	C2	TSENG_ADIPOGENIC_POTENTIAL_DN	31	-0.810077	0.0376372
N208Y_maintained_v_WT_maintained	C2	REACTOME_BINDING_AND_UPTAKE_OF_LIGANDS_BY_SCAVENGER_RECEPTORS	22	-0.815784	0.0296247
N208Y_maintained_v_WT_maintained	C2	HORTON_SREBF_TARGETS	23	-0.821113	1.10455e-05
N208Y_maintained_v_WT_maintained	C2	WENG_POR_TARGETS_GLOBAL_UP	11	-0.829937	0.0120892
N208Y_maintained_v_WT_maintained	C5	GOBP_LYSINE_CATABOLIC_PROCESS	5	-0.84811	0.00590209
N208Y_maintained_v_WT_maintained	C2	SCHMIDT_POR_TARGETS_IN_LIMB_BUD_UP	23	-0.883021	7.59716e-06
N208Y_maintained_v_WT_maintained	C5	GOBP_NITRIC_OXIDE_MEDIATED_SIGNAL_TRANSDUCTION	15	-0.890753	0.0257521
N208Y_maintained_v_WT_maintained	C5	GOBP_INHIBITORY_POSTSYNAPTIC_POTENTIAL	8	-0.933734	0.0882978
N208Y_maintained_v_WT_maintained	C5	HP_DUMBBELL_SHAPED_LONG_BONE	5	-0.942202	0.0689839
N208Y_maintained_v_WT_maintained	C5	GOBP_CGMP_MEDIATED_SIGNALING	16	-0.953677	0.030566
N208Y_maintained_v_WT_maintained	C5	GOBP_SODIUM_ION_EXPORT_ACROSS_PLASMA_MEMBRANE	10	-0.964033	0.014841
N208Y_maintained_v_WT_maintained	C2	ZHANG_GATA6_TARGETS_UP	8	-0.976008	0.00870446
N208Y_maintained_v_WT_maintained	C5	GOBP_REGULATION_OF_DELAYED_RECTIFIER_POTASSIUM_CHANNEL_ACTIVITY	9	-0.99307	0.0596862
N208Y_maintained_v_WT_maintained	C2	WP_CHOLESTEROL_BIOSYNTHESIS_PATHWAY	15	-1.03066	1.10455e-05
N208Y_maintained_v_WT_maintained	C5	GOBP_REGULATION_OF_MONOCYTE_EXTRAVASATION	3	-1.03895	0.0911704
N208Y_maintained_v_WT_maintained	C2	WP_LIPID_PARTICLES_COMPOSITION	4	-1.05506	0.0712311
N208Y_maintained_v_WT_maintained	C5	GOCC_SYNAPTIC_CLEFT	13	-1.05856	0.015718
N208Y_maintained_v_WT_maintained	C2	RICKMAN_HEAD_AND_NECK_CANCER_D	4	-1.12709	0.0480612
N208Y_maintained_v_WT_maintained	C2	MAHADEVAN_IMATINIB_RESISTANCE_DN	12	-2.08998	0.073204
N208Y_withdrawal_v_WT_maintained	C2	REACTOME_RESPONSE_OF_EIF2AK1_HRI_TO_HEME_DEFICIENCY	15	3.0743	3.4121e-06
N208Y_withdrawal_v_WT_maintained	C2	KRIGE_AMINO_ACID_DEPRIVATION	23	2.96208	1.3428e-11
N208Y_withdrawal_v_WT_maintained	C5	GOBP_POSITIVE_REGULATION_OF_CELL_CELL_ADHESION_MEDIATED_BY_INTEGRIN	3	2.83062	0.0844224
N208Y_withdrawal_v_WT_maintained	C5	GOCC_STEREOCILIA_COUPLING_LINK	4	2.64528	0.0449836
N208Y_withdrawal_v_WT_maintained	C5	GOBP_TRYPTOPHAN_TRANSPORT	4	2.46352	0.0101985
N208Y_withdrawal_v_WT_maintained	C5	GOBP_LEUCINE_IMPORT_ACROSS_PLASMA_MEMBRANE	4	2.30771	0.026951
N208Y_withdrawal_v_WT_maintained	C5	GOBP_LEUCINE_TRANSPORT	4	2.30771	0.026951
N208Y_withdrawal_v_WT_maintained	C5	GOMF_L_LEUCINE_TRANSMEMBRANE_TRANSPORTER_ACTIVITY	5	2.23087	0.000536251
N208Y_withdrawal_v_WT_maintained	C2	INGA_TP53_TARGETS	11	2.18699	0.0189728
N208Y_withdrawal_v_WT_maintained	C2	WP_MRNA_PROTEIN_AND_METABOLITE_INDUCATION_PATHWAY_BY_CYCLOSPORIN_A	7	2.13698	0.00086361
N208Y_withdrawal_v_WT_maintained	C5	GOMF_L_ARGININE_TRANSMEMBRANE_TRANSPORTER_ACTIVITY	4	2.11274	0.0719485
N208Y_withdrawal_v_WT_maintained	C2	RAMJAUN_APOPTOSIS_BY_TGFB1_VIA_MAPK1_DN	7	2.09113	0.0847597
N208Y_withdrawal_v_WT_maintained	C5	GOBP_POSITIVE_REGULATION_OF_GASTRULATION	2	1.97646	0.0880847
N208Y_withdrawal_v_WT_maintained	C5	GOBP_AROMATIC_AMINO_ACID_TRANSPORT	9	1.83044	0.00459103
N208Y_withdrawal_v_WT_maintained	C5	GOMF_AROMATIC_AMINO_ACID_TRANSMEMBRANE_TRANSPORTER_ACTIVITY	7	1.82591	0.0100358
N208Y_withdrawal_v_WT_maintained	C5	GOBP_REGULATION_OF_CELL_CELL_ADHESION_MEDIATED_BY_INTEGRIN	6	1.71923	0.0720329
N208Y_withdrawal_v_WT_maintained	C5	GOMF_BRANCHED_CHAIN_AMINO_ACID_TRANSMEMBRANE_TRANSPORTER_ACTIVITY	7	1.69917	0.00604359
N208Y_withdrawal_v_WT_maintained	C2	GALI_TP53_TARGETS_APOPTOTIC_UP	7	1.59414	0.0926621
N208Y_withdrawal_v_WT_maintained	C2	ZHAN_MULTIPLE_MYELOMA_CD1_UP	31	1.54456	5.95677e-05
N208Y_withdrawal_v_WT_maintained	C2	PACHER_TARGETS_OF_IGF1_AND_IGF2_UP	26	1.52981	0.00554671
N208Y_withdrawal_v_WT_maintained	C2	DELPUECH_FOXO3_TARGETS_DN	28	1.48395	2.23551e-06
N208Y_withdrawal_v_WT_maintained	C5	GOBP_BRANCHED_CHAIN_AMINO_ACID_TRANSPORT	8	1.47094	0.0174684
N208Y_withdrawal_v_WT_maintained	C2	ZHAN_MULTIPLE_MYELOMA_CD1_VS_CD2_UP	46	1.44222	2.05177e-07
N208Y_withdrawal_v_WT_maintained	C5	HP_ABNORMAL_CIRCULATING_SERINE_CONCENTRATION	5	1.43395	0.0197657
N208Y_withdrawal_v_WT_maintained	C2	REACTOME_AMINO_ACID_TRANSPORT_ACROSS_THE_PLASMA_MEMBRANE	22	1.37257	0.0115336
N208Y_withdrawal_v_WT_maintained	C5	GOBP_POSITIVE_REGULATION_OF_TRANSCRIPTION_FROM_RNA_POLYMERASE_II_PROMOTER_IN_RESPONSE_TO_ENDOPLASMIC_RETICULUM_STRESS	10	1.35195	0.00386063
N208Y_withdrawal_v_WT_maintained	C2	GARGALOVIC_RESPONSE_TO_OXIDIZED_PHOSPHOLIPIDS_RED_UP	14	1.31304	0.0166841
N208Y_withdrawal_v_WT_maintained	C5	HP_HEMIANOPIA	35	1.29842	0.0233452
N208Y_withdrawal_v_WT_maintained	C2	SMIRNOV_RESPONSE_TO_IR_2HR_UP	41	1.2909	0.00236033
N208Y_withdrawal_v_WT_maintained	C2	MANN_RESPONSE_TO_AMIFOSTINE_UP	17	1.28434	0.0563795
N208Y_withdrawal_v_WT_maintained	C2	KERLEY_RESPONSE_TO_CISPLATIN_UP	31	1.28037	0.0865952
N208Y_withdrawal_v_WT_maintained	C2	REACTOME_CYTOSOLIC_TRNA_AMINOACYLATION	22	1.2501	1.3428e-11
N208Y_withdrawal_v_WT_maintained	C5	GOBP_GUANINE_NUCLEOTIDE_TRANSMEMBRANE_TRANSPORT	5	1.23857	0.0681582
N208Y_withdrawal_v_WT_maintained	C2	WP_TP53_NETWORK	13	1.23512	0.0319001
N208Y_withdrawal_v_WT_maintained	C2	WANG_METHYLATED_IN_BREAST_CANCER	24	1.22722	0.0822348
N208Y_withdrawal_v_WT_maintained	C2	GAUSSMANN_MLL_AF4_FUSION_TARGETS_F_DN	21	1.20949	0.02249
N208Y_withdrawal_v_WT_maintained	C5	GOBP_L_ALANINE_TRANSPORT	7	1.20784	0.046995
N208Y_withdrawal_v_WT_maintained	C5	GOMF_L_ALANINE_TRANSMEMBRANE_TRANSPORTER_ACTIVITY	7	1.20784	0.046995
N208Y_withdrawal_v_WT_maintained	C5	GOMF_BASIC_AMINO_ACID_TRANSMEMBRANE_TRANSPORTER_ACTIVITY	11	1.20282	0.0959138
N208Y_withdrawal_v_WT_maintained	C5	GOBP_L_SERINE_TRANSPORT	8	1.18434	0.0526445
N208Y_withdrawal_v_WT_maintained	C5	GOMF_L_SERINE_TRANSMEMBRANE_TRANSPORTER_ACTIVITY	8	1.18434	0.0526445
N208Y_withdrawal_v_WT_maintained	C5	GOMF_SULFUR_AMINO_ACID_TRANSMEMBRANE_TRANSPORTER_ACTIVITY	7	1.15683	0.0864832
N208Y_withdrawal_v_WT_maintained	C2	GROSS_HYPOXIA_VIA_ELK3_ONLY_UP	24	1.1436	0.0719485
N208Y_withdrawal_v_WT_maintained	C2	GAJATE_RESPONSE_TO_TRABECTEDIN_UP	40	1.11303	0.0478817
N208Y_withdrawal_v_WT_maintained	C2	WP_TRANSCRIPTIONAL_CASCADE_REGULATING_ADIPOGENESIS	7	1.11021	0.0287757
N208Y_withdrawal_v_WT_maintained	C5	GOBP_SERINE_TRANSPORT	10	1.09993	0.0363438
N208Y_withdrawal_v_WT_maintained	C5	GOMF_SERINE_TRANSMEMBRANE_TRANSPORTER_ACTIVITY	10	1.09993	0.0363438
N208Y_withdrawal_v_WT_maintained	C5	HP_PSYCHOTIC_EPISODES	6	1.07606	0.0571672
N208Y_withdrawal_v_WT_maintained	C5	GOBP_TETRAHYDROFOLATE_INTERCONVERSION	9	1.0656	0.0474584
N208Y_withdrawal_v_WT_maintained	C2	REACTOME_METABOLISM_OF_FOLATE_AND_PTERINES	15	1.05819	0.0313177
N208Y_withdrawal_v_WT_maintained	C2	WARTERS_IR_RESPONSE_5GY	30	1.05608	0.096299
N208Y_withdrawal_v_WT_maintained	C5	GOCC_AMINOACYL_TRNA_SYNTHETASE_MULTIENZYME_COMPLEX	10	1.04443	0.00086361
N208Y_withdrawal_v_WT_maintained	C2	BIOCARTA_P53_PATHWAY	13	1.04368	0.0277186
N208Y_withdrawal_v_WT_maintained	C2	XU_RESPONSE_TO_TRETINOIN_AND_NSC682994_DN	14	1.02884	0.0277174
N208Y_withdrawal_v_WT_maintained	C5	GOBP_POSITIVE_REGULATION_OF_TRANSCRIPTION_FROM_RNA_POLYMERASE_II_PROMOTER_IN_RESPONSE_TO_STRESS	21	0.979752	0.00173172
N208Y_withdrawal_v_WT_maintained	C5	HP_SUBCORTICAL_CEREBRAL_ATROPHY	22	0.957737	0.0491265
N208Y_withdrawal_v_WT_maintained	C5	GOBP_FOLIC_ACID_METABOLIC_PROCESS	12	0.945061	0.0499994
N208Y_withdrawal_v_WT_maintained	C5	GOMF_ALANINE_TRANSMEMBRANE_TRANSPORTER_ACTIVITY	8	0.933591	0.0829182
N208Y_withdrawal_v_WT_maintained	C2	WP_SERINE_METABOLISM	8	0.926716	0.032858
N208Y_withdrawal_v_WT_maintained	C2	ZHANG_RESPONSE_TO_CANTHARIDIN_UP	12	0.919863	0.0908831
N208Y_withdrawal_v_WT_maintained	C2	REACTOME_ATF4_ACTIVATES_GENES_IN_RESPONSE_TO_ENDOPLASMIC_RETICULUM_STRESS	23	0.913016	0.0673889
N208Y_withdrawal_v_WT_maintained	C2	HU_GENOTOXIC_DAMAGE_24HR	27	0.909316	0.02249
N208Y_withdrawal_v_WT_maintained	C2	MARCINIAK_ER_STRESS_RESPONSE_VIA_CHOP	17	0.904185	0.000917761
N208Y_withdrawal_v_WT_maintained	C5	GOMF_L_AMINO_ACID_TRANSMEMBRANE_TRANSPORTER_ACTIVITY	39	0.892799	0.0704718
N208Y_withdrawal_v_WT_maintained	C2	AMIT_EGF_RESPONSE_120_MCF10A	28	0.868108	0.092724
N208Y_withdrawal_v_WT_maintained	C2	REACTOME_PERK_REGULATES_GENE_EXPRESSION	28	0.849639	0.0407794
N208Y_withdrawal_v_WT_maintained	C5	GOMF_NEUTRAL_AMINO_ACID_TRANSMEMBRANE_TRANSPORTER_ACTIVITY	29	0.826809	0.0907408
N208Y_withdrawal_v_WT_maintained	C2	REACTOME_TRNA_AMINOACYLATION	40	0.784331	9.94828e-08
N208Y_withdrawal_v_WT_maintained	C5	GOMF_LIGASE_ACTIVITY_FORMING_CARBON_OXYGEN_BONDS	39	0.755407	2.05177e-07
N208Y_withdrawal_v_WT_maintained	C5	GOBP_NEGATIVE_REGULATION_OF_MACROAUTOPHAGY	34	0.752859	0.0677032
N208Y_withdrawal_v_WT_maintained	C5	GOBP_POSITIVE_REGULATION_OF_UBIQUITIN_PROTEIN_TRANSFERASE_ACTIVITY	24	0.743977	0.0981981
N208Y_withdrawal_v_WT_maintained	C2	WP_UNFOLDED_PROTEIN_RESPONSE	22	0.739297	0.00594406
N208Y_withdrawal_v_WT_maintained	C2	QUINTENS_EMBRYONIC_BRAIN_RESPONSE_TO_IR	64	0.730789	0.0100358
N208Y_withdrawal_v_WT_maintained	C2	SA_G1_AND_S_PHASES	11	0.714691	0.0618662
N208Y_withdrawal_v_WT_maintained	C5	GOBP_AMINO_ACID_ACTIVATION	43	0.712162	2.05177e-07
N208Y_withdrawal_v_WT_maintained	C5	GOBP_REGULATION_OF_DNA_TEMPLATED_TRANSCRIPTION_IN_RESPONSE_TO_STRESS	44	0.711538	0.0363438
N208Y_withdrawal_v_WT_maintained	C5	GOBP_POSITIVE_REGULATION_OF_LYMPHOCYTE_APOPTOTIC_PROCESS	10	0.710077	0.0926621
N208Y_withdrawal_v_WT_maintained	C2	BIOCARTA_ATM_PATHWAY	19	0.696862	0.0571672
N208Y_withdrawal_v_WT_maintained	C2	NAKAMURA_CANCER_MICROENVIRONMENT_DN	31	0.675638	0.0981981
N208Y_withdrawal_v_WT_maintained	C2	REACTOME_MTORC1_MEDIATED_SIGNALLING	24	0.653878	0.0879403
N208Y_withdrawal_v_WT_maintained	C2	BIOCARTA_NPC_PATHWAY	10	0.653862	0.0727468
N208Y_withdrawal_v_WT_maintained	C5	GOBP_AMINOACYL_TRNA_METABOLISM_INVOLVED_IN_TRANSLATIONAL_FIDELITY	13	0.649983	0.0144311
N208Y_withdrawal_v_WT_maintained	C5	GOMF_AMINOACYL_TRNA_EDITING_ACTIVITY	13	0.649983	0.0144311
N208Y_withdrawal_v_WT_maintained	C2	TERAMOTO_OPN_TARGETS_CLUSTER_7	15	0.647873	0.098297
N208Y_withdrawal_v_WT_maintained	H	HALLMARK_UNFOLDED_PROTEIN_RESPONSE	103	0.647084	0.00109355
N208Y_withdrawal_v_WT_maintained	C2	IRITANI_MAD1_TARGETS_DN	39	0.63481	0.045085
N208Y_withdrawal_v_WT_maintained	C2	REACTOME_ACTIVATION_OF_THE_PRE_REPLICATIVE_COMPLEX	25	0.617176	0.0899477
N208Y_withdrawal_v_WT_maintained	C2	WP_HOSTPATHOGEN_INTERACTION_OF_HUMAN_CORONAVIRUSES_APOPTOSIS	16	0.617069	0.0862423
N208Y_withdrawal_v_WT_maintained	C5	HP_SLENDER_TOE	6	0.605891	0.0629297
N208Y_withdrawal_v_WT_maintained	C5	HP_COR_PULMONALE	7	0.602107	0.0847597
N208Y_withdrawal_v_WT_maintained	C2	BIOCARTA_EIF_PATHWAY	16	0.595939	0.0174684
N208Y_withdrawal_v_WT_maintained	C5	GOMF_TRNA_BINDING	62	0.587038	2.05177e-07
N208Y_withdrawal_v_WT_maintained	C2	WP_MIRNA_REGULATION_OF_P53_PATHWAY_IN_PROSTATE_CANCER	19	0.58662	0.02249
N208Y_withdrawal_v_WT_maintained	C2	BLUM_RESPONSE_TO_SALIRASIB_UP	215	0.586583	0.000227789
N208Y_withdrawal_v_WT_maintained	C2	REACTOME_DNA_DAMAGE_REVERSAL	8	0.582818	0.0438952
N208Y_withdrawal_v_WT_maintained	C5	GOBP_MRNA_PSEUDOURIDINE_SYNTHESIS	6	0.577889	0.074148
N208Y_withdrawal_v_WT_maintained	C2	OZEN_MIR125B1_TARGETS	21	0.576747	0.0899477
N208Y_withdrawal_v_WT_maintained	C2	WP_P53_TRANSCRIPTIONAL_GENE_NETWORK	49	0.574486	0.0274696
N208Y_withdrawal_v_WT_maintained	C5	GOBP_SERINE_FAMILY_AMINO_ACID_BIOSYNTHETIC_PROCESS	14	0.569316	0.0712336
N208Y_withdrawal_v_WT_maintained	C5	HP_CHOROID_PLEXUS_CARCINOMA	4	0.558598	0.0665225
N208Y_withdrawal_v_WT_maintained	C5	GOBP_RESCUE_OF_STALLED_RIBOSOME	7	0.546359	0.0727468
N208Y_withdrawal_v_WT_maintained	C2	VISALA_AGING_LYMPHOCYTE_UP	6	0.54386	0.0978184
N208Y_withdrawal_v_WT_maintained	C2	BIOCARTA_G2_PATHWAY	18	0.542787	0.0932869
N208Y_withdrawal_v_WT_maintained	C5	GOBP_DNA_DEALKYLATION_INVOLVED_IN_DNA_REPAIR	7	0.540417	0.0964956
N208Y_withdrawal_v_WT_maintained	C5	GOBP_RESPONSE_TO_UV_B	9	0.538643	0.0718
N208Y_withdrawal_v_WT_maintained	C2	SATOH_COLORECTAL_CANCER_MYC_UP	75	0.534627	0.0860422
N208Y_withdrawal_v_WT_maintained	C5	GOBP_REGULATION_OF_LONG_CHAIN_FATTY_ACID_IMPORT_INTO_CELL	6	0.533764	0.0903965
N208Y_withdrawal_v_WT_maintained	C5	GOBP_DNA_DAMAGE_RESPONSE_SIGNAL_TRANSDUCTION_BY_P53_CLASS_MEDIATOR_RESULTING_IN_CELL_CYCLE_ARREST	13	0.515463	0.0438952
N208Y_withdrawal_v_WT_maintained	C2	REACTOME_RRNA_MODIFICATION_IN_THE_NUCLEUS_AND_CYTOSOL	56	0.515154	0.000801339
N208Y_withdrawal_v_WT_maintained	C5	GOCC_90S_PRERIBOSOME	27	0.51328	0.00592116
N208Y_withdrawal_v_WT_maintained	C5	GOCC_SMALL_SUBUNIT_PROCESSOME	35	0.499184	0.0027141
N208Y_withdrawal_v_WT_maintained	C5	GOMF_CATALYTIC_ACTIVITY_ACTING_ON_A_TRNA	116	0.498718	7.0054e-07
N208Y_withdrawal_v_WT_maintained	C5	HP_CENTRAL_PRIMITIVE_NEUROECTODERMAL_TUMOR	5	0.497736	0.0864832
N208Y_withdrawal_v_WT_maintained	C5	GOCC_MALE_PRONUCLEUS	4	0.479198	0.0663333
N208Y_withdrawal_v_WT_maintained	C5	GOBP_RIBOSOMAL_SUBUNIT_EXPORT_FROM_NUCLEUS	14	0.478356	0.0978184
N208Y_withdrawal_v_WT_maintained	H	HALLMARK_MYC_TARGETS_V2	52	0.477425	0.00258799
N208Y_withdrawal_v_WT_maintained	C2	SCHLOSSER_MYC_TARGETS_AND_SERUM_RESPONSE_UP	45	0.470654	0.0272807
N208Y_withdrawal_v_WT_maintained	C2	CHEOK_RESPONSE_TO_MERCAPTOPURINE_UP	10	0.469129	0.0571672
N208Y_withdrawal_v_WT_maintained	C5	GOBP_NEGATIVE_REGULATION_OF_DNA_REPLICATION	21	0.468837	0.0426988
N208Y_withdrawal_v_WT_maintained	C2	REACTOME_MEIOTIC_RECOMBINATION	25	0.467803	0.0936689
N208Y_withdrawal_v_WT_maintained	C5	GOMF_TRANSLATION_INITIATION_FACTOR_ACTIVITY	45	0.461664	0.0144311
N208Y_withdrawal_v_WT_maintained	C5	GOMF_DNA_POLYMERASE_ACTIVITY	25	0.451236	0.0656537
N208Y_withdrawal_v_WT_maintained	C5	HP_EPENDYMOMA	15	0.450652	0.0545894
N208Y_withdrawal_v_WT_maintained	C2	WP_TRANSLATION_FACTORS	46	0.447733	0.00173956
N208Y_withdrawal_v_WT_maintained	C2	WP_MIRNA_REGULATION_OF_DNA_DAMAGE_RESPONSE	57	0.445042	0.0924059
N208Y_withdrawal_v_WT_maintained	C2	REACTOME_ACTIVATION_OF_THE_MRNA_UPON_BINDING_OF_THE_CAP_BINDING_COMPLEX_AND_EIFS_AND_SUBSEQUENT_BINDING_TO_43S	43	0.444025	0.0978184
N208Y_withdrawal_v_WT_maintained	C5	GOBP_REGULATION_OF_HEMATOPOIETIC_STEM_CELL_DIFFERENTIATION	12	0.440016	0.0454868
N208Y_withdrawal_v_WT_maintained	C5	GOMF_CORE_PROMOTER_SEQUENCE_SPECIFIC_DNA_BINDING	39	0.438827	0.0449836
N208Y_withdrawal_v_WT_maintained	C2	TIEN_INTESTINE_PROBIOTICS_24HR_DN	179	0.434264	0.0792086
N208Y_withdrawal_v_WT_maintained	C2	REACTOME_MTOR_SIGNALLING	40	0.433075	0.0571672
N208Y_withdrawal_v_WT_maintained	C5	GOCC_PRERIBOSOME	73	0.431244	0.000167834
N208Y_withdrawal_v_WT_maintained	C5	GOBP_PEPTIDYL_ARGININE_N_METHYLATION	10	0.429864	0.0907408
N208Y_withdrawal_v_WT_maintained	C5	GOMF_PROTEIN_ARGININE_N_METHYLTRANSFERASE_ACTIVITY	10	0.429864	0.0907408
N208Y_withdrawal_v_WT_maintained	C5	GOMF_CALMODULIN_DEPENDENT_PROTEIN_PHOSPHATASE_ACTIVITY	5	0.429706	0.087496
N208Y_withdrawal_v_WT_maintained	C5	GOBP_PEPTIDYL_ARGININE_METHYLATION	13	0.419358	0.0880847
N208Y_withdrawal_v_WT_maintained	C5	GOCC_PRERIBOSOME_LARGE_SUBUNIT_PRECURSOR	23	0.419014	0.0719485
N208Y_withdrawal_v_WT_maintained	C5	GOBP_MATURATION_OF_SSU_RRNA_FROM_TRICISTRONIC_RRNA_TRANSCRIPT_SSU_RRNA_5_8S_RRNA_LSU_RRNA	33	0.417301	0.0353073
N208Y_withdrawal_v_WT_maintained	C2	GROSS_HYPOXIA_VIA_HIF1A_UP	66	0.416337	0.000946902
N208Y_withdrawal_v_WT_maintained	C2	REACTOME_TRNA_PROCESSING_IN_THE_NUCLEUS	56	0.416221	0.0035635
N208Y_withdrawal_v_WT_maintained	C2	SHEPARD_CRASH_AND_BURN_MUTANT_UP	155	0.414206	0.0272807
N208Y_withdrawal_v_WT_maintained	C5	HP_ABNORMALITY_OF_EXOCRINE_PANCREAS_PHYSIOLOGY	32	0.413171	0.0660959
N208Y_withdrawal_v_WT_maintained	C2	REACTOME_NUCLEAR_IMPORT_OF_REV_PROTEIN	33	0.411583	0.011677
N208Y_withdrawal_v_WT_maintained	C2	WP_NSP1_FROM_SARSCOV2_INHIBITS_TRANSLATION_INITIATION_IN_THE_HOST_CELL	15	0.4096	0.0982759
N208Y_withdrawal_v_WT_maintained	C5	GOBP_MATURATION_OF_LSU_RRNA_FROM_TRICISTRONIC_RRNA_TRANSCRIPT_SSU_RRNA_5_8S_RRNA_LSU_RRNA	15	0.409428	0.0845446
N208Y_withdrawal_v_WT_maintained	C2	REACTOME_INTERACTIONS_OF_REV_WITH_HOST_CELLULAR_PROTEINS	36	0.406126	0.00916699
N208Y_withdrawal_v_WT_maintained	C5	GOBP_TRNA_METABOLIC_PROCESS	169	0.404793	9.94413e-06
N208Y_withdrawal_v_WT_maintained	C5	GOBP_CELLULAR_RESPONSE_TO_GAMMA_RADIATION	26	0.403252	0.0507553
N208Y_withdrawal_v_WT_maintained	C2	REACTOME_TRNA_PROCESSING	101	0.401618	0.000228659
N208Y_withdrawal_v_WT_maintained	C2	REACTOME_TRNA_MODIFICATION_IN_THE_NUCLEUS_AND_CYTOSOL	40	0.401303	0.0206816
N208Y_withdrawal_v_WT_maintained	C5	GOBP_MATURATION_OF_LSU_RRNA	27	0.401237	0.0389356
N208Y_withdrawal_v_WT_maintained	C5	GOMF_STRUCTURAL_CONSTITUENT_OF_NUCLEAR_PORE	22	0.400054	0.0478817
N208Y_withdrawal_v_WT_maintained	C5	GOBP_NEGATIVE_REGULATION_OF_CELL_CYCLE_G2_M_PHASE_TRANSITION	51	0.399625	0.0880847
N208Y_withdrawal_v_WT_maintained	C5	GOBP_POSITIVE_REGULATION_OF_TRANSCRIPTION_FROM_RNA_POLYMERASE_II_PROMOTER_IN_RESPONSE_TO_HYPOXIA	6	0.394503	0.098297
N208Y_withdrawal_v_WT_maintained	C2	REACTOME_EXPORT_OF_VIRAL_RIBONUCLEOPROTEINS_FROM_NUCLEUS	31	0.394217	0.017998
N208Y_withdrawal_v_WT_maintained	C2	REACTOME_REGULATION_OF_GLUCOKINASE_BY_GLUCOKINASE_REGULATORY_PROTEIN	29	0.390931	0.02249
N208Y_withdrawal_v_WT_maintained	C5	GOBP_MITOCHONDRIAL_TRANSLATION	70	0.386484	0.0075185
N208Y_withdrawal_v_WT_maintained	C2	REACTOME_SUMOYLATION_OF_RNA_BINDING_PROTEINS	45	0.38557	0.0239556
N208Y_withdrawal_v_WT_maintained	C2	BIOCARTA_CHEMICAL_PATHWAY	18	0.381225	0.0552145
N208Y_withdrawal_v_WT_maintained	C2	REACTOME_RNA_POLYMERASE_I_PROMOTER_ESCAPE	30	0.380241	0.0862423
N208Y_withdrawal_v_WT_maintained	C2	WP_INTEGRATED_CANCER_PATHWAY	37	0.378128	0.0552145
N208Y_withdrawal_v_WT_maintained	C5	GOBP_CELLULAR_RESPONSE_TO_IONIZING_RADIATION	59	0.374315	0.0110905
N208Y_withdrawal_v_WT_maintained	C5	GOBP_MATURATION_OF_5_8S_RRNA_FROM_TRICISTRONIC_RRNA_TRANSCRIPT_SSU_RRNA_5_8S_RRNA_LSU_RRNA	24	0.371428	0.0531693
N208Y_withdrawal_v_WT_maintained	C2	CHEN_HOXA5_TARGETS_9HR_UP	184	0.369804	0.00158196
N208Y_withdrawal_v_WT_maintained	C2	REACTOME_POSTMITOTIC_NUCLEAR_PORE_COMPLEX_NPC_REFORMATION	27	0.368778	0.0827141
N208Y_withdrawal_v_WT_maintained	C5	GOBP_REGULATION_OF_CELL_CYCLE_G2_M_PHASE_TRANSITION	81	0.366484	0.0848347
N208Y_withdrawal_v_WT_maintained	C5	GOCC_PRERIBOSOME_SMALL_SUBUNIT_PRECURSOR	15	0.364016	0.0862423
N208Y_withdrawal_v_WT_maintained	C5	GOMF_TRANSLATION_REGULATOR_ACTIVITY	115	0.36188	0.0112471
N208Y_withdrawal_v_WT_maintained	C5	GOBP_RESPONSE_TO_GAMMA_RADIATION	47	0.360512	0.02249
N208Y_withdrawal_v_WT_maintained	C5	GOBP_REGULATION_OF_TRANSLATIONAL_FIDELITY	20	0.355497	0.0426988
N208Y_withdrawal_v_WT_maintained	C2	REACTOME_NUCLEAR_PORE_COMPLEX_NPC_DISASSEMBLY	33	0.354787	0.0363438
N208Y_withdrawal_v_WT_maintained	C2	WP_NUCLEOTIDE_EXCISION_REPAIR_IN_XERODERMA_PIGMENTOSUM	55	0.352997	0.0272807
N208Y_withdrawal_v_WT_maintained	C2	BASSO_B_LYMPHOCYTE_NETWORK	114	0.351441	0.083586
N208Y_withdrawal_v_WT_maintained	C5	GOBP_MATURATION_OF_5_8S_RRNA	34	0.350609	0.0571672
N208Y_withdrawal_v_WT_maintained	C2	REACTOME_TRANSCRIPTIONAL_REGULATION_BY_SMALL_RNAS	47	0.348948	0.0545894
N208Y_withdrawal_v_WT_maintained	C2	REACTOME_SUMOYLATION_OF_UBIQUITINYLATION_PROTEINS	38	0.347925	0.0287757
N208Y_withdrawal_v_WT_maintained	C5	GOBP_MATURATION_OF_SSU_RRNA	45	0.347197	0.0172331
N208Y_withdrawal_v_WT_maintained	C5	GOBP_TRNA_PROCESSING	114	0.347074	0.00377392
N208Y_withdrawal_v_WT_maintained	C2	REACTOME_VIRAL_MESSENGER_RNA_SYNTHESIS	42	0.346834	0.0527815
N208Y_withdrawal_v_WT_maintained	C5	GOBP_MRNA_MODIFICATION	24	0.344896	0.0823239
N208Y_withdrawal_v_WT_maintained	C5	GOMF_TRNA_METHYLTRANSFERASE_ACTIVITY	30	0.34485	0.0848004
N208Y_withdrawal_v_WT_maintained	C5	GOMF_TRANSLATION_FACTOR_ACTIVITY_RNA_BINDING	74	0.342703	0.0101264
N208Y_withdrawal_v_WT_maintained	C5	GOBP_MITOCHONDRIAL_GENE_EXPRESSION	99	0.340655	0.0075185
N208Y_withdrawal_v_WT_maintained	C5	GOBP_RIG_I_SIGNALING_PATHWAY	22	0.337534	0.0793396
N208Y_withdrawal_v_WT_maintained	C2	REACTOME_NS1_MEDIATED_EFFECTS_ON_HOST_PATHWAYS	36	0.33723	0.0240728
N208Y_withdrawal_v_WT_maintained	C5	GOBP_RIBOSOME_ASSEMBLY	54	0.335736	0.0823975
N208Y_withdrawal_v_WT_maintained	C2	REACTOME_RRNA_PROCESSING	167	0.333129	0.00719933
N208Y_withdrawal_v_WT_maintained	C2	REACTOME_INTERACTIONS_OF_VPR_WITH_HOST_CELLULAR_PROTEINS	34	0.332306	0.0598184
N208Y_withdrawal_v_WT_maintained	C2	REACTOME_TRANSPORT_OF_THE_SLBP_DEPENDANT_MATURE_MRNA	35	0.331578	0.0604006
N208Y_withdrawal_v_WT_maintained	C5	GOMF_LIGASE_ACTIVITY	142	0.329765	0.0891534
N208Y_withdrawal_v_WT_maintained	C5	GOBP_CLEAVAGE_INVOLVED_IN_RRNA_PROCESSING	26	0.328589	0.0807213
N208Y_withdrawal_v_WT_maintained	C5	GOBP_DNA_DEPENDENT_DNA_REPLICATION	129	0.324353	0.0408296
N208Y_withdrawal_v_WT_maintained	C5	HP_MEDULLOBLASTOMA	16	0.323428	0.0880847
N208Y_withdrawal_v_WT_maintained	C2	REACTOME_SUMOYLATION_OF_SUMOYLATION_PROTEINS	34	0.323163	0.0658836
N208Y_withdrawal_v_WT_maintained	C2	REACTOME_SUMOYLATION_OF_DNA_REPLICATION_PROTEINS	39	0.319375	0.0667269
N208Y_withdrawal_v_WT_maintained	C2	REACTOME_TRANSLATION	254	0.318727	0.0232877
N208Y_withdrawal_v_WT_maintained	H	HALLMARK_MYC_TARGETS_V1	186	0.317612	0.00554671
N208Y_withdrawal_v_WT_maintained	C2	ABRAMSON_INTERACT_WITH_AIRE	37	0.317258	0.0481172
N208Y_withdrawal_v_WT_maintained	C2	RODRIGUES_THYROID_CARCINOMA_ANAPLASTIC_UP	573	0.316422	0.00453097
N208Y_withdrawal_v_WT_maintained	C2	SANSOM_APC_TARGETS_REQUIRE_MYC	193	0.315679	0.0184162
N208Y_withdrawal_v_WT_maintained	C5	GOBP_DNA_METHYLATION	43	0.314403	0.0571672
N208Y_withdrawal_v_WT_maintained	C5	GOBP_TRNA_MODIFICATION	81	0.314053	0.0103128
N208Y_withdrawal_v_WT_maintained	C5	GOBP_RIBOSOMAL_SMALL_SUBUNIT_BIOGENESIS	66	0.314047	0.0282189
N208Y_withdrawal_v_WT_maintained	C5	GOBP_TRNA_METHYLATION	37	0.313769	0.0621175
N208Y_withdrawal_v_WT_maintained	C5	GOBP_RIBOSOME_BIOGENESIS	271	0.313633	6.67788e-05
N208Y_withdrawal_v_WT_maintained	C2	YAO_TEMPORAL_RESPONSE_TO_PROGESTERONE_CLUSTER_11	90	0.312633	0.0905144
N208Y_withdrawal_v_WT_maintained	C5	GOBP_REGULATION_OF_VIRAL_GENOME_REPLICATION	50	0.312091	0.0571672
N208Y_withdrawal_v_WT_maintained	C5	GOBP_RRNA_METABOLIC_PROCESS	231	0.309305	0.000398393
N208Y_withdrawal_v_WT_maintained	C5	GOMF_RNA_METHYLTRANSFERASE_ACTIVITY	59	0.308084	0.0186288
N208Y_withdrawal_v_WT_maintained	C5	GOBP_NCRNA_PROCESSING	342	0.30779	0.000158269
N208Y_withdrawal_v_WT_maintained	C5	GOBP_NCRNA_METABOLIC_PROCESS	449	0.307288	1.96012e-05
N208Y_withdrawal_v_WT_maintained	C5	GOBP_REGULATION_OF_MITOCHONDRIAL_GENE_EXPRESSION	25	0.303217	0.0810198
N208Y_withdrawal_v_WT_maintained	C2	REACTOME_ANTIVIRAL_MECHANISM_BY_IFN_STIMULATED_GENES	62	0.302834	0.045085
N208Y_withdrawal_v_WT_maintained	C5	GOMF_RIBOSOME_BINDING	64	0.300396	0.058635
N208Y_withdrawal_v_WT_maintained	C2	KARLSSON_TGFB1_TARGETS_UP	111	0.300038	0.0154802
N208Y_withdrawal_v_WT_maintained	C2	RAMALHO_STEMNESS_UP	179	0.298963	0.00793547
N208Y_withdrawal_v_WT_maintained	C2	REACTOME_NUCLEAR_ENVELOPE_BREAKDOWN	49	0.298735	0.0655887
N208Y_withdrawal_v_WT_maintained	C2	SCHLOSSER_MYC_TARGETS_REPRESSED_BY_SERUM	153	0.297562	0.014941
N208Y_withdrawal_v_WT_maintained	C2	COLDREN_GEFITINIB_RESISTANCE_UP	71	0.297296	0.096299
N208Y_withdrawal_v_WT_maintained	C5	GOBP_MITOTIC_G2_M_TRANSITION_CHECKPOINT	40	0.295958	0.0584228
N208Y_withdrawal_v_WT_maintained	C2	REACTOME_GENE_SILENCING_BY_RNA	66	0.293967	0.0469925
N208Y_withdrawal_v_WT_maintained	C5	GOMF_CATALYTIC_ACTIVITY_ACTING_ON_RNA	331	0.293731	8.62607e-05
N208Y_withdrawal_v_WT_maintained	C2	REACTOME_SNRNP_ASSEMBLY	50	0.292714	0.0232877
N208Y_withdrawal_v_WT_maintained	C2	REACTOME_DUAL_INCISION_IN_TC_NER	59	0.290441	0.0978184
N208Y_withdrawal_v_WT_maintained	C5	GOMF_TRANSLATION_REGULATOR_ACTIVITY_NUCLEIC_ACID_BINDING	91	0.290141	0.0144311
N208Y_withdrawal_v_WT_maintained	C5	GOBP_HEMATOPOIETIC_STEM_CELL_DIFFERENTIATION	21	0.287526	0.061377
N208Y_withdrawal_v_WT_maintained	C5	GOBP_RNA_METHYLATION	73	0.286883	0.0144311
N208Y_withdrawal_v_WT_maintained	C2	REACTOME_TRANSPORT_OF_MATURE_MRNAS_DERIVED_FROM_INTRONLESS_TRANSCRIPTS	42	0.286634	0.0865952
N208Y_withdrawal_v_WT_maintained	C5	GOBP_RESPONSE_TO_IONIZING_RADIATION	118	0.282309	0.0350573
N208Y_withdrawal_v_WT_maintained	C5	GOBP_NUCLEOTIDE_EXCISION_REPAIR	54	0.281456	0.0718
N208Y_withdrawal_v_WT_maintained	C5	GOCC_NUCLEAR_PORE	75	0.280286	0.017322
N208Y_withdrawal_v_WT_maintained	C5	GOBP_MITOCHONDRIAL_RNA_METABOLIC_PROCESS	46	0.279026	0.0950311
N208Y_withdrawal_v_WT_maintained	C2	REACTOME_DEADENYLATION_DEPENDENT_MRNA_DECAY	53	0.278407	0.0498507
N208Y_withdrawal_v_WT_maintained	C2	SCHLOSSER_MYC_TARGETS_AND_SERUM_RESPONSE_DN	47	0.277168	0.0732404
N208Y_withdrawal_v_WT_maintained	C2	WELCSH_BRCA1_TARGETS_DN	125	0.276327	0.0862423
N208Y_withdrawal_v_WT_maintained	C5	GOMF_CATALYTIC_ACTIVITY_ACTING_ON_A_NUCLEIC_ACID	498	0.271999	0.000188395
N208Y_withdrawal_v_WT_maintained	C5	GOBP_MITOTIC_DNA_INTEGRITY_CHECKPOINT_SIGNALING	69	0.270135	0.0469925
N208Y_withdrawal_v_WT_maintained	C5	GOBP_TRANSLATIONAL_ELONGATION	48	0.268896	0.047506
N208Y_withdrawal_v_WT_maintained	C5	GOBP_DNA_REPLICATION	230	0.268524	0.0531693
N208Y_withdrawal_v_WT_maintained	C5	GOBP_RNA_EXPORT_FROM_NUCLEUS	70	0.267754	0.0238915
N208Y_withdrawal_v_WT_maintained	C5	GOBP_CYTOPLASMIC_TRANSLATIONAL_INITIATION	25	0.267657	0.0908517
N208Y_withdrawal_v_WT_maintained	C2	REACTOME_HCMV_LATE_EVENTS	51	0.267339	0.0529248
N208Y_withdrawal_v_WT_maintained	C5	GOBP_RIBOSOMAL_LARGE_SUBUNIT_BIOGENESIS	65	0.26723	0.0272807
N208Y_withdrawal_v_WT_maintained	C5	GOMF_DNA_HELICASE_ACTIVITY	63	0.266739	0.0978184
N208Y_withdrawal_v_WT_maintained	C5	GOBP_TRANSLATIONAL_INITIATION	103	0.264989	0.0308171
N208Y_withdrawal_v_WT_maintained	C2	WP_DNA_IRDOUBLE_STRAND_BREAKS_AND_CELLULAR_RESPONSE_VIA_ATM	47	0.263853	0.0393631
N208Y_withdrawal_v_WT_maintained	C2	REACTOME_TRANSPORT_OF_MATURE_TRANSCRIPT_TO_CYTOPLASM	78	0.263172	0.0356155
N208Y_withdrawal_v_WT_maintained	C5	GOBP_REGULATION_OF_DNA_REPLICATION	100	0.260403	0.0627233
N208Y_withdrawal_v_WT_maintained	C2	MUELLER_PLURINET	238	0.260239	0.02249
N208Y_withdrawal_v_WT_maintained	C5	GOBP_RIBONUCLEOPROTEIN_COMPLEX_BIOGENESIS	378	0.260081	0.000188395
N208Y_withdrawal_v_WT_maintained	C5	GOBP_CELLULAR_RESPONSE_TO_UV	63	0.257739	0.0652958
N208Y_withdrawal_v_WT_maintained	C5	GOBP_DNA_METHYLATION_OR_DEMETHYLATION	58	0.256796	0.0656537
N208Y_withdrawal_v_WT_maintained	C2	REACTOME_METABOLISM_OF_RNA	602	0.253706	0.00189482
N208Y_withdrawal_v_WT_maintained	C2	DEBIASI_APOPTOSIS_BY_REOVIRUS_INFECTION_UP	242	0.253279	0.0627315
N208Y_withdrawal_v_WT_maintained	C5	GOBP_ESTABLISHMENT_OF_RNA_LOCALIZATION	137	0.253146	0.0172331
N208Y_withdrawal_v_WT_maintained	C5	GOMF_RIBONUCLEOPROTEIN_COMPLEX_BINDING	134	0.252758	0.0141787
N208Y_withdrawal_v_WT_maintained	C5	GOBP_CELLULAR_RESPONSE_TO_RADIATION	129	0.251519	0.0313177
N208Y_withdrawal_v_WT_maintained	C5	GOBP_HISTONE_H3_ACETYLATION	67	0.247125	0.0681582
N208Y_withdrawal_v_WT_maintained	C5	GOBP_PEPTIDE_BIOSYNTHETIC_PROCESS	534	0.247068	0.00567335
N208Y_withdrawal_v_WT_maintained	C5	GOCC_NUCLEAR_CHROMOSOME	163	0.245951	0.0752771
N208Y_withdrawal_v_WT_maintained	C5	GOBP_MRNA_TRANSPORT	106	0.245542	0.0282189
N208Y_withdrawal_v_WT_maintained	C5	GOBP_RNA_MODIFICATION	139	0.244009	0.0048745
N208Y_withdrawal_v_WT_maintained	C5	GOBP_DNA_INTEGRITY_CHECKPOINT_SIGNALING	101	0.243143	0.02249
N208Y_withdrawal_v_WT_maintained	C5	GOBP_RNA_PHOSPHODIESTER_BOND_HYDROLYSIS_ENDONUCLEOLYTIC	61	0.241318	0.0958388
N208Y_withdrawal_v_WT_maintained	C2	KAUFFMANN_DNA_REPAIR_GENES	195	0.237877	0.0282189
N208Y_withdrawal_v_WT_maintained	C5	GOBP_MITOTIC_CELL_CYCLE_CHECKPOINT_SIGNALING	100	0.237239	0.096306
N208Y_withdrawal_v_WT_maintained	C2	MANALO_HYPOXIA_DN	247	0.236985	0.0239556
N208Y_withdrawal_v_WT_maintained	C5	GOBP_HISTONE_H4_ACETYLATION	67	0.23562	0.0864832
N208Y_withdrawal_v_WT_maintained	C5	GOBP_RNA_LOCALIZATION	169	0.235034	0.0101985
N208Y_withdrawal_v_WT_maintained	C5	GOBP_DNA_MODIFICATION	73	0.234032	0.0705679
N208Y_withdrawal_v_WT_maintained	C2	LEE_BMP2_TARGETS_DN	777	0.232287	0.0147985
N208Y_withdrawal_v_WT_maintained	C5	GOMF_NUCLEOCYTOPLASMIC_CARRIER_ACTIVITY	27	0.231019	0.0719485
N208Y_withdrawal_v_WT_maintained	C5	GOMF_HELICASE_ACTIVITY	133	0.230933	0.017992
N208Y_withdrawal_v_WT_maintained	C5	GOBP_RECOMBINATIONAL_REPAIR	133	0.226929	0.0848347
N208Y_withdrawal_v_WT_maintained	C5	GOBP_RNA_PHOSPHODIESTER_BOND_HYDROLYSIS	122	0.224159	0.0363438
N208Y_withdrawal_v_WT_maintained	C5	GOBP_REGULATION_OF_TRANSLATIONAL_INITIATION	72	0.223449	0.0970186
N208Y_withdrawal_v_WT_maintained	C5	GOBP_MONOUBIQUITINATED_PROTEIN_DEUBIQUITINATION	33	0.222621	0.0960811
N208Y_withdrawal_v_WT_maintained	C5	GOBP_NUCLEAR_EXPORT	133	0.22234	0.0300351
N208Y_withdrawal_v_WT_maintained	C5	GOMF_TRANSFERASE_ACTIVITY_TRANSFERRING_ONE_CARBON_GROUPS	184	0.222161	0.0363438
N208Y_withdrawal_v_WT_maintained	C2	IBRAHIM_NRF2_UP	482	0.221166	0.0862423
N208Y_withdrawal_v_WT_maintained	C5	GOBP_POSITIVE_REGULATION_OF_CHROMOSOME_ORGANIZATION	72	0.220965	0.0584228
N208Y_withdrawal_v_WT_maintained	C5	GOBP_REGULATION_OF_VIRAL_PROCESS	94	0.218876	0.0831803
N208Y_withdrawal_v_WT_maintained	C5	GOBP_NEGATIVE_REGULATION_OF_CELL_CYCLE_PHASE_TRANSITION	181	0.217723	0.0864832
N208Y_withdrawal_v_WT_maintained	C2	REACTOME_PROCESSING_OF_CAPPED_INTRON_CONTAINING_PRE_MRNA	232	0.216886	0.0282189
N208Y_withdrawal_v_WT_maintained	C2	WP_DNA_REPAIR_PATHWAYS_FULL_NETWORK	106	0.215304	0.0719485
N208Y_withdrawal_v_WT_maintained	C5	GOBP_POSITIVE_REGULATION_OF_TRANSLATION	108	0.214741	0.0496341
N208Y_withdrawal_v_WT_maintained	C5	GOBP_CYTOPLASMIC_PATTERN_RECOGNITION_RECEPTOR_SIGNALING_PATHWAY_IN_RESPONSE_TO_VIRUS	27	0.210616	0.0950311
N208Y_withdrawal_v_WT_maintained	C5	GOBP_CELL_CYCLE_CHECKPOINT_SIGNALING	134	0.210001	0.053779
N208Y_withdrawal_v_WT_maintained	C5	GOMF_CATALYTIC_ACTIVITY_ACTING_ON_DNA	182	0.207479	0.0434087
N208Y_withdrawal_v_WT_maintained	C5	GOBP_NUCLEOBASE_CONTAINING_COMPOUND_TRANSPORT	176	0.204445	0.083586
N208Y_withdrawal_v_WT_maintained	C5	GOBP_RNA_STABILIZATION	46	0.202468	0.02249
N208Y_withdrawal_v_WT_maintained	C5	GOCC_RIBONUCLEOPROTEIN_COMPLEX	577	0.202293	0.0407794
N208Y_withdrawal_v_WT_maintained	C2	GINESTIER_BREAST_CANCER_20Q13_AMPLIFICATION_DN	152	0.200831	0.0632091
N208Y_withdrawal_v_WT_maintained	C5	GOBP_POSTTRANSCRIPTIONAL_REGULATION_OF_GENE_EXPRESSION	414	0.195903	0.0107518
N208Y_withdrawal_v_WT_maintained	C2	RODRIGUES_THYROID_CARCINOMA_POORLY_DIFFERENTIATED_UP	538	0.195799	0.0571672
N208Y_withdrawal_v_WT_maintained	C5	GOCC_NUCLEOLUS	806	0.195218	0.0239556
N208Y_withdrawal_v_WT_maintained	C5	GOMF_S_ADENOSYLMETHIONINE_DEPENDENT_METHYLTRANSFERASE_ACTIVITY	136	0.193274	0.0539685
N208Y_withdrawal_v_WT_maintained	C5	GOMF_SINGLE_STRANDED_RNA_BINDING	68	0.19325	0.0929565
N208Y_withdrawal_v_WT_maintained	C5	GOBP_STRESS_GRANULE_ASSEMBLY	24	0.193124	0.0656537
N208Y_withdrawal_v_WT_maintained	C5	GOBP_RNA_PROCESSING	796	0.192863	0.00606967
N208Y_withdrawal_v_WT_maintained	C5	GOBP_NEGATIVE_REGULATION_OF_RNA_CATABOLIC_PROCESS	55	0.192581	0.0281862
N208Y_withdrawal_v_WT_maintained	C5	GOBP_RESPONSE_TO_UV	111	0.192042	0.0602721
N208Y_withdrawal_v_WT_maintained	C5	GOBP_NUCLEIC_ACID_PHOSPHODIESTER_BOND_HYDROLYSIS	207	0.189748	0.0574717
N208Y_withdrawal_v_WT_maintained	C5	GOMF_ATP_DEPENDENT_ACTIVITY_ACTING_ON_RNA	63	0.189315	0.0758073
N208Y_withdrawal_v_WT_maintained	C2	GRAESSMANN_RESPONSE_TO_MC_AND_DOXORUBICIN_DN	695	0.188796	0.0549694
N208Y_withdrawal_v_WT_maintained	C2	PID_BARD1_PATHWAY	24	0.188372	0.0994876
N208Y_withdrawal_v_WT_maintained	C2	REACTOME_MRNA_SPLICING	183	0.187927	0.0737314
N208Y_withdrawal_v_WT_maintained	C5	GOBP_METHYLATION	284	0.187692	0.0571672
N208Y_withdrawal_v_WT_maintained	C5	GOCC_NUCLEAR_PROTEIN_CONTAINING_COMPLEX	1043	0.187422	0.0313177
N208Y_withdrawal_v_WT_maintained	C5	GOBP_AMIDE_BIOSYNTHETIC_PROCESS	630	0.185937	0.076552
N208Y_withdrawal_v_WT_maintained	C5	GOMF_RNA_BINDING	1407	0.185715	0.0048745
N208Y_withdrawal_v_WT_maintained	C5	GOMF_RIBONUCLEASE_ACTIVITY	94	0.185558	0.0735205
N208Y_withdrawal_v_WT_maintained	C5	GOCC_CYTOPLASMIC_STRESS_GRANULE	68	0.184699	0.02249
N208Y_withdrawal_v_WT_maintained	C5	GOMF_MRNA_BINDING	262	0.183988	0.0240728
N208Y_withdrawal_v_WT_maintained	C5	GOBP_NEGATIVE_REGULATION_OF_MRNA_CATABOLIC_PROCESS	44	0.183349	0.0438952
N208Y_withdrawal_v_WT_maintained	C5	GOBP_NUCLEAR_TRANSPORT	249	0.182921	0.0960811
N208Y_withdrawal_v_WT_maintained	C2	REACTOME_CELL_CYCLE_CHECKPOINTS	205	0.179802	0.0978184
N208Y_withdrawal_v_WT_maintained	C5	GOMF_DOUBLE_STRANDED_RNA_BINDING	60	0.178016	0.061377
N208Y_withdrawal_v_WT_maintained	C5	GOBP_REGULATION_OF_DOUBLE_STRAND_BREAK_REPAIR_VIA_HOMOLOGOUS_RECOMBINATION	53	0.177268	0.0980794
N208Y_withdrawal_v_WT_maintained	C2	PUJANA_CHEK2_PCC_NETWORK	642	0.175508	0.0663333
N208Y_withdrawal_v_WT_maintained	C5	GOBP_REGULATION_OF_DNA_RECOMBINATION	87	0.175324	0.0684836
N208Y_withdrawal_v_WT_maintained	C5	GOBP_DNA_METABOLIC_PROCESS	674	0.175242	0.0426988
N208Y_withdrawal_v_WT_maintained	C5	GOBP_REGULATION_OF_CELLULAR_AMIDE_METABOLIC_PROCESS	362	0.17323	0.045085
N208Y_withdrawal_v_WT_maintained	C5	GOBP_PEPTIDE_METABOLIC_PROCESS	653	0.172035	0.0627315
N208Y_withdrawal_v_WT_maintained	C5	GOBP_DOUBLE_STRAND_BREAK_REPAIR	224	0.171962	0.0981004
N208Y_withdrawal_v_WT_maintained	C2	DODD_NASOPHARYNGEAL_CARCINOMA_DN	1099	0.17046	0.0687714
N208Y_withdrawal_v_WT_maintained	C5	GOCC_PROTEIN_ACETYLTRANSFERASE_COMPLEX	88	0.170106	0.0822348
N208Y_withdrawal_v_WT_maintained	C5	GOBP_RIBONUCLEOPROTEIN_COMPLEX_SUBUNIT_ORGANIZATION	161	0.169075	0.0422559
N208Y_withdrawal_v_WT_maintained	C2	REACTOME_DNA_REPAIR	254	0.16837	0.0630304
N208Y_withdrawal_v_WT_maintained	C2	WP_MRNA_PROCESSING	124	0.162872	0.086835
N208Y_withdrawal_v_WT_maintained	C5	GOBP_CELLULAR_RESPONSE_TO_DNA_DAMAGE_STIMULUS	651	0.162119	0.0901345
N208Y_withdrawal_v_WT_maintained	C2	CAIRO_HEPATOBLASTOMA_CLASSES_UP	515	0.160886	0.0663333
N208Y_withdrawal_v_WT_maintained	C2	FISCHER_DREAM_TARGETS	742	0.159289	0.0539596
N208Y_withdrawal_v_WT_maintained	C5	GOBP_REGULATION_OF_CELLULAR_MACROMOLECULE_BIOSYNTHETIC_PROCESS	552	0.157868	0.0502071
N208Y_withdrawal_v_WT_maintained	C5	GOBP_NEGATIVE_REGULATION_OF_DNA_METABOLIC_PROCESS	81	0.156209	0.0724445
N208Y_withdrawal_v_WT_maintained	C5	GOBP_REGULATION_OF_CHROMOSOME_ORGANIZATION	170	0.155859	0.0842134
N208Y_withdrawal_v_WT_maintained	C5	GOBP_DNA_REPAIR	430	0.155008	0.069474
N208Y_withdrawal_v_WT_maintained	C2	PUJANA_BRCA1_PCC_NETWORK	1289	0.148868	0.087496
N208Y_withdrawal_v_WT_maintained	C5	GOBP_NEGATIVE_REGULATION_OF_CELLULAR_MACROMOLECULE_BIOSYNTHETIC_PROCESS	210	0.148123	0.0571672
N208Y_withdrawal_v_WT_maintained	C5	GOCC_RIBONUCLEOPROTEIN_GRANULE	207	0.148062	0.0889633
N208Y_withdrawal_v_WT_maintained	C2	REACTOME_REGULATION_OF_HSF1_MEDIATED_HEAT_SHOCK_RESPONSE	71	0.147001	0.0978184
N208Y_withdrawal_v_WT_maintained	C5	GOBP_RNA_CATABOLIC_PROCESS	230	0.146216	0.045085
N208Y_withdrawal_v_WT_maintained	C5	GOBP_MRNA_CATABOLIC_PROCESS	198	0.139761	0.0575198
N208Y_withdrawal_v_WT_maintained	C5	GOBP_RNA_SPLICING	357	0.137504	0.0719485
N208Y_withdrawal_v_WT_maintained	C5	GOBP_REGULATION_OF_MRNA_CATABOLIC_PROCESS	141	0.136523	0.0596916
N208Y_withdrawal_v_WT_maintained	C5	GOBP_HEMATOPOIETIC_PROGENITOR_CELL_DIFFERENTIATION	83	0.132709	0.0862423
N208Y_withdrawal_v_WT_maintained	C5	GOBP_NUCLEAR_TRANSCRIBED_MRNA_CATABOLIC_PROCESS	111	0.129183	0.0978184
N208Y_withdrawal_v_WT_maintained	C5	GOBP_MRNA_METABOLIC_PROCESS	595	0.120244	0.0474584
N208Y_withdrawal_v_WT_maintained	C5	GOBP_REGULATION_OF_DNA_METABOLIC_PROCESS	302	0.11762	0.0891534
N208Y_withdrawal_v_WT_maintained	C5	GOBP_NEGATIVE_REGULATION_OF_MRNA_METABOLIC_PROCESS	70	0.106358	0.0552007
N208Y_withdrawal_v_WT_maintained	C5	GOBP_REGULATION_OF_MRNA_METABOLIC_PROCESS	245	0.105267	0.0656537
N208Y_withdrawal_v_WT_maintained	C5	GOBP_REGULATION_OF_HISTONE_DEACETYLATION	38	0.0554341	0.0829182
N208Y_withdrawal_v_WT_maintained	C2	JI_METASTASIS_REPRESSED_BY_STK11	14	0.0348782	0.0530298
N208Y_withdrawal_v_WT_maintained	C2	ONDER_CDH1_TARGETS_2_UP	197	-0.0932577	0.0848347
N208Y_withdrawal_v_WT_maintained	C5	GOMF_PHOSPHORIC_DIESTER_HYDROLASE_ACTIVITY	66	-0.104391	0.0727468
N208Y_withdrawal_v_WT_maintained	C2	ZHAN_MULTIPLE_MYELOMA_MF_DN	36	-0.112414	0.0978184
N208Y_withdrawal_v_WT_maintained	C2	PID_INTEGRIN_A4B1_PATHWAY	24	-0.168785	0.0881396
N208Y_withdrawal_v_WT_maintained	C2	WENG_POR_TARGETS_LIVER_UP	26	-0.170275	0.0641237
N208Y_withdrawal_v_WT_maintained	C2	KINSEY_TARGETS_OF_EWSR1_FLII_FUSION_DN	264	-0.177604	0.0943385
N208Y_withdrawal_v_WT_maintained	C5	GOBP_VASCULAR_PROCESS_IN_CIRCULATORY_SYSTEM	150	-0.198377	0.0828435
N208Y_withdrawal_v_WT_maintained	C2	LU_AGING_BRAIN_UP	222	-0.202745	0.0743075
N208Y_withdrawal_v_WT_maintained	C5	GOMF_STRUCTURAL_CONSTITUENT_OF_MUSCLE	16	-0.205498	0.0980982
N208Y_withdrawal_v_WT_maintained	C2	WAKABAYASHI_ADIPOGENESIS_PPARG_RXRA_BOUND_WITH_H4K20ME1_MARK	135	-0.207706	0.0612057
N208Y_withdrawal_v_WT_maintained	C2	WP_ARRHYTHMOGENIC_RIGHT_VENTRICULAR_CARDIOMYOPATHY	50	-0.209902	0.0681582
N208Y_withdrawal_v_WT_maintained	C2	WP_DEVELOPMENT_OF_URETERIC_COLLECTION_SYSTEM	40	-0.210563	0.0702106
N208Y_withdrawal_v_WT_maintained	C2	GOBERT_OLIGODENDROCYTE_DIFFERENTIATION_DN	939	-0.211898	0.0767925
N208Y_withdrawal_v_WT_maintained	C5	GOMF_PHOSPHOLIPASE_ACTIVITY	62	-0.22106	0.0272807
N208Y_withdrawal_v_WT_maintained	C2	SCHUETZ_BREAST_CANCER_DUCTAL_INVASIVE_UP	212	-0.228003	0.0523338
N208Y_withdrawal_v_WT_maintained	C2	VECCHI_GASTRIC_CANCER_ADVANCED_VS_EARLY_UP	120	-0.235542	0.0602703
N208Y_withdrawal_v_WT_maintained	C5	GOMF_LIPASE_ACTIVITY	72	-0.237023	0.0545894
N208Y_withdrawal_v_WT_maintained	C2	PEREZ_TP53_AND_TP63_TARGETS	130	-0.238306	0.0449836
N208Y_withdrawal_v_WT_maintained	C2	WEINMANN_ADAPTATION_TO_HYPOXIA_UP	16	-0.240515	0.0218073
N208Y_withdrawal_v_WT_maintained	C2	BLANCO_MELO_COVID19_BRONCHIAL_EPITHELIAL_CELLS_SARS_COV_2_INFECTION_DN	34	-0.243055	0.0606142
N208Y_withdrawal_v_WT_maintained	C5	GOBP_NEGATIVE_REGULATION_OF_LOCOMOTION	209	-0.244355	0.0940095
N208Y_withdrawal_v_WT_maintained	C2	RIGGI_EWING_SARCOMA_PROGENITOR_DN	118	-0.244566	0.0702106
N208Y_withdrawal_v_WT_maintained	C2	SANSOM_APC_TARGETS_DN	188	-0.245452	0.0644571
N208Y_withdrawal_v_WT_maintained	C5	GOBP_NUCLEOSIDE_BISPHOSPHATE_BIOSYNTHETIC_PROCESS	54	-0.245568	0.0391484
N208Y_withdrawal_v_WT_maintained	C5	GOBP_CONNECTIVE_TISSUE_DEVELOPMENT	162	-0.248306	0.0656537
N208Y_withdrawal_v_WT_maintained	C2	SCHAEFFER_PROSTATE_DEVELOPMENT_48HR_DN	285	-0.250018	0.045085
N208Y_withdrawal_v_WT_maintained	C2	GOZGIT_ESR1_TARGETS_DN	498	-0.259181	0.096299
N208Y_withdrawal_v_WT_maintained	C5	GOBP_NUCLEOSIDE_BISPHOSPHATE_METABOLIC_PROCESS	95	-0.260774	0.0186288
N208Y_withdrawal_v_WT_maintained	C5	GOBP_FATTY_ACYL_COA_BIOSYNTHETIC_PROCESS	23	-0.261208	0.0719485
N208Y_withdrawal_v_WT_maintained	C5	GOCC_ENDOPLASMIC_RETICULUM_LUMEN	194	-0.262453	0.096299
N208Y_withdrawal_v_WT_maintained	C2	REACTOME_GABA_RECEPTOR_ACTIVATION	36	-0.264435	0.0926621
N208Y_withdrawal_v_WT_maintained	C2	CAIRO_HEPATOBLASTOMA_DN	158	-0.266067	0.0978184
N208Y_withdrawal_v_WT_maintained	C5	GOCC_NEUROTRANSMITTER_RECEPTOR_COMPLEX	31	-0.26756	0.0990218
N208Y_withdrawal_v_WT_maintained	C2	PLASARI_TGFB1_TARGETS_10HR_DN	201	-0.271216	0.0272807
N208Y_withdrawal_v_WT_maintained	C2	PEREZ_TP63_TARGETS	212	-0.271375	0.0287146
N208Y_withdrawal_v_WT_maintained	C2	CAIRO_LIVER_DEVELOPMENT_DN	119	-0.27353	0.0859283
N208Y_withdrawal_v_WT_maintained	C2	NABA_ECM_REGULATORS	109	-0.274584	0.061377
N208Y_withdrawal_v_WT_maintained	C2	REACTOME_EXTRACELLULAR_MATRIX_ORGANIZATION	175	-0.27563	0.026951
N208Y_withdrawal_v_WT_maintained	C5	GOBP_SYNAPSE_ORGANIZATION	313	-0.276007	0.0879403
N208Y_withdrawal_v_WT_maintained	C5	GOMF_DYSTROGLYCAN_BINDING	9	-0.280319	0.0545894
N208Y_withdrawal_v_WT_maintained	H	HALLMARK_FATTY_ACID_METABOLISM	130	-0.280646	0.0978184
N208Y_withdrawal_v_WT_maintained	C5	GOCC_NEURON_TO_NEURON_SYNAPSE	288	-0.284796	0.0667269
N208Y_withdrawal_v_WT_maintained	C5	GOCC_POSTSYNAPSE	458	-0.286065	0.045085
N208Y_withdrawal_v_WT_maintained	C2	VERHAAK_AML_WITH_NPM1_MUTATED_DN	148	-0.290599	0.0363438
N208Y_withdrawal_v_WT_maintained	C2	REACTOME_FATTY_ACID_METABOLISM	128	-0.294089	0.0836369
N208Y_withdrawal_v_WT_maintained	C5	GOBP_MUSCLE_SYSTEM_PROCESS	234	-0.294314	0.0864832
N208Y_withdrawal_v_WT_maintained	C5	GOBP_ENDOCHONDRAL_BONE_MORPHOGENESIS	35	-0.295101	0.0960811
N208Y_withdrawal_v_WT_maintained	C2	REACTOME_FATTY_ACYL_COA_BIOSYNTHESIS	32	-0.297904	0.0459368
N208Y_withdrawal_v_WT_maintained	C2	ZHENG_GLIOBLASTOMA_PLASTICITY_DN	52	-0.297971	0.0172331
N208Y_withdrawal_v_WT_maintained	C2	REACTOME_METABOLISM_OF_FAT_SOLUBLE_VITAMINS	27	-0.299142	0.046995
N208Y_withdrawal_v_WT_maintained	C2	VALK_AML_CLUSTER_1	20	-0.301405	0.0570485
N208Y_withdrawal_v_WT_maintained	C2	TRAYNOR_RETT_SYNDROM_UP	27	-0.3029	0.0922276
N208Y_withdrawal_v_WT_maintained	C2	SENESE_HDAC1_AND_HDAC2_TARGETS_DN	155	-0.303781	0.0189728
N208Y_withdrawal_v_WT_maintained	C2	WP_GABA_RECEPTOR_SIGNALING	20	-0.306782	0.02249
N208Y_withdrawal_v_WT_maintained	C5	GOBP_THIOESTER_METABOLIC_PROCESS	73	-0.308758	0.0105819
N208Y_withdrawal_v_WT_maintained	C5	GOBP_STEROID_METABOLIC_PROCESS	180	-0.309129	0.083586
N208Y_withdrawal_v_WT_maintained	C2	WP_DEVELOPMENT_AND_HETEROGENEITY_OF_THE_ILC_FAMILY	9	-0.313217	0.0652958
N208Y_withdrawal_v_WT_maintained	C2	REACTOME_NRAGE_SIGNALS_DEATH_THROUGH_JNK	48	-0.314015	0.0790504
N208Y_withdrawal_v_WT_maintained	C5	GOCC_NEURON_SPINE	134	-0.316375	0.0663333
N208Y_withdrawal_v_WT_maintained	C2	LEE_BMP2_TARGETS_UP	555	-0.318212	0.0391484
N208Y_withdrawal_v_WT_maintained	C2	SCHAEFFER_PROSTATE_DEVELOPMENT_48HR_UP	272	-0.319248	0.0172331
N208Y_withdrawal_v_WT_maintained	C2	REACTOME_SYNTHESIS_OF_VERY_LONG_CHAIN_FATTY_ACYL_COAS	20	-0.319586	0.061377
N208Y_withdrawal_v_WT_maintained	C2	HOELZEL_NF1_TARGETS_DN	85	-0.320712	0.0459368
N208Y_withdrawal_v_WT_maintained	C5	GOBP_FATTY_ACID_DERIVATIVE_METABOLIC_PROCESS	48	-0.320857	0.0335778
N208Y_withdrawal_v_WT_maintained	C5	GOBP_CARTILAGE_DEVELOPMENT	118	-0.322944	0.0408296
N208Y_withdrawal_v_WT_maintained	C2	MOOTHA_TCA	15	-0.323138	0.0749606
N208Y_withdrawal_v_WT_maintained	C2	RIGGINS_TAMOXIFEN_RESISTANCE_UP	41	-0.323596	0.0478817
N208Y_withdrawal_v_WT_maintained	C5	GOBP_THIOESTER_BIOSYNTHETIC_PROCESS	40	-0.325113	0.0161485
N208Y_withdrawal_v_WT_maintained	C2	NABA_MATRISOME	416	-0.326948	0.0571672
N208Y_withdrawal_v_WT_maintained	C2	DOANE_BREAST_CANCER_ESR1_DN	23	-0.328324	0.0810198
N208Y_withdrawal_v_WT_maintained	C5	GOCC_SCAR_COMPLEX	10	-0.329545	0.0602721
N208Y_withdrawal_v_WT_maintained	C5	GOBP_CEREBRAL_CORTEX_RADIALLY_ORIENTED_CELL_MIGRATION	26	-0.330682	0.0627315
N208Y_withdrawal_v_WT_maintained	C2	CERVERA_SDHB_TARGETS_1_DN	17	-0.333385	0.0244995
N208Y_withdrawal_v_WT_maintained	C5	GOBP_MUSCLE_CONTRACTION	174	-0.335399	0.0491265
N208Y_withdrawal_v_WT_maintained	C5	GOBP_CEREBRAL_CORTEX_CELL_MIGRATION	35	-0.335546	0.0370206
N208Y_withdrawal_v_WT_maintained	C5	GOCC_POSTSYNAPTIC_MEMBRANE	184	-0.335804	0.0319995
N208Y_withdrawal_v_WT_maintained	C5	GOBP_REGULATION_OF_BLOOD_CIRCULATION	128	-0.336678	0.0626152
N208Y_withdrawal_v_WT_maintained	C5	GOBP_BONE_MORPHOGENESIS	56	-0.336961	0.0588395
N208Y_withdrawal_v_WT_maintained	C5	GOCC_GABA_ERGIC_SYNAPSE	48	-0.339715	0.030097
N208Y_withdrawal_v_WT_maintained	C2	BENPORATH_ES_WITH_H3K27ME3	508	-0.340029	0.0472914
N208Y_withdrawal_v_WT_maintained	C5	GOBP_PHOSPHATIDYLCHOLINE_METABOLIC_PROCESS	46	-0.342169	0.0491265
N208Y_withdrawal_v_WT_maintained	C2	BENPORATH_SUZ12_TARGETS	465	-0.342301	0.0665225
N208Y_withdrawal_v_WT_maintained	C2	ANASTASSIOU_MULTICANCER_INVASIVENESS_SIGNATURE	42	-0.343476	0.0960811
N208Y_withdrawal_v_WT_maintained	C5	GOBP_STEROL_BIOSYNTHETIC_PROCESS	49	-0.346269	0.0389356
N208Y_withdrawal_v_WT_maintained	C5	GOBP_CHONDROCYTE_DIFFERENTIATION	70	-0.346368	0.0499994
N208Y_withdrawal_v_WT_maintained	C2	MCCLUNG_CREB1_TARGETS_UP	76	-0.349871	0.0907408
N208Y_withdrawal_v_WT_maintained	C2	PICCALUGA_ANGIOIMMUNOBLASTIC_LYMPHOMA_UP	149	-0.350658	0.026951
N208Y_withdrawal_v_WT_maintained	C5	GOBP_BONE_REMODELING	46	-0.351325	0.0831803
N208Y_withdrawal_v_WT_maintained	H	HALLMARK_KRAS_SIGNALING_DN	77	-0.351988	0.0844224
N208Y_withdrawal_v_WT_maintained	C5	HP_ABNORMAL_LDL_CHOLESTEROL_CONCENTRATION	31	-0.353729	0.0908517
N208Y_withdrawal_v_WT_maintained	C5	GOBP_NEUROMUSCULAR_JUNCTION_DEVELOPMENT	34	-0.356453	0.0868078
N208Y_withdrawal_v_WT_maintained	C5	GOBP_FATTY_ACID_DERIVATIVE_BIOSYNTHETIC_PROCESS	33	-0.357546	0.0363438
N208Y_withdrawal_v_WT_maintained	C2	REACTOME_SIGNALING_BY_GPCR	287	-0.359719	0.0881601
N208Y_withdrawal_v_WT_maintained	C2	WANG_MLL_TARGETS	159	-0.362328	0.0161485
N208Y_withdrawal_v_WT_maintained	C2	MANNE_COVID19_COMBINED_COHORT_VS_HEALTHY_DONOR_PLATELETS_DN	116	-0.362773	0.0880847
N208Y_withdrawal_v_WT_maintained	C2	WP_FATTY_ACID_BETAOXIDATION	30	-0.364496	0.08832
N208Y_withdrawal_v_WT_maintained	C2	MCLACHLAN_DENTAL_CARIES_DN	65	-0.366218	0.0567797
N208Y_withdrawal_v_WT_maintained	C2	YAO_TEMPORAL_RESPONSE_TO_PROGESTERONE_CLUSTER_0	65	-0.367178	0.0491265
N208Y_withdrawal_v_WT_maintained	C5	GOMF_SCAVENGER_RECEPTOR_ACTIVITY	25	-0.367509	0.0943385
N208Y_withdrawal_v_WT_maintained	C2	BONOME_OVARIAN_CANCER_POOR_SURVIVAL_UP	29	-0.368439	0.0608739
N208Y_withdrawal_v_WT_maintained	C2	RUIZ_TNC_TARGETS_UP	129	-0.369213	0.00120105
N208Y_withdrawal_v_WT_maintained	C5	GOBP_BONE_DEVELOPMENT	138	-0.369922	0.0829182
N208Y_withdrawal_v_WT_maintained	C2	MEBARKI_HCC_PROGENITOR_FZD8CRD_DN	200	-0.370079	0.0270372
N208Y_withdrawal_v_WT_maintained	C5	GOBP_SECONDARY_ALCOHOL_METABOLIC_PROCESS	99	-0.370375	0.0557449
N208Y_withdrawal_v_WT_maintained	C2	REACTOME_O_LINKED_GLYCOSYLATION	66	-0.370651	0.0407794
N208Y_withdrawal_v_WT_maintained	C5	GOBP_NEUROTROPHIN_SIGNALING_PATHWAY	28	-0.370752	0.0853057
N208Y_withdrawal_v_WT_maintained	H	HALLMARK_CHOLESTEROL_HOMEOSTASIS	66	-0.372108	0.00173172
N208Y_withdrawal_v_WT_maintained	C2	BENPORATH_PRC2_TARGETS	247	-0.372124	0.0514415
N208Y_withdrawal_v_WT_maintained	C5	GOBP_REGULATION_OF_CARTILAGE_DEVELOPMENT	44	-0.372278	0.0981981
N208Y_withdrawal_v_WT_maintained	C5	GOCC_INTRINSIC_COMPONENT_OF_POSTSYNAPTIC_SPECIALIZATION_MEMBRANE	56	-0.373622	0.0627315
N208Y_withdrawal_v_WT_maintained	C5	GOBP_REGULATION_OF_AMPA_RECEPTOR_ACTIVITY	15	-0.375497	0.0172331
N208Y_withdrawal_v_WT_maintained	C2	REACTOME_REGULATION_OF_CHOLESTEROL_BIOSYNTHESIS_BY_SREBP_SREBF	56	-0.37579	0.0929565
N208Y_withdrawal_v_WT_maintained	C5	HP_MORNING_MYOCLONIC_JERKS	7	-0.385259	0.0981981
N208Y_withdrawal_v_WT_maintained	C5	GOCC_COLLAGEN_CONTAINING_EXTRACELLULAR_MATRIX	231	-0.386426	0.0274696
N208Y_withdrawal_v_WT_maintained	C2	BROWNE_HCMV_INFECTION_16HR_DN	64	-0.38808	0.0545894
N208Y_withdrawal_v_WT_maintained	C2	TONKS_TARGETS_OF_RUNX1_RUNX1T1_FUSION_GRANULOCYTE_UP	35	-0.38836	0.0664518
N208Y_withdrawal_v_WT_maintained	C5	GOCC_GOLGI_LUMEN	48	-0.390326	0.0990218
N208Y_withdrawal_v_WT_maintained	C2	REACTOME_COLLAGEN_FORMATION	54	-0.395401	0.0604006
N208Y_withdrawal_v_WT_maintained	C2	GAVIN_FOXP3_TARGETS_CLUSTER_P4	60	-0.396758	0.0571672
N208Y_withdrawal_v_WT_maintained	C5	GOCC_INTRINSIC_COMPONENT_OF_POSTSYNAPTIC_MEMBRANE	83	-0.398425	0.013674
N208Y_withdrawal_v_WT_maintained	C2	SMID_BREAST_CANCER_NORMAL_LIKE_UP	213	-0.399402	0.02249
N208Y_withdrawal_v_WT_maintained	C2	REACTOME_ROLE_OF_ABL_IN_ROBO_SLIT_SIGNALING	8	-0.401083	0.0960811
N208Y_withdrawal_v_WT_maintained	C2	SMID_BREAST_CANCER_LUMINAL_A_UP	49	-0.402135	0.0571672
N208Y_withdrawal_v_WT_maintained	C2	NAKAYAMA_SOFT_TISSUE_TUMORS_PCA1_DN	45	-0.40232	0.00592116
N208Y_withdrawal_v_WT_maintained	C5	GOBP_LONG_CHAIN_FATTY_ACYL_COA_BIOSYNTHETIC_PROCESS	17	-0.40283	0.0474696
N208Y_withdrawal_v_WT_maintained	C5	GOBP_ADENYLATE_CYCLASE_MODULATING_G_PROTEIN_COUPLED_RECEPTOR_SIGNALING_PATHWAY	103	-0.403379	0.0676533
N208Y_withdrawal_v_WT_maintained	C5	GOBP_REGULATION_OF_MUSCLE_SYSTEM_PROCESS	127	-0.403758	0.0805063
N208Y_withdrawal_v_WT_maintained	C5	GOBP_CARDIAC_MUSCLE_CONTRACTION	77	-0.40476	0.0997167
N208Y_withdrawal_v_WT_maintained	C5	GOCC_EXTERNAL_ENCAPSULATING_STRUCTURE	298	-0.405734	0.0100358
N208Y_withdrawal_v_WT_maintained	C5	GOMF_LIGAND_GATED_ANION_CHANNEL_ACTIVITY	9	-0.405781	0.0822348
N208Y_withdrawal_v_WT_maintained	C2	SENESE_HDAC2_TARGETS_DN	77	-0.406542	0.00982879
N208Y_withdrawal_v_WT_maintained	C2	WP_CALCIUM_REGULATION_IN_CARDIAC_CELLS	106	-0.408625	0.0690094
N208Y_withdrawal_v_WT_maintained	C5	GOBP_CELLULAR_RESPONSE_TO_STEROL	17	-0.409528	0.0836394
N208Y_withdrawal_v_WT_maintained	C2	BOQUEST_STEM_CELL_UP	174	-0.410085	0.0112471
N208Y_withdrawal_v_WT_maintained	C5	GOBP_ADENYLATE_CYCLASE_ACTIVATING_ADRENERGIC_RECEPTOR_SIGNALING_PATHWAY_INVOLVED_IN_HEART_PROCESS	6	-0.411509	0.0828891
N208Y_withdrawal_v_WT_maintained	C2	VECCHI_GASTRIC_CANCER_EARLY_DN	209	-0.413222	0.0274072
N208Y_withdrawal_v_WT_maintained	C2	REACTOME_NEURONAL_SYSTEM	280	-0.414931	0.0459368
N208Y_withdrawal_v_WT_maintained	C5	GOBP_PHOSPHOLIPID_CATABOLIC_PROCESS	34	-0.416755	0.0451761
N208Y_withdrawal_v_WT_maintained	C5	GOBP_POSITIVE_REGULATION_OF_LIPID_METABOLIC_PROCESS	89	-0.41856	0.0384979
N208Y_withdrawal_v_WT_maintained	C2	TAKEDA_TARGETS_OF_NUP98_HOXA9_FUSION_10D_DN	62	-0.419382	0.0389356
N208Y_withdrawal_v_WT_maintained	C2	BLANCO_MELO_BETA_INTERFERON_TREATED_BRONCHIAL_EPITHELIAL_CELLS_DN	79	-0.419567	0.0702001
N208Y_withdrawal_v_WT_maintained	C5	GOBP_REGULATION_OF_LIPASE_ACTIVITY	45	-0.423947	0.0749829
N208Y_withdrawal_v_WT_maintained	C5	GOCC_PRESYNAPSE	341	-0.42612	0.0718
N208Y_withdrawal_v_WT_maintained	C5	GOCC_SYNAPTIC_MEMBRANE	262	-0.426146	0.0144311
N208Y_withdrawal_v_WT_maintained	C2	BIOCARTA_EGFR_SMRTE_PATHWAY	11	-0.426994	0.0527815
N208Y_withdrawal_v_WT_maintained	C5	HP_ABNORMALITY_OF_THE_AXILLARY_HAIR	28	-0.427433	0.0571672
N208Y_withdrawal_v_WT_maintained	C5	GOBP_ALPHA_LINOLENIC_ACID_METABOLIC_PROCESS	9	-0.431109	0.0735205
N208Y_withdrawal_v_WT_maintained	C2	KONDO_PROSTATE_CANCER_WITH_H3K27ME3	46	-0.434207	0.0960811
N208Y_withdrawal_v_WT_maintained	C2	SABATES_COLORECTAL_ADENOMA_DN	137	-0.435042	0.0337344
N208Y_withdrawal_v_WT_maintained	C2	LEIN_CEREBELLUM_MARKERS	56	-0.435389	0.02249
N208Y_withdrawal_v_WT_maintained	C2	DELPUECH_FOXO3_TARGETS_UP	43	-0.436254	0.0296849
N208Y_withdrawal_v_WT_maintained	C5	GOBP_REGULATION_OF_CATION_CHANNEL_ACTIVITY	94	-0.437366	0.0790504
N208Y_withdrawal_v_WT_maintained	C5	GOMF_ACID_THIOL_LIGASE_ACTIVITY	21	-0.440043	0.0652958
N208Y_withdrawal_v_WT_maintained	C2	REACTOME_G_ALPHA_I_SIGNALLING_EVENTS	121	-0.440287	0.0469925
N208Y_withdrawal_v_WT_maintained	C5	GOBP_SMOOTH_MUSCLE_CONTRACTION	54	-0.440291	0.0652958
N208Y_withdrawal_v_WT_maintained	C2	LIU_PROSTATE_CANCER_DN	339	-0.447726	0.00604359
N208Y_withdrawal_v_WT_maintained	C5	GOBP_REGULATION_OF_PHOSPHOLIPASE_ACTIVITY	34	-0.449599	0.0571672
N208Y_withdrawal_v_WT_maintained	C2	REACTOME_ION_CHANNEL_TRANSPORT	113	-0.449921	0.0924059
N208Y_withdrawal_v_WT_maintained	C5	GOBP_LINOLEIC_ACID_METABOLIC_PROCESS	8	-0.450459	0.0981981
N208Y_withdrawal_v_WT_maintained	C5	GOBP_PHOSPHATIDYLCHOLINE_BIOSYNTHETIC_PROCESS	22	-0.454776	0.0407794
N208Y_withdrawal_v_WT_maintained	C5	GOBP_FOREBRAIN_CELL_MIGRATION	47	-0.461596	0.0441564
N208Y_withdrawal_v_WT_maintained	C2	KANG_IMMORTALIZED_BY_TERT_DN	54	-0.462044	0.0252552
N208Y_withdrawal_v_WT_maintained	C2	CHEBOTAEV_GR_TARGETS_UP	60	-0.462494	0.00517759
N208Y_withdrawal_v_WT_maintained	C5	GOCC_INTRINSIC_COMPONENT_OF_SYNAPTIC_MEMBRANE	110	-0.462704	0.00488602
N208Y_withdrawal_v_WT_maintained	C2	REACTOME_DEGRADATION_OF_THE_EXTRACELLULAR_MATRIX	72	-0.468026	0.0571672
N208Y_withdrawal_v_WT_maintained	C2	WP_OMEGA9_FATTY_ACID_SYNTHESIS	13	-0.468831	0.0249318
N208Y_withdrawal_v_WT_maintained	C5	GOMF_HEPARIN_BINDING	85	-0.468871	0.0735205
N208Y_withdrawal_v_WT_maintained	C5	GOMF_P_TYPE_CALCIUM_TRANSPORTER_ACTIVITY	5	-0.468876	0.0621175
N208Y_withdrawal_v_WT_maintained	C5	GOBP_ADENYLATE_CYCLASE_ACTIVATING_G_PROTEIN_COUPLED_RECEPTOR_SIGNALING_PATHWAY	64	-0.470303	0.076405
N208Y_withdrawal_v_WT_maintained	C2	REACTOME_COLLAGEN_BIOSYNTHESIS_AND_MODIFYING_ENZYMES	42	-0.470933	0.0403406
N208Y_withdrawal_v_WT_maintained	C2	NAKAYAMA_SOFT_TISSUE_TUMORS_PCA2_DN	36	-0.472433	0.096299
N208Y_withdrawal_v_WT_maintained	C5	GOCC_SARCOPLASM	53	-0.474424	0.0842134
N208Y_withdrawal_v_WT_maintained	C5	GOBP_CYCLIC_NUCLEOTIDE_METABOLIC_PROCESS	26	-0.477842	0.0245197
N208Y_withdrawal_v_WT_maintained	C5	GOBP_REGULATION_OF_MUSCLE_CONTRACTION	82	-0.478033	0.0360989
N208Y_withdrawal_v_WT_maintained	C5	GOBP_REGULATION_OF_TUBE_SIZE	66	-0.478668	0.0365156
N208Y_withdrawal_v_WT_maintained	C5	GOBP_PRESYNAPTIC_MEMBRANE_ORGANIZATION	7	-0.481053	0.0749829
N208Y_withdrawal_v_WT_maintained	C5	GOBP_VASOCONSTRICTION	37	-0.482349	0.0174684
N208Y_withdrawal_v_WT_maintained	C2	REACTOME_GLYCOGEN_BREAKDOWN_GLYCOGENOLYSIS	14	-0.483669	0.0507553
N208Y_withdrawal_v_WT_maintained	C2	REACTOME_ACTIVATION_OF_GENE_EXPRESSION_BY_SREBF_SREBP	43	-0.486053	0.00982879
N208Y_withdrawal_v_WT_maintained	C5	GOMF_FATTY_ACID_LIGASE_ACTIVITY	12	-0.488101	0.096299
N208Y_withdrawal_v_WT_maintained	C5	GOBP_POSITIVE_REGULATION_OF_PHOSPHOLIPASE_ACTIVITY	29	-0.490931	0.0773188
N208Y_withdrawal_v_WT_maintained	C5	GOMF_PHOSPHOFRUCTOKINASE_ACTIVITY	6	-0.495983	0.0960811
N208Y_withdrawal_v_WT_maintained	C5	GOBP_REGULATION_OF_VASOCONSTRICTION	29	-0.496807	0.045085
N208Y_withdrawal_v_WT_maintained	C2	GUTIERREZ_WALDENSTROEMS_MACROGLOBULINEMIA_1_UP	8	-0.498237	0.0924059
N208Y_withdrawal_v_WT_maintained	C2	IKEDA_MIR133_TARGETS_DN	5	-0.499136	0.0645965
N208Y_withdrawal_v_WT_maintained	C2	SWEET_LUNG_CANCER_KRAS_DN	258	-0.499317	0.0148946
N208Y_withdrawal_v_WT_maintained	C5	GOBP_G_PROTEIN_COUPLED_RECEPTOR_SIGNALING_PATHWAY_INVOLVED_IN_HEART_PROCESS	10	-0.500059	0.0848004
N208Y_withdrawal_v_WT_maintained	C5	HP_UPPER_AIRWAY_OBSTRUCTION	11	-0.500913	0.0770043
N208Y_withdrawal_v_WT_maintained	C2	WP_FATTY_ACID_BIOSYNTHESIS	23	-0.501038	0.0467285
N208Y_withdrawal_v_WT_maintained	C2	NABA_CORE_MATRISOME	134	-0.501907	0.0407794
N208Y_withdrawal_v_WT_maintained	C5	GOCC_LYSOSOMAL_LUMEN	76	-0.503333	0.0413266
N208Y_withdrawal_v_WT_maintained	C5	GOBP_REGULATION_OF_AMINO_ACID_TRANSPORT	20	-0.504601	0.0981004
N208Y_withdrawal_v_WT_maintained	C2	VANDESLUIS_COMMD1_TARGETS_GROUP_3_DN	16	-0.506	0.0862393
N208Y_withdrawal_v_WT_maintained	C5	GOBP_THYROID_HORMONE_METABOLIC_PROCESS	8	-0.507326	0.0845446
N208Y_withdrawal_v_WT_maintained	C5	GOBP_LAYER_FORMATION_IN_CEREBRAL_CORTEX	9	-0.508677	0.0459368
N208Y_withdrawal_v_WT_maintained	C5	GOBP_CELL_AGGREGATION	12	-0.509054	0.0826701
N208Y_withdrawal_v_WT_maintained	C5	GOBP_OLIGOSACCHARIDE_BIOSYNTHETIC_PROCESS	14	-0.511019	0.0602721
N208Y_withdrawal_v_WT_maintained	C5	GOCC_PROTEIN_LIPID_COMPLEX	16	-0.515567	0.0530096
N208Y_withdrawal_v_WT_maintained	C2	TSENG_IRS1_TARGETS_DN	95	-0.516386	0.0958388
N208Y_withdrawal_v_WT_maintained	C2	WP_PHOSPHODIESTERASES_IN_NEURONAL_FUNCTION	39	-0.517894	0.0321655
N208Y_withdrawal_v_WT_maintained	C2	ZWANG_EGF_PERSISTENTLY_UP	26	-0.518643	0.0530096
N208Y_withdrawal_v_WT_maintained	C5	GOMF_VOLTAGE_GATED_CATION_CHANNEL_ACTIVITY	76	-0.519305	0.0656537
N208Y_withdrawal_v_WT_maintained	C5	GOBP_ODONTOGENESIS	66	-0.522067	0.0940095
N208Y_withdrawal_v_WT_maintained	C5	GOBP_REGULATION_OF_NEUROTROPHIN_TRK_RECEPTOR_SIGNALING_PATHWAY	9	-0.524317	0.0899946
N208Y_withdrawal_v_WT_maintained	C2	PAPASPYRIDONOS_UNSTABLE_ATEROSCLEROTIC_PLAQUE_UP	37	-0.529501	0.0144311
N208Y_withdrawal_v_WT_maintained	C5	GOCC_SARCOLEMMA	90	-0.531215	0.0522851
N208Y_withdrawal_v_WT_maintained	C5	GOBP_NEGATIVE_CHEMOTAXIS	38	-0.532322	0.0844224
N208Y_withdrawal_v_WT_maintained	C5	GOMF_GLYCOSAMINOGLYCAN_BINDING	119	-0.536249	0.0652958
N208Y_withdrawal_v_WT_maintained	C5	GOBP_ACTIN_FILAMENT_REORGANIZATION	9	-0.539716	0.0978184
N208Y_withdrawal_v_WT_maintained	C5	GOBP_SECOND_MESSENGER_MEDIATED_SIGNALING	174	-0.54384	0.0232877
N208Y_withdrawal_v_WT_maintained	C2	REACTOME_O_LINKED_GLYCOSYLATION_OF_MUCINS	30	-0.545781	0.083586
N208Y_withdrawal_v_WT_maintained	C5	GOBP_CAMP_MEDIATED_SIGNALING	30	-0.550641	0.0943385
N208Y_withdrawal_v_WT_maintained	C5	GOCC_CHLORIDE_CHANNEL_COMPLEX	24	-0.550728	0.0426988
N208Y_withdrawal_v_WT_maintained	C2	REACTOME_SYNTHESIS_OF_KETONE_BODIES	7	-0.551115	0.0724445
N208Y_withdrawal_v_WT_maintained	C2	REACTOME_SIALIC_ACID_METABOLISM	26	-0.55441	0.02249
N208Y_withdrawal_v_WT_maintained	C2	WU_SILENCED_BY_METHYLATION_IN_BLADDER_CANCER	30	-0.556722	0.00491475
N208Y_withdrawal_v_WT_maintained	C2	LE_EGR2_TARGETS_DN	87	-0.558056	0.0147975
N208Y_withdrawal_v_WT_maintained	C5	GOBP_GLYCOSPHINGOLIPID_METABOLIC_PROCESS	43	-0.559909	0.045085
N208Y_withdrawal_v_WT_maintained	C5	GOCC_INTRINSIC_COMPONENT_OF_PRESYNAPTIC_MEMBRANE	50	-0.560749	0.0108499
N208Y_withdrawal_v_WT_maintained	C5	GOCC_FASCIA_ADHERENS	7	-0.561245	0.0523338
N208Y_withdrawal_v_WT_maintained	C2	REACTOME_BLOOD_GROUP_SYSTEMS_BIOSYNTHESIS	10	-0.561455	0.0407794
N208Y_withdrawal_v_WT_maintained	C5	GOBP_GANGLIOSIDE_METABOLIC_PROCESS	20	-0.566578	0.0981981
N208Y_withdrawal_v_WT_maintained	C2	MIKKELSEN_MCV6_HCP_WITH_H3K27ME3	177	-0.566632	0.00875239
N208Y_withdrawal_v_WT_maintained	C5	GOMF_GABA_GATED_CHLORIDE_ION_CHANNEL_ACTIVITY	7	-0.567904	0.0238915
N208Y_withdrawal_v_WT_maintained	C5	GOBP_ACETYL_COA_METABOLIC_PROCESS	27	-0.571477	0.0100116
N208Y_withdrawal_v_WT_maintained	C2	WP_GDNFRET_SIGNALING_AXIS	11	-0.572507	0.0475139
N208Y_withdrawal_v_WT_maintained	C2	VANTVEER_BREAST_CANCER_BRCA1_DN	32	-0.572645	0.047506
N208Y_withdrawal_v_WT_maintained	C2	RICKMAN_HEAD_AND_NECK_CANCER_F	21	-0.574603	0.0906215
N208Y_withdrawal_v_WT_maintained	C2	REACTOME_POTASSIUM_CHANNELS	54	-0.575673	0.0847597
N208Y_withdrawal_v_WT_maintained	C5	GOCC_EXCITATORY_SYNAPSE	36	-0.57668	0.0249318
N208Y_withdrawal_v_WT_maintained	C2	BOYAULT_LIVER_CANCER_SUBCLASS_G6_DN	15	-0.576986	0.0429533
N208Y_withdrawal_v_WT_maintained	C5	GOBP_VASCULAR_ASSOCIATED_SMOOTH_MUSCLE_CONTRACTION	17	-0.583806	0.0174791
N208Y_withdrawal_v_WT_maintained	C2	REACTOME_DEFECTIVE_B4GALT7_CAUSES_EDS_PROGEROID_TYPE	18	-0.588611	0.0864832
N208Y_withdrawal_v_WT_maintained	C5	GOBP_POSITIVE_REGULATION_OF_BLOOD_CIRCULATION	18	-0.59434	0.0431722
N208Y_withdrawal_v_WT_maintained	C2	REACTOME_LYSINE_CATABOLISM	10	-0.594867	0.0588012
N208Y_withdrawal_v_WT_maintained	C2	MEBARKI_HCC_PROGENITOR_WNT_UP_CTNNB1_DEPENDENT_BLOCKED_BY_FZD8CRD	31	-0.595807	0.0494313
N208Y_withdrawal_v_WT_maintained	C2	EBAUER_MYOGENIC_TARGETS_OF_PAX3_FOXO1_FUSION	25	-0.601087	0.0623636
N208Y_withdrawal_v_WT_maintained	C2	SCHAEFFER_PROSTATE_DEVELOPMENT_12HR_UP	79	-0.601305	0.0880847
N208Y_withdrawal_v_WT_maintained	C2	REACTOME_MUSCLE_CONTRACTION	105	-0.604458	0.00414898
N208Y_withdrawal_v_WT_maintained	C5	GOBP_NEGATIVE_REGULATION_OF_CHEMOTAXIS	40	-0.606648	0.061377
N208Y_withdrawal_v_WT_maintained	C2	ZHAN_MULTIPLE_MYELOMA_DN	21	-0.607117	0.0584228
N208Y_withdrawal_v_WT_maintained	C5	GOCC_PRESYNAPTIC_MEMBRANE	106	-0.613474	0.0113847
N208Y_withdrawal_v_WT_maintained	C2	VALK_AML_CLUSTER_9	24	-0.617238	0.0172331
N208Y_withdrawal_v_WT_maintained	C2	MCCABE_HOXC6_TARGETS_DN	17	-0.617515	0.0571672
N208Y_withdrawal_v_WT_maintained	C5	GOBP_REGULATION_OF_PHOSPHOLIPASE_C_ACTIVITY	21	-0.618695	0.0618662
N208Y_withdrawal_v_WT_maintained	C5	GOCC_T_TUBULE	37	-0.629442	0.0922276
N208Y_withdrawal_v_WT_maintained	C5	GOMF_EXTRACELLULAR_MATRIX_PROTEIN_BINDING	3	-0.630662	0.083586
N208Y_withdrawal_v_WT_maintained	C5	GOCC_NEURON_PROJECTION_MEMBRANE	37	-0.633039	0.0619412
N208Y_withdrawal_v_WT_maintained	C5	GOMF_AMP_BINDING	11	-0.640363	0.096299
N208Y_withdrawal_v_WT_maintained	C5	GOMF_ENDOPEPTIDASE_REGULATOR_ACTIVITY	80	-0.641621	0.0522851
N208Y_withdrawal_v_WT_maintained	C5	GOBP_PHOSPHOLIPASE_C_ACTIVATING_G_PROTEIN_COUPLED_RECEPTOR_SIGNALING_PATHWAY	33	-0.64479	0.0392968
N208Y_withdrawal_v_WT_maintained	C5	GOBP_REGULATION_OF_CARDIAC_CONDUCTION	15	-0.66295	0.0428232
N208Y_withdrawal_v_WT_maintained	C5	HP_SPLIT_FOOT	4	-0.663281	0.0459368
N208Y_withdrawal_v_WT_maintained	C5	GOBP_NEGATIVE_REGULATION_OF_AMINE_TRANSPORT	9	-0.664175	0.0531693
N208Y_withdrawal_v_WT_maintained	C2	CERVERA_SDHB_TARGETS_1_UP	59	-0.665547	0.021199
N208Y_withdrawal_v_WT_maintained	C5	GOBP_POSITIVE_REGULATION_OF_VASCULAR_ASSOCIATED_SMOOTH_MUSCLE_CELL_MIGRATION	7	-0.665959	0.0799202
N208Y_withdrawal_v_WT_maintained	C2	DELYS_THYROID_CANCER_DN	157	-0.671743	5.16585e-05
N208Y_withdrawal_v_WT_maintained	C5	GOCC_ANCHORED_COMPONENT_OF_MEMBRANE	69	-0.674789	0.0792086
N208Y_withdrawal_v_WT_maintained	C2	WP_CHOLESTEROL_METABOLISM_WITH_BLOCH_AND_KANDUTSCHRUSSELL_PATHWAYS	43	-0.679054	0.00109355
N208Y_withdrawal_v_WT_maintained	C5	GOBP_CGMP_METABOLIC_PROCESS	9	-0.679571	0.0667269
N208Y_withdrawal_v_WT_maintained	C2	REACTOME_ION_TRANSPORT_BY_P_TYPE_ATPASES	39	-0.679576	0.0567797
N208Y_withdrawal_v_WT_maintained	C5	GOMF_GABA_RECEPTOR_ACTIVITY	11	-0.679749	0.00472898
N208Y_withdrawal_v_WT_maintained	C2	PODAR_RESPONSE_TO_ADAPHOSTIN_DN	13	-0.682978	0.0429533
N208Y_withdrawal_v_WT_maintained	C5	GOCC_GABA_RECEPTOR_COMPLEX	10	-0.687505	0.00719933
N208Y_withdrawal_v_WT_maintained	C5	GOBP_REGULATION_OF_SMOOTH_MUSCLE_CONTRACTION	29	-0.690007	0.0232877
N208Y_withdrawal_v_WT_maintained	C5	GOBP_REGULATION_OF_CELLULAR_EXTRAVASATION	17	-0.696508	0.0847597
N208Y_withdrawal_v_WT_maintained	C2	MIKKELSEN_MEF_HCP_WITH_H3K27ME3	199	-0.697811	0.00204608
N208Y_withdrawal_v_WT_maintained	C5	GOBP_ASPARTATE_FAMILY_AMINO_ACID_CATABOLIC_PROCESS	14	-0.699063	0.0186288
N208Y_withdrawal_v_WT_maintained	C2	APPEL_IMATINIB_RESPONSE	24	-0.707456	0.0829182
N208Y_withdrawal_v_WT_maintained	C5	GOMF_SIALYLTRANSFERASE_ACTIVITY	17	-0.709767	0.0128327
N208Y_withdrawal_v_WT_maintained	C2	MIKKELSEN_ES_ICP_WITH_H3K4ME3_AND_H3K27ME3	52	-0.712944	0.061377
N208Y_withdrawal_v_WT_maintained	C5	GOBP_NEGATIVE_REGULATION_OF_AXON_EXTENSION_INVOLVED_IN_AXON_GUIDANCE	19	-0.714573	0.0992941
N208Y_withdrawal_v_WT_maintained	C5	GOBP_MEMBRANE_REPOLARIZATION	27	-0.716746	0.0575198
N208Y_withdrawal_v_WT_maintained	C5	HP_3_4_FINGER_SYNDACTYLY	3	-0.723075	0.0989169
N208Y_withdrawal_v_WT_maintained	C2	REACTOME_CARDIAC_CONDUCTION	72	-0.723939	0.004323
N208Y_withdrawal_v_WT_maintained	C5	GOBP_SIALYLATION	16	-0.741391	0.0115336
N208Y_withdrawal_v_WT_maintained	C5	GOBP_REGULATION_OF_CARDIAC_MUSCLE_CELL_MEMBRANE_POTENTIAL	6	-0.744257	0.0880847
N208Y_withdrawal_v_WT_maintained	C5	GOBP_REGULATION_OF_AMYLOID_BETA_CLEARANCE	14	-0.744829	0.0148946
N208Y_withdrawal_v_WT_maintained	C2	REACTOME_MATURATION_OF_PROTEIN_3A	9	-0.745413	0.0360487
N208Y_withdrawal_v_WT_maintained	C5	HP_SYNOSTOSIS_OF_METACARPALS_METATARSALS	11	-0.756803	0.026951
N208Y_withdrawal_v_WT_maintained	C5	GOMF_OXIDOREDUCTASE_ACTIVITY_ACTING_ON_PAIRED_DONORS_WITH_INCORPORATION_OR_REDUCTION_OF_MOLECULAR_OXYGEN_NAD_P_H_AS_ONE_DONOR_AND_INCORPORATION_OF_ONE_ATOM_OF_OXYGEN	19	-0.756935	0.0958388
N208Y_withdrawal_v_WT_maintained	C5	GOMF_CHEMOREPELLENT_ACTIVITY	21	-0.759946	0.0689558
N208Y_withdrawal_v_WT_maintained	C2	MASRI_RESISTANCE_TO_TAMOXIFEN_AND_AROMATASE_INHIBITORS_UP	10	-0.763102	0.00841583
N208Y_withdrawal_v_WT_maintained	C5	GOBP_GAMMA_AMINOBUTYRIC_ACID_SIGNALING_PATHWAY	17	-0.768713	0.00686744
[truncated: 82 more rows]

## Sheet: ependymal_gsea
Comparison	MSigDB Collection	Geneset	n	mean.logFC	padj
N208Y_withdrawal_v_maintained	C5	GOBP_SOMATIC_DIVERSIFICATION_OF_IMMUNOGLOBULINS	8	1.18797	0.0957209
N208Y_withdrawal_v_maintained	C2	NIKOLSKY_BREAST_CANCER_12Q13_Q21_AMPLICON	8	1.1163	0.0399426
N208Y_withdrawal_v_maintained	C2	MANALO_HYPOXIA_DN	22	0.582587	0.0991609
N208Y_withdrawal_v_maintained	C5	GOBP_DNA_REPAIR	87	0.3635	0.0957209
N208Y_withdrawal_v_maintained	C2	CHEN_HOXA5_TARGETS_9HR_UP	66	0.356795	0.0957209
N208Y_withdrawal_v_maintained	C5	GOCC_NUCLEAR_SPECK	113	0.335153	0.0957209
N208Y_withdrawal_v_maintained	C5	GOCC_NUCLEAR_BODY	196	0.319856	0.0684677
N208Y_withdrawal_v_maintained	C5	GOBP_MRNA_PROCESSING	126	0.28505	0.0957209
N208Y_withdrawal_v_maintained	C5	GOBP_MRNA_METABOLIC_PROCESS	180	0.275968	0.0778303
N208Y_withdrawal_v_maintained	C2	DACOSTA_UV_RESPONSE_VIA_ERCC3_COMMON_DN	276	0.268831	0.0957209
N208Y_withdrawal_v_maintained	C2	MIYAGAWA_TARGETS_OF_EWSR1_ETS_FUSIONS_UP	48	-0.420753	0.0957209
N208Y_withdrawal_v_maintained	C2	HSIAO_HOUSEKEEPING_GENES	110	-0.5908	0.0399426
N208Y_withdrawal_v_maintained	C2	CHIANG_LIVER_CANCER_SUBCLASS_UNANNOTATED_DN	23	-0.651389	0.0721888
N208Y_withdrawal_v_maintained	C2	LE_EGR2_TARGETS_DN	25	-0.690512	0.0722978
N208Y_withdrawal_v_maintained	C2	TIEN_INTESTINE_PROBIOTICS_6HR_UP	22	-0.880976	0.0722978
N208Y_withdrawal_v_maintained	C2	ZHONG_SECRETOME_OF_LUNG_CANCER_AND_FIBROBLAST	22	-0.91504	0.0924685
N208Y_withdrawal_v_maintained	C2	REACTOME_HSP90_CHAPERONE_CYCLE_FOR_STEROID_HORMONE_RECEPTORS_SHR_IN_THE_PRESENCE_OF_LIGAND	15	-0.923972	0.0957209
N208Y_withdrawal_v_maintained	C2	WP_CYTOPLASMIC_RIBOSOMAL_PROTEINS	31	-0.940424	0.0661769
N208Y_withdrawal_v_maintained	C5	GOCC_RIBOSOMAL_SUBUNIT	29	-0.946523	0.0399426
N208Y_withdrawal_v_maintained	C5	GOMF_STRUCTURAL_CONSTITUENT_OF_RIBOSOME	29	-0.946523	0.0399426
N208Y_withdrawal_v_maintained	C5	GOCC_CYTOSOLIC_RIBOSOME	28	-0.970818	0.0399426
N208Y_withdrawal_v_maintained	C5	HP_POLAR_CATARACT	5	-0.977937	0.0824961
N208Y_withdrawal_v_maintained	C2	REACTOME_SRP_DEPENDENT_COTRANSLATIONAL_PROTEIN_TARGETING_TO_MEMBRANE	31	-0.978631	0.0399426
N208Y_withdrawal_v_maintained	C2	REACTOME_EUKARYOTIC_TRANSLATION_ELONGATION	30	-1.00038	0.0399426
N208Y_withdrawal_v_maintained	C5	GOCC_CYTOSOLIC_LARGE_RIBOSOMAL_SUBUNIT	17	-1.01684	0.0957209
N208Y_withdrawal_v_maintained	C5	GOCC_LARGE_RIBOSOMAL_SUBUNIT	17	-1.01684	0.0957209
N208Y_withdrawal_v_maintained	C2	LUI_THYROID_CANCER_CLUSTER_3	9	-1.01845	0.0646924
N208Y_withdrawal_v_maintained	C2	REACTOME_PLATELET_CALCIUM_HOMEOSTASIS	7	-1.04286	0.0957209
N208Y_withdrawal_v_maintained	C2	ZHONG_SECRETOME_OF_LUNG_CANCER_AND_ENDOTHELIUM	14	-1.05958	0.0991609
N208Y_withdrawal_v_maintained	C2	DAZARD_UV_RESPONSE_CLUSTER_G1	13	-1.10656	0.0641032
N208Y_withdrawal_v_maintained	C2	PECE_MAMMARY_STEM_CELL_UP	30	-1.11091	0.0203159
N208Y_withdrawal_v_maintained	C5	HP_POSTERIOR_POLAR_CATARACT	4	-1.11724	0.0679112
N208Y_withdrawal_v_maintained	C5	GOBP_SUBSTANTIA_NIGRA_DEVELOPMENT	15	-1.12414	0.0778303
N208Y_withdrawal_v_maintained	C2	JOHANSSON_BRAIN_CANCER_EARLY_VS_LATE_DN	15	-1.22486	0.0399426
N208Y_withdrawal_v_maintained	C5	GOBP_CHAPERONE_MEDIATED_AUTOPHAGY	7	-1.30446	0.0957209
N208Y_withdrawal_v_maintained	C5	GOMF_FATTY_ACID_DERIVATIVE_BINDING	4	-1.34082	0.0957209
N208Y_withdrawal_v_maintained	C2	LEIN_ASTROCYTE_MARKERS	11	-1.37961	0.0946573
N208Y_withdrawal_v_maintained	C5	GOBP_REGULATION_OF_INCLUSION_BODY_ASSEMBLY	5	-1.38954	0.0957209
N208Y_withdrawal_v_maintained	C2	REACTOME_RHO_GTPASES_ACTIVATE_IQGAPS	9	-1.39277	0.0445381
N208Y_withdrawal_v_maintained	C2	REACTOME_REDUCTION_OF_CYTOSOLIC_CA_LEVELS	5	-1.42107	0.0572773
N208Y_withdrawal_v_maintained	C2	MCBRYAN_PUBERTAL_BREAST_3_4WK_DN	7	-1.42533	0.0722978
N208Y_withdrawal_v_maintained	C5	GOCC_CYTOCHROME_COMPLEX	8	-1.46144	0.0991609
N208Y_withdrawal_v_maintained	C2	WP_PPAR_SIGNALING_PATHWAY	4	-1.47411	0.0399426
N208Y_withdrawal_v_maintained	C2	HANN_RESISTANCE_TO_BCL2_INHIBITOR_UP	5	-1.49462	0.0699178
N208Y_withdrawal_v_maintained	C2	REACTOME_UPTAKE_AND_ACTIONS_OF_BACTERIAL_TOXINS	5	-1.52151	0.0957209
N208Y_withdrawal_v_maintained	C2	REACTOME_ACTIVATION_OF_AMPK_DOWNSTREAM_OF_NMDARS	5	-1.54765	0.0940124
N208Y_withdrawal_v_maintained	C2	KIM_LIVER_CANCER_POOR_SURVIVAL_UP	5	-1.56065	0.0957209
N208Y_withdrawal_v_maintained	C2	WP_MITOCHONDRIAL_COMPLEX_IV_ASSEMBLY	7	-1.62915	0.0957209
N208Y_withdrawal_v_maintained	C5	GOCC_RESPIRATORY_CHAIN_COMPLEX_IV	7	-1.62915	0.0957209
N208Y_withdrawal_v_maintained	C2	NADLER_OBESITY_DN	8	-1.67336	0.0399426
N208Y_withdrawal_v_maintained	C2	VANDESLUIS_NORMAL_EMBRYOS_DN	3	-1.68477	0.0641032
N208Y_withdrawal_v_maintained	C2	GNATENKO_PLATELET_SIGNATURE	10	-1.81454	0.0044744
N208Y_withdrawal_v_maintained	C2	REACTOME_COOPERATION_OF_PREFOLDIN_AND_TRIC_CCT_IN_ACTIN_AND_TUBULIN_FOLDING	4	-1.81865	0.0957209
N208Y_withdrawal_v_maintained	C2	SEITZ_NEOPLASTIC_TRANSFORMATION_BY_8P_DELETION_DN	6	-1.88398	0.0957209
N208Y_withdrawal_v_maintained	C5	GOCC_BLOOD_MICROPARTICLE	8	-1.89344	0.0203159
N208Y_withdrawal_v_maintained	C2	REACTOME_COLLAGEN_BIOSYNTHESIS_AND_MODIFYING_ENZYMES	5	-2.06096	0.0957209
N208Y_withdrawal_v_maintained	C5	GOBP_POSITIVE_REGULATION_OF_TAU_PROTEIN_KINASE_ACTIVITY	3	-2.2159	0.0435561
N208Y_withdrawal_v_maintained	C5	GOCC_PROTEIN_LIPID_COMPLEX	4	-2.25844	0.0399426
N208Y_withdrawal_v_maintained	C2	BIOCARTA_MTA3_PATHWAY	3	-2.28712	0.0957209
N208Y_withdrawal_v_maintained	C2	SCHAEFFER_PROSTATE_DEVELOPMENT_12HR_DN	6	-2.53084	0.0044744
N208Y_withdrawal_v_maintained	C5	GOCC_CALYX_OF_HELD	3	-2.61961	0.0399426
N208Y_withdrawal_v_maintained	C2	DACOSTA_LOW_DOSE_UV_RESPONSE_VIA_ERCC3_XPCS_DN	3	-2.6877	0.0399426
N208Y_withdrawal_v_maintained	C2	MACLACHLAN_BRCA1_TARGETS_DN	3	-3.6245	0.0641032
WT_withdrawal_v_maintained	C5	GOBP_P_BODY_ASSEMBLY	8	0.637696	0.013088
WT_withdrawal_v_maintained	C2	MARTENS_TRETINOIN_RESPONSE_DN	95	-0.372544	0.0124545
WT_withdrawal_v_maintained	C2	HSIAO_HOUSEKEEPING_GENES	110	-0.452588	0.00101221
WT_withdrawal_v_maintained	C5	GOMF_UNFOLDED_PROTEIN_BINDING	27	-0.488769	0.0139767
WT_withdrawal_v_maintained	C2	DANG_MYC_TARGETS_UP	28	-0.554656	0.013088
WT_withdrawal_v_maintained	C2	KIM_ALL_DISORDERS_DURATION_CORR_DN	23	-0.634147	0.077819
WT_withdrawal_v_maintained	C2	REACTOME_THE_ROLE_OF_GTSE1_IN_G2_M_PROGRESSION_AFTER_G2_CHECKPOINT	10	-0.64317	0.0502894
WT_withdrawal_v_maintained	C5	GOCC_RIBOSOME	37	-0.707124	0.0540737
WT_withdrawal_v_maintained	C2	PECE_MAMMARY_STEM_CELL_UP	30	-0.719826	0.0105479
WT_withdrawal_v_maintained	C2	GNATENKO_PLATELET_SIGNATURE	10	-0.735805	0.0198757
WT_withdrawal_v_maintained	C2	REACTOME_EUKARYOTIC_TRANSLATION_INITIATION	36	-0.738756	0.0266639
WT_withdrawal_v_maintained	C2	REACTOME_RRNA_PROCESSING	35	-0.744289	0.019386
WT_withdrawal_v_maintained	C2	REACTOME_SELENOAMINO_ACID_METABOLISM	33	-0.760021	0.0502894
WT_withdrawal_v_maintained	C2	REACTOME_RESPONSE_OF_EIF2AK4_GCN2_TO_AMINO_ACID_DEFICIENCY	34	-0.783387	0.0124545
WT_withdrawal_v_maintained	C5	GOMF_PROTEIN_FOLDING_CHAPERONE	8	-0.794643	0.0426366
WT_withdrawal_v_maintained	C2	BILANGES_SERUM_AND_RAPAMYCIN_SENSITIVE_GENES	21	-0.825805	0.0706994
WT_withdrawal_v_maintained	C2	WP_CYTOPLASMIC_RIBOSOMAL_PROTEINS	31	-0.851756	0.0105479
WT_withdrawal_v_maintained	C2	TIEN_INTESTINE_PROBIOTICS_6HR_UP	22	-0.876431	0.0107311
WT_withdrawal_v_maintained	C2	REACTOME_EUKARYOTIC_TRANSLATION_ELONGATION	30	-0.879116	0.00950793
WT_withdrawal_v_maintained	C2	REACTOME_SRP_DEPENDENT_COTRANSLATIONAL_PROTEIN_TARGETING_TO_MEMBRANE	31	-0.879721	0.00392496
WT_withdrawal_v_maintained	C2	HONMA_DOCETAXEL_RESISTANCE	7	-0.898597	0.00950793
WT_withdrawal_v_maintained	C5	GOCC_CYTOSOLIC_LARGE_RIBOSOMAL_SUBUNIT	17	-0.928103	0.0228566
WT_withdrawal_v_maintained	C5	GOCC_LARGE_RIBOSOMAL_SUBUNIT	17	-0.928103	0.0228566
WT_withdrawal_v_maintained	C5	GOCC_RIBOSOMAL_SUBUNIT	29	-0.944895	0.00347737
WT_withdrawal_v_maintained	C5	GOMF_STRUCTURAL_CONSTITUENT_OF_RIBOSOME	29	-0.944895	0.00347737
WT_withdrawal_v_maintained	C5	GOCC_CYTOSOLIC_RIBOSOME	28	-0.957994	0.00392496
WT_withdrawal_v_maintained	C2	BIOCARTA_MTA3_PATHWAY	3	-1.26937	0.0198757
WT_withdrawal_v_maintained	C2	MOREIRA_RESPONSE_TO_TSA_UP	3	-1.50136	0.0144205
N208Y_maintained_v_WT_maintained	C2	RAMJAUN_APOPTOSIS_BY_TGFB1_VIA_MAPK1_DN	2	5.03536	0.000593908
N208Y_maintained_v_WT_maintained	C2	REACTOME_RESPONSE_OF_EIF2AK1_HRI_TO_HEME_DEFICIENCY	4	3.27755	0.000519967
N208Y_maintained_v_WT_maintained	C2	KRIGE_AMINO_ACID_DEPRIVATION	5	2.96001	0.000154597
N208Y_maintained_v_WT_maintained	C2	WP_ASPIRIN_AND_MIRNAS	3	2.72223	0.0600029
N208Y_maintained_v_WT_maintained	C2	REACTOME_CYTOSOLIC_TRNA_AMINOACYLATION	5	2.57892	6.92281e-05
N208Y_maintained_v_WT_maintained	C2	OZEN_MIR125B1_TARGETS	4	2.32142	0.00619291
N208Y_maintained_v_WT_maintained	C2	DELPUECH_FOXO3_TARGETS_DN	8	2.14372	6.92281e-05
N208Y_maintained_v_WT_maintained	C2	ZHAN_MULTIPLE_MYELOMA_CD1_UP	7	2.01911	0.00470833
N208Y_maintained_v_WT_maintained	C5	GOCC_AMINOACYL_TRNA_SYNTHETASE_MULTIENZYME_COMPLEX	3	1.9015	0.0169047
N208Y_maintained_v_WT_maintained	C5	GOBP_AMINOACYL_TRNA_METABOLISM_INVOLVED_IN_TRANSLATIONAL_FIDELITY	4	1.81566	0.0924948
N208Y_maintained_v_WT_maintained	C5	GOBP_REGULATION_OF_TRANSLATIONAL_FIDELITY	4	1.81566	0.0924948
N208Y_maintained_v_WT_maintained	C5	GOMF_AMINOACYL_TRNA_EDITING_ACTIVITY	4	1.81566	0.0924948
N208Y_maintained_v_WT_maintained	C2	REACTOME_TRNA_AMINOACYLATION	9	1.51076	0.00397954
N208Y_maintained_v_WT_maintained	C5	GOBP_AMINO_ACID_ACTIVATION	10	1.32809	0.0155566
N208Y_maintained_v_WT_maintained	C5	GOMF_LIGASE_ACTIVITY_FORMING_CARBON_OXYGEN_BONDS	10	1.32809	0.0155566
N208Y_maintained_v_WT_maintained	C2	ZHAN_MULTIPLE_MYELOMA_CD1_VS_CD2_UP	14	1.07517	0.0962457
N208Y_maintained_v_WT_maintained	C5	GOMF_CATALYTIC_ACTIVITY_ACTING_ON_A_TRNA	15	1.06492	0.0135048
N208Y_maintained_v_WT_maintained	C5	GOMF_TRNA_BINDING	13	1.05377	0.0924948
N208Y_maintained_v_WT_maintained	C5	GOBP_TRNA_METABOLIC_PROCESS	19	0.798061	0.0614702
N208Y_maintained_v_WT_maintained	C2	BLUM_RESPONSE_TO_SALIRASIB_UP	53	0.622023	0.00105927
N208Y_maintained_v_WT_maintained	C5	GOMF_CATALYTIC_ACTIVITY_ACTING_ON_RNA	50	0.442399	0.049225
N208Y_maintained_v_WT_maintained	C2	JOHANSSON_BRAIN_CANCER_EARLY_VS_LATE_DN	15	-1.06405	0.0730759
N208Y_maintained_v_WT_maintained	C2	HELLEBREKERS_SILENCED_DURING_TUMOR_ANGIOGENESIS	12	-1.21897	0.017433
N208Y_maintained_v_WT_maintained	C2	GNATENKO_PLATELET_SIGNATURE	10	-1.29261	0.057729
N208Y_maintained_v_WT_maintained	C2	LEIN_ASTROCYTE_MARKERS	11	-1.34594	0.00619291
N208Y_maintained_v_WT_maintained	C2	HOFFMANN_IMMATURE_TO_MATURE_B_LYMPHOCYTE_UP	7	-1.47885	0.097942
N208Y_maintained_v_WT_maintained	C2	NAKAJIMA_MAST_CELL	5	-1.6643	0.0297868
N208Y_maintained_v_WT_maintained	C5	GOBP_NEURONAL_SIGNAL_TRANSDUCTION	2	-1.85941	0.0962457
N208Y_maintained_v_WT_maintained	C5	GOBP_REVERSE_CHOLESTEROL_TRANSPORT	3	-1.97805	0.0962457
N208Y_maintained_v_WT_maintained	C5	GOBP_NEGATIVE_REGULATION_OF_AMYLOID_FIBRIL_FORMATION	2	-2.40101	0.0962457
N208Y_maintained_v_WT_maintained	C5	GOBP_CHOLESTEROL_CATABOLIC_PROCESS	2	-2.81212	0.0962457
N208Y_maintained_v_WT_maintained	C5	GOBP_STEROID_CATABOLIC_PROCESS	2	-2.81212	0.0962457
N208Y_withdrawal_v_WT_maintained	C2	RAMJAUN_APOPTOSIS_BY_TGFB1_VIA_MAPK1_DN	2	5.57488	0.0326649
N208Y_withdrawal_v_WT_maintained	C2	REACTOME_RESPONSE_OF_EIF2AK1_HRI_TO_HEME_DEFICIENCY	4	3.70634	0.0167041
N208Y_withdrawal_v_WT_maintained	C2	KRIGE_AMINO_ACID_DEPRIVATION	5	3.34495	0.013123
N208Y_withdrawal_v_WT_maintained	C2	REACTOME_CYTOSOLIC_TRNA_AMINOACYLATION	5	3.165	0.00222516
N208Y_withdrawal_v_WT_maintained	C2	OZEN_MIR125B1_TARGETS	4	3.02962	0.0547718
N208Y_withdrawal_v_WT_maintained	C5	GOCC_AMINOACYL_TRNA_SYNTHETASE_MULTIENZYME_COMPLEX	3	2.65218	0.0435577
N208Y_withdrawal_v_WT_maintained	C2	DELPUECH_FOXO3_TARGETS_DN	8	2.64112	0.00157491
N208Y_withdrawal_v_WT_maintained	C2	ZHAN_MULTIPLE_MYELOMA_CD1_UP	7	2.5018	0.00474466
N208Y_withdrawal_v_WT_maintained	C2	REACTOME_TRNA_AMINOACYLATION	9	1.82515	0.0393164
N208Y_withdrawal_v_WT_maintained	C2	ZHAN_MULTIPLE_MYELOMA_CD1_VS_CD2_UP	14	1.54969	0.0352295
N208Y_withdrawal_v_WT_maintained	C5	GOMF_TRNA_BINDING	13	1.44025	0.0493051
N208Y_withdrawal_v_WT_maintained	C5	GOMF_CATALYTIC_ACTIVITY_ACTING_ON_A_TRNA	15	1.3807	0.0485689
N208Y_withdrawal_v_WT_maintained	C2	NIKOLSKY_BREAST_CANCER_12Q13_Q21_AMPLICON	8	1.37636	0.0250521
N208Y_withdrawal_v_WT_maintained	C5	GOBP_TRNA_METABOLIC_PROCESS	19	1.18377	0.0435577
N208Y_withdrawal_v_WT_maintained	C2	REACTOME_TRNA_PROCESSING	11	1.0749	0.0673668
N208Y_withdrawal_v_WT_maintained	H	HALLMARK_UNFOLDED_PROTEIN_RESPONSE	21	0.944222	0.0547718
N208Y_withdrawal_v_WT_maintained	C2	BLUM_RESPONSE_TO_SALIRASIB_UP	53	0.866054	0.00222516
N208Y_withdrawal_v_WT_maintained	C5	GOMF_CATALYTIC_ACTIVITY_ACTING_ON_RNA	50	0.78539	0.00328729
N208Y_withdrawal_v_WT_maintained	C2	GINESTIER_BREAST_CANCER_ZNF217_AMPLIFIED_DN	43	0.678081	0.00929177
N208Y_withdrawal_v_WT_maintained	C2	SCHLOSSER_MYC_TARGETS_REPRESSED_BY_SERUM	36	0.64099	0.0442145
N208Y_withdrawal_v_WT_maintained	C2	DING_LUNG_CANCER_EXPRESSION_BY_COPY_NUMBER	34	0.586748	0.0296167
N208Y_withdrawal_v_WT_maintained	C5	GOMF_CATALYTIC_ACTIVITY_ACTING_ON_A_NUCLEIC_ACID	86	0.582077	0.00474466
N208Y_withdrawal_v_WT_maintained	C2	CHEN_HOXA5_TARGETS_9HR_UP	66	0.438594	0.0239387
N208Y_withdrawal_v_WT_maintained	C5	GOBP_RNA_CATABOLIC_PROCESS	63	0.365269	0.0494673
N208Y_withdrawal_v_WT_maintained	C5	GOBP_MRNA_CATABOLIC_PROCESS	62	0.358007	0.0570378
N208Y_withdrawal_v_WT_maintained	C5	GOBP_MRNA_METABOLIC_PROCESS	180	0.324804	0.00222516
N208Y_withdrawal_v_WT_maintained	C2	RODRIGUES_THYROID_CARCINOMA_ANAPLASTIC_UP	185	0.306583	0.0680445
N208Y_withdrawal_v_WT_maintained	C5	GOBP_MRNA_PROCESSING	126	0.29351	0.0179795
N208Y_withdrawal_v_WT_maintained	C5	GOBP_RNA_PROCESSING	184	0.283203	0.0160301
N208Y_withdrawal_v_WT_maintained	C5	GOBP_REGULATION_OF_MRNA_METABOLIC_PROCESS	96	0.270965	0.0441468
N208Y_withdrawal_v_WT_maintained	C5	GOCC_NUCLEAR_BODY	196	0.270965	0.0296167
N208Y_withdrawal_v_WT_maintained	C5	GOCC_NUCLEAR_PROTEIN_CONTAINING_COMPLEX	237	0.257648	0.0296167
N208Y_withdrawal_v_WT_maintained	C5	GOBP_POSTTRANSCRIPTIONAL_REGULATION_OF_GENE_EXPRESSION	107	0.24716	0.0770081
N208Y_withdrawal_v_WT_maintained	C5	GOBP_RNA_SPLICING	112	0.230407	0.0673668
N208Y_withdrawal_v_WT_maintained	C2	DACOSTA_UV_RESPONSE_VIA_ERCC3_DN	461	0.176837	0.0873875
N208Y_withdrawal_v_WT_maintained	C5	GOMF_RNA_BINDING	384	0.159731	0.0485689
N208Y_withdrawal_v_WT_maintained	C2	DODD_NASOPHARYNGEAL_CARCINOMA_UP	369	-0.477048	0.0861417
N208Y_withdrawal_v_WT_maintained	C2	SENGUPTA_NASOPHARYNGEAL_CARCINOMA_DN	105	-0.641223	0.0250521
N208Y_withdrawal_v_WT_maintained	C2	MEISSNER_BRAIN_HCP_WITH_H3K4ME3_AND_H3K27ME3	101	-0.732323	0.0655117
N208Y_withdrawal_v_WT_maintained	C2	DELYS_THYROID_CANCER_DN	51	-0.746407	0.0239387
N208Y_withdrawal_v_WT_maintained	C2	BENPORATH_ES_WITH_H3K27ME3	126	-0.79255	0.0326649
N208Y_withdrawal_v_WT_maintained	C2	NABA_MATRISOME	60	-0.847054	0.0830223
N208Y_withdrawal_v_WT_maintained	C2	VECCHI_GASTRIC_CANCER_EARLY_DN	63	-0.847724	0.0686895
N208Y_withdrawal_v_WT_maintained	C2	LIM_MAMMARY_LUMINAL_MATURE_DN	31	-0.975468	0.0680709
N208Y_withdrawal_v_WT_maintained	C2	MIKKELSEN_MEF_HCP_WITH_H3K27ME3	38	-1.00972	0.0485689
N208Y_withdrawal_v_WT_maintained	C2	CHEBOTAEV_GR_TARGETS_UP	21	-1.03497	0.0673668
N208Y_withdrawal_v_WT_maintained	C2	IGLESIAS_E2F_TARGETS_UP	34	-1.04539	0.0707445
N208Y_withdrawal_v_WT_maintained	C2	MEISSNER_NPC_HCP_WITH_H3K4ME2	44	-1.09262	0.0673668
N208Y_withdrawal_v_WT_maintained	H	HALLMARK_KRAS_SIGNALING_UP	20	-1.21651	0.0783051
N208Y_withdrawal_v_WT_maintained	C5	GOBP_CARDIAC_CONDUCTION	21	-1.24997	0.0570378
N208Y_withdrawal_v_WT_maintained	C2	LE_EGR2_TARGETS_DN	25	-1.27788	0.0570378
N208Y_withdrawal_v_WT_maintained	C5	GOBP_RIBONUCLEOSIDE_TRIPHOSPHATE_BIOSYNTHETIC_PROCESS	18	-1.35291	0.0770081
N208Y_withdrawal_v_WT_maintained	C2	REACTOME_HSP90_CHAPERONE_CYCLE_FOR_STEROID_HORMONE_RECEPTORS_SHR_IN_THE_PRESENCE_OF_LIGAND	15	-1.47617	0.0765841
N208Y_withdrawal_v_WT_maintained	C2	REACTOME_ION_HOMEOSTASIS	14	-1.51095	0.0673668
N208Y_withdrawal_v_WT_maintained	C5	GOBP_METAL_ION_EXPORT	13	-1.51305	0.0770081
N208Y_withdrawal_v_WT_maintained	C2	PECE_MAMMARY_STEM_CELL_UP	30	-1.5375	0.0435577
N208Y_withdrawal_v_WT_maintained	C5	GOBP_SUBSTANTIA_NIGRA_DEVELOPMENT	15	-1.70777	0.0873875
N208Y_withdrawal_v_WT_maintained	C2	REACTOME_RHO_GTPASES_ACTIVATE_IQGAPS	9	-1.92291	0.0770081
N208Y_withdrawal_v_WT_maintained	C5	GOBP_CELL_COMMUNICATION_BY_ELECTRICAL_COUPLING	11	-1.97238	0.0827067
N208Y_withdrawal_v_WT_maintained	C2	WP_PPAR_SIGNALING_PATHWAY	4	-2.09672	0.0485689
N208Y_withdrawal_v_WT_maintained	C2	REACTOME_REDUCTION_OF_CYTOSOLIC_CA_LEVELS	5	-2.14421	0.0730513
N208Y_withdrawal_v_WT_maintained	C2	TOMIDA_METASTASIS_UP	6	-2.1938	0.0435577
N208Y_withdrawal_v_WT_maintained	C5	GOMF_MHC_CLASS_II_PROTEIN_COMPLEX_BINDING	7	-2.24864	0.0250521
N208Y_withdrawal_v_WT_maintained	C5	GOMF_MHC_PROTEIN_COMPLEX_BINDING	7	-2.24864	0.0250521
N208Y_withdrawal_v_WT_maintained	C5	GOBP_CHAPERONE_MEDIATED_PROTEIN_COMPLEX_ASSEMBLY	5	-2.26158	0.0852361
N208Y_withdrawal_v_WT_maintained	C2	JOHANSSON_BRAIN_CANCER_EARLY_VS_LATE_DN	15	-2.28891	0.00085705
N208Y_withdrawal_v_WT_maintained	C2	HANN_RESISTANCE_TO_BCL2_INHIBITOR_UP	5	-2.60031	0.025633
N208Y_withdrawal_v_WT_maintained	C2	LEIN_ASTROCYTE_MARKERS	11	-2.72555	0.00085705
N208Y_withdrawal_v_WT_maintained	C2	SCHAEFFER_PROSTATE_DEVELOPMENT_12HR_DN	6	-2.74232	0.0873875
N208Y_withdrawal_v_WT_maintained	C2	NADLER_OBESITY_DN	8	-2.94934	0.0219196
N208Y_withdrawal_v_WT_maintained	C2	GNATENKO_PLATELET_SIGNATURE	10	-3.10715	0.00085705
N208Y_withdrawal_v_WT_maintained	C2	NAKAJIMA_MAST_CELL	5	-3.22335	0.0296167
N208Y_withdrawal_v_WT_maintained	C5	GOBP_POSITIVE_REGULATION_OF_TAU_PROTEIN_KINASE_ACTIVITY	3	-3.36543	0.0753616
N208Y_withdrawal_v_WT_maintained	C5	GOCC_PROTEIN_LIPID_COMPLEX	4	-3.77245	0.0341206

## Sheet: meningeal_gsea
Comparison	MSigDB Collection	Geneset	n	mean.logFC	padj
N208Y_withdrawal_v_maintained	C2	RAMJAUN_APOPTOSIS_BY_TGFB1_VIA_MAPK1_DN	7	1.36761	0.00992047
N208Y_withdrawal_v_maintained	C2	REACTOME_RESPONSE_OF_EIF2AK1_HRI_TO_HEME_DEFICIENCY	14	1.30715	2.69608e-07
N208Y_withdrawal_v_maintained	C2	KRIGE_AMINO_ACID_DEPRIVATION	21	1.1823	1.0789e-06
N208Y_withdrawal_v_maintained	C5	GOMF_L_LYSINE_TRANSMEMBRANE_TRANSPORTER_ACTIVITY	3	1.04079	0.000891021
N208Y_withdrawal_v_maintained	C5	GOMF_L_ORNITHINE_TRANSMEMBRANE_TRANSPORTER_ACTIVITY	3	1.0353	0.0016521
N208Y_withdrawal_v_maintained	C2	ZERBINI_RESPONSE_TO_SULINDAC_UP	6	0.959782	0.054194
N208Y_withdrawal_v_maintained	C5	GOMF_L_LEUCINE_TRANSMEMBRANE_TRANSPORTER_ACTIVITY	4	0.913012	0.00149662
N208Y_withdrawal_v_maintained	C5	GOBP_TRYPTOPHAN_TRANSPORT	3	0.895856	0.0195846
N208Y_withdrawal_v_maintained	C2	WP_MRNA_PROTEIN_AND_METABOLITE_INDUCATION_PATHWAY_BY_CYCLOSPORIN_A	7	0.876213	5.48069e-06
N208Y_withdrawal_v_maintained	C5	GOBP_ORNITHINE_TRANSPORT	5	0.871369	0.00267393
N208Y_withdrawal_v_maintained	C5	GOBP_OLFACTORY_BULB_INTERNEURON_DIFFERENTIATION	8	0.849443	0.0748644
N208Y_withdrawal_v_maintained	C2	WP_PHOTODYNAMIC_THERAPYINDUCED_UNFOLDED_PROTEIN_RESPONSE	24	0.806422	4.59458e-05
N208Y_withdrawal_v_maintained	C2	REACTOME_CYTOSOLIC_TRNA_AMINOACYLATION	22	0.796661	4.30471e-11
N208Y_withdrawal_v_maintained	C5	GOBP_LEUCINE_IMPORT_ACROSS_PLASMA_MEMBRANE	4	0.760582	0.0478715
N208Y_withdrawal_v_maintained	C5	GOBP_OLFACTORY_BULB_INTERNEURON_DEVELOPMENT	6	0.734483	0.0590572
N208Y_withdrawal_v_maintained	C5	GOMF_L_HISTIDINE_TRANSMEMBRANE_TRANSPORTER_ACTIVITY	4	0.73148	0.0801732
N208Y_withdrawal_v_maintained	C2	WP_TRANSCRIPTIONAL_CASCADE_REGULATING_ADIPOGENESIS	8	0.705337	0.0760968
N208Y_withdrawal_v_maintained	C5	GOMF_AROMATIC_AMINO_ACID_TRANSMEMBRANE_TRANSPORTER_ACTIVITY	8	0.701155	0.0016755
N208Y_withdrawal_v_maintained	C5	GOCC_AMINOACYL_TRNA_SYNTHETASE_MULTIENZYME_COMPLEX	10	0.682569	0.000891021
N208Y_withdrawal_v_maintained	C5	GOCC_EUKARYOTIC_TRANSLATION_INITIATION_FACTOR_2_COMPLEX	4	0.679511	0.0126515
N208Y_withdrawal_v_maintained	C5	GOBP_AROMATIC_AMINO_ACID_TRANSPORT	9	0.666863	0.00167727
N208Y_withdrawal_v_maintained	C5	GOBP_L_HISTIDINE_TRANSMEMBRANE_TRANSPORT	5	0.663689	0.0783206
N208Y_withdrawal_v_maintained	C2	REACTOME_METABOLISM_OF_FOLATE_AND_PTERINES	13	0.653303	0.0331858
N208Y_withdrawal_v_maintained	C5	GOMF_OXIDOREDUCTASE_ACTIVITY_ACTING_ON_PAIRED_DONORS_WITH_INCORPORATION_OR_REDUCTION_OF_MOLECULAR_OXYGEN_REDUCED_ASCORBATE_AS_ONE_DONOR_AND_INCORPORATION_OF_ONE_ATOM_OF_OXYGEN	2	0.625521	0.0740098
N208Y_withdrawal_v_maintained	C5	GOMF_BRANCHED_CHAIN_AMINO_ACID_TRANSMEMBRANE_TRANSPORTER_ACTIVITY	6	0.622697	0.026326
N208Y_withdrawal_v_maintained	C5	GOBP_POSITIVE_REGULATION_OF_TRANSCRIPTION_FROM_RNA_POLYMERASE_II_PROMOTER_IN_RESPONSE_TO_ENDOPLASMIC_RETICULUM_STRESS	10	0.614358	0.0777806
N208Y_withdrawal_v_maintained	C2	DELPUECH_FOXO3_TARGETS_DN	26	0.610228	3.3018e-06
N208Y_withdrawal_v_maintained	C5	GOBP_AXON_MIDLINE_CHOICE_POINT_RECOGNITION	3	0.597425	0.0321199
N208Y_withdrawal_v_maintained	C5	GOBP_L_ALANINE_TRANSPORT	6	0.57395	0.0146078
N208Y_withdrawal_v_maintained	C5	GOMF_L_ALANINE_TRANSMEMBRANE_TRANSPORTER_ACTIVITY	6	0.57395	0.0146078
N208Y_withdrawal_v_maintained	C2	REACTOME_TRNA_AMINOACYLATION	38	0.555177	1.40866e-07
N208Y_withdrawal_v_maintained	C5	GOMF_LIGASE_ACTIVITY_FORMING_CARBON_OXYGEN_BONDS	36	0.515235	1.47444e-07
N208Y_withdrawal_v_maintained	C5	HP_ABNORMAL_CIRCULATING_METHIONINE_CONCENTRATION	10	0.514968	0.0416961
N208Y_withdrawal_v_maintained	C2	REACTOME_AMINO_ACID_TRANSPORT_ACROSS_THE_PLASMA_MEMBRANE	22	0.512533	0.000109301
N208Y_withdrawal_v_maintained	C5	GOBP_FOLIC_ACID_CONTAINING_COMPOUND_METABOLIC_PROCESS	19	0.503667	0.0544844
N208Y_withdrawal_v_maintained	C2	XU_RESPONSE_TO_TRETINOIN_AND_NSC682994_DN	13	0.496385	0.0316882
N208Y_withdrawal_v_maintained	C5	GOMF_ALANINE_TRANSMEMBRANE_TRANSPORTER_ACTIVITY	7	0.492384	0.0377395
N208Y_withdrawal_v_maintained	C5	GOBP_AMINOACYL_TRNA_METABOLISM_INVOLVED_IN_TRANSLATIONAL_FIDELITY	12	0.489422	0.0191967
N208Y_withdrawal_v_maintained	C5	GOMF_AMINOACYL_TRNA_EDITING_ACTIVITY	12	0.489422	0.0191967
N208Y_withdrawal_v_maintained	C5	GOBP_MANGANESE_ION_TRANSMEMBRANE_TRANSPORT	7	0.488955	0.0289666
N208Y_withdrawal_v_maintained	C5	GOMF_MANGANESE_ION_TRANSMEMBRANE_TRANSPORTER_ACTIVITY	7	0.488955	0.0289666
N208Y_withdrawal_v_maintained	C5	GOBP_L_SERINE_TRANSPORT	7	0.487133	0.0507779
N208Y_withdrawal_v_maintained	C5	GOMF_L_SERINE_TRANSMEMBRANE_TRANSPORTER_ACTIVITY	7	0.487133	0.0507779
N208Y_withdrawal_v_maintained	C2	LIU_TARGETS_OF_VMYB_VS_CMYB_UP	9	0.481024	0.0948399
N208Y_withdrawal_v_maintained	C5	GOBP_AMINO_ACID_ACTIVATION	40	0.469898	8.68386e-07
N208Y_withdrawal_v_maintained	C5	GOBP_SERINE_TRANSPORT	9	0.464085	0.0243467
N208Y_withdrawal_v_maintained	C5	GOMF_SERINE_TRANSMEMBRANE_TRANSPORTER_ACTIVITY	9	0.464085	0.0243467
N208Y_withdrawal_v_maintained	C2	WP_UNFOLDED_PROTEIN_RESPONSE	21	0.455388	0.0363131
N208Y_withdrawal_v_maintained	C5	GOBP_GLUTAMINE_TRANSPORT	7	0.445619	0.0997332
N208Y_withdrawal_v_maintained	C5	GOMF_L_GLUTAMINE_TRANSMEMBRANE_TRANSPORTER_ACTIVITY	7	0.445619	0.0997332
N208Y_withdrawal_v_maintained	C2	REACTOME_PERK_REGULATES_GENE_EXPRESSION	29	0.432096	0.00207437
N208Y_withdrawal_v_maintained	C2	GROSS_HYPOXIA_VIA_ELK3_ONLY_UP	25	0.414469	0.00391777
N208Y_withdrawal_v_maintained	C5	GOMF_BASIC_AMINO_ACID_TRANSMEMBRANE_TRANSPORTER_ACTIVITY	11	0.412312	0.0697052
N208Y_withdrawal_v_maintained	C5	GOCC_GID_COMPLEX	5	0.395963	0.0173824
N208Y_withdrawal_v_maintained	C2	REACTOME_ATF4_ACTIVATES_GENES_IN_RESPONSE_TO_ENDOPLASMIC_RETICULUM_STRESS	24	0.389244	0.0756308
N208Y_withdrawal_v_maintained	C2	ZHAN_MULTIPLE_MYELOMA_CD1_VS_CD2_UP	50	0.375804	0.0136175
N208Y_withdrawal_v_maintained	C2	ZHAN_MULTIPLE_MYELOMA_CD1_UP	30	0.363348	0.0618711
N208Y_withdrawal_v_maintained	C2	PACHER_TARGETS_OF_IGF1_AND_IGF2_UP	27	0.329097	0.0160133
N208Y_withdrawal_v_maintained	C5	GOBP_L_LYSINE_TRANSMEMBRANE_TRANSPORT	4	0.325411	0.039102
N208Y_withdrawal_v_maintained	C5	GOCC_NSL_COMPLEX	11	0.296196	0.0328242
N208Y_withdrawal_v_maintained	C5	GOBP_POSITIVE_REGULATION_OF_TRANSCRIPTION_FROM_RNA_POLYMERASE_II_PROMOTER_IN_RESPONSE_TO_STRESS	21	0.295273	0.0048826
N208Y_withdrawal_v_maintained	C5	GOBP_NEGATIVE_REGULATION_OF_FAT_CELL_DIFFERENTIATION	37	0.284289	0.0636497
N208Y_withdrawal_v_maintained	C2	BIOCARTA_PS1_PATHWAY	11	0.279988	0.0760968
N208Y_withdrawal_v_maintained	C2	MAYBURD_RESPONSE_TO_L663536_UP	24	0.277321	0.0496708
N208Y_withdrawal_v_maintained	C5	GOMF_CATALYTIC_ACTIVITY_ACTING_ON_A_TRNA	107	0.260834	0.000612421
N208Y_withdrawal_v_maintained	C2	GROSS_HYPOXIA_VIA_ELK3_DN	117	0.245124	0.00883836
N208Y_withdrawal_v_maintained	C5	GOCC_H4_HISTONE_ACETYLTRANSFERASE_COMPLEX	37	0.242604	0.0160133
N208Y_withdrawal_v_maintained	C5	GOBP_HISTONE_H3_K36_TRIMETHYLATION	5	0.239767	0.0624545
N208Y_withdrawal_v_maintained	C2	WP_OVERLAP_BETWEEN_SIGNAL_TRANSDUCTION_PATHWAYS_CONTRIBUTING_TO_LMNA_LAMINOPATHIES	45	0.233497	0.0871657
N208Y_withdrawal_v_maintained	C5	GOBP_NEGATIVE_REGULATION_OF_KERATINOCYTE_PROLIFERATION	8	0.218455	0.0630458
N208Y_withdrawal_v_maintained	C2	PODAR_RESPONSE_TO_ADAPHOSTIN_UP	111	0.218415	0.00309741
N208Y_withdrawal_v_maintained	H	HALLMARK_UNFOLDED_PROTEIN_RESPONSE	103	0.215865	0.000680716
N208Y_withdrawal_v_maintained	C5	HP_BROAD_EYEBROW	19	0.215652	0.0309633
N208Y_withdrawal_v_maintained	C2	REACTOME_UNFOLDED_PROTEIN_RESPONSE_UPR	84	0.213906	0.0466372
N208Y_withdrawal_v_maintained	C5	GOMF_ACIDIC_AMINO_ACID_TRANSMEMBRANE_TRANSPORTER_ACTIVITY	13	0.209823	0.053727
N208Y_withdrawal_v_maintained	C2	CAFFAREL_RESPONSE_TO_THC_UP	27	0.209654	0.0523845
N208Y_withdrawal_v_maintained	C5	GOBP_REGULATION_OF_DNA_TEMPLATED_TRANSCRIPTION_IN_RESPONSE_TO_STRESS	45	0.201002	0.0160133
N208Y_withdrawal_v_maintained	C2	REACTOME_HATS_ACETYLATE_HISTONES	76	0.194281	0.0346009
N208Y_withdrawal_v_maintained	C2	CHEN_HOXA5_TARGETS_9HR_UP	175	0.193851	0.000680716
N208Y_withdrawal_v_maintained	C5	GOBP_DNA_METHYLATION_OR_DEMETHYLATION	51	0.192935	0.0970668
N208Y_withdrawal_v_maintained	C2	REACTOME_VXPX_CARGO_TARGETING_TO_CILIUM	16	0.186013	0.0860745
N208Y_withdrawal_v_maintained	C5	GOBP_REGULATION_OF_DOUBLE_STRAND_BREAK_REPAIR_VIA_HOMOLOGOUS_RECOMBINATION	48	0.180574	0.0803108
N208Y_withdrawal_v_maintained	C2	BLUM_RESPONSE_TO_SALIRASIB_UP	213	0.180548	0.00407055
N208Y_withdrawal_v_maintained	C5	GOBP_HISTONE_H3_K36_METHYLATION	12	0.179528	0.0581997
N208Y_withdrawal_v_maintained	C5	GOCC_PROTEIN_ACETYLTRANSFERASE_COMPLEX	89	0.175687	0.0232994
N208Y_withdrawal_v_maintained	C5	GOBP_TRNA_METABOLIC_PROCESS	158	0.170845	0.0213338
N208Y_withdrawal_v_maintained	C5	GOBP_REGULATION_OF_DNA_RECOMBINATION	81	0.166135	0.0860745
N208Y_withdrawal_v_maintained	C5	GOMF_POLY_PYRIMIDINE_TRACT_BINDING	23	0.160091	0.0514749
N208Y_withdrawal_v_maintained	C2	REACTOME_TRANSPORT_OF_MATURE_TRANSCRIPT_TO_CYTOPLASM	75	0.152659	0.0847709
N208Y_withdrawal_v_maintained	C5	GOCC_METHYLTRANSFERASE_COMPLEX	82	0.148363	0.0740074
N208Y_withdrawal_v_maintained	C5	GOMF_TRNA_BINDING	61	0.14513	0.00346175
N208Y_withdrawal_v_maintained	C5	GOCC_ATPASE_COMPLEX	82	0.140249	0.0573409
N208Y_withdrawal_v_maintained	C5	GOMF_CATALYTIC_ACTIVITY_ACTING_ON_RNA	315	0.129733	0.0562025
N208Y_withdrawal_v_maintained	C2	GENTILE_UV_HIGH_DOSE_DN	240	0.12693	0.0546028
N208Y_withdrawal_v_maintained	C5	GOBP_REGULATION_OF_HISTONE_METHYLATION	61	0.126144	0.0750022
N208Y_withdrawal_v_maintained	C5	GOBP_REGULATION_OF_HISTONE_MODIFICATION	142	0.12299	0.0236516
N208Y_withdrawal_v_maintained	C2	REACTOME_CHROMATIN_MODIFYING_ENZYMES	192	0.121022	0.0613564
N208Y_withdrawal_v_maintained	C2	PICCALUGA_ANGIOIMMUNOBLASTIC_LYMPHOMA_DN	113	0.12083	0.0923619
N208Y_withdrawal_v_maintained	C2	KARLSSON_TGFB1_TARGETS_UP	111	0.113101	0.0406684
N208Y_withdrawal_v_maintained	C5	GOBP_HISTONE_METHYLATION	124	0.110791	0.0820215
N208Y_withdrawal_v_maintained	C5	GOBP_PROTEIN_METHYLATION	153	0.108332	0.0895757
N208Y_withdrawal_v_maintained	C2	RODRIGUES_THYROID_CARCINOMA_ANAPLASTIC_UP	554	0.107676	0.00311897
N208Y_withdrawal_v_maintained	C2	DE_YY1_TARGETS_DN	84	0.105407	0.0514291
N208Y_withdrawal_v_maintained	C2	BIDUS_METASTASIS_UP	163	0.105164	0.0234873
N208Y_withdrawal_v_maintained	C2	DACOSTA_UV_RESPONSE_VIA_ERCC3_COMMON_DN	427	0.104538	0.000567774
N208Y_withdrawal_v_maintained	C5	GOBP_POSITIVE_REGULATION_OF_TRANSCRIPTION_FROM_RNA_POLYMERASE_II_PROMOTER_INVOLVED_IN_CELLULAR_RESPONSE_TO_CHEMICAL_STIMULUS	23	0.102868	0.0827106
N208Y_withdrawal_v_maintained	C2	SMITH_TERT_TARGETS_UP	126	0.0992179	0.0783206
N208Y_withdrawal_v_maintained	C2	DACOSTA_UV_RESPONSE_VIA_ERCC3_XPCS_DN	78	0.0987433	0.0545644
N208Y_withdrawal_v_maintained	C5	GOBP_PROTEIN_ACETYLATION	177	0.0983588	0.0956226
N208Y_withdrawal_v_maintained	C5	GOCC_TRANSCRIPTION_REGULATOR_COMPLEX	348	0.0969344	0.0897195
N208Y_withdrawal_v_maintained	C2	SENESE_HDAC2_TARGETS_UP	89	0.0947004	0.0309633
N208Y_withdrawal_v_maintained	C2	YAO_TEMPORAL_RESPONSE_TO_PROGESTERONE_CLUSTER_11	86	0.0924505	0.012733
N208Y_withdrawal_v_maintained	C2	DAZARD_UV_RESPONSE_CLUSTER_G6	126	0.0922937	0.0471913
N208Y_withdrawal_v_maintained	C5	GOBP_HISTONE_MODIFICATION	402	0.0904326	0.0203934
N208Y_withdrawal_v_maintained	C2	MARTINEZ_RESPONSE_TO_TRABECTEDIN_DN	237	0.0904294	0.0478111
N208Y_withdrawal_v_maintained	C2	DACOSTA_UV_RESPONSE_VIA_ERCC3_DN	794	0.0886923	0.0016521
N208Y_withdrawal_v_maintained	C2	DAZARD_RESPONSE_TO_UV_NHEK_DN	262	0.0826643	0.046083
N208Y_withdrawal_v_maintained	C5	GOMF_L_AMINO_ACID_TRANSMEMBRANE_TRANSPORTER_ACTIVITY	43	0.0790782	0.0464636
N208Y_withdrawal_v_maintained	C2	OSMAN_BLADDER_CANCER_UP	346	0.0765812	0.0847709
N208Y_withdrawal_v_maintained	C2	SENESE_HDAC1_TARGETS_UP	341	0.0729352	0.0733068
N208Y_withdrawal_v_maintained	C2	IBRAHIM_NRF2_UP	478	0.0719859	0.0442683
N208Y_withdrawal_v_maintained	C2	BUYTAERT_PHOTODYNAMIC_THERAPY_STRESS_UP	699	0.067002	0.0630458
N208Y_withdrawal_v_maintained	C5	GOCC_TRANSFERASE_COMPLEX	662	0.0644821	0.0896434
N208Y_withdrawal_v_maintained	C2	IBRAHIM_NRF1_UP	383	0.0617046	0.0465065
N208Y_withdrawal_v_maintained	C2	RODRIGUES_THYROID_CARCINOMA_POORLY_DIFFERENTIATED_UP	507	0.059219	0.0567986
N208Y_withdrawal_v_maintained	C2	SCHLOSSER_MYC_TARGETS_REPRESSED_BY_SERUM	147	0.0556353	0.0377395
N208Y_withdrawal_v_maintained	C2	MILI_PSEUDOPODIA_HAPTOTAXIS_UP	481	0.0550249	0.0139776
N208Y_withdrawal_v_maintained	C5	GOMF_NEUTRAL_AMINO_ACID_TRANSMEMBRANE_TRANSPORTER_ACTIVITY	32	0.0448838	0.0867537
N208Y_withdrawal_v_maintained	C5	GOBP_L_AMINO_ACID_TRANSPORT	48	0.040145	0.0896434
N208Y_withdrawal_v_maintained	C2	CHANDRAN_METASTASIS_UP	158	0.0305854	0.071207
N208Y_withdrawal_v_maintained	H	HALLMARK_INTERFERON_GAMMA_RESPONSE	130	-0.179319	0.0815013
N208Y_withdrawal_v_maintained	C2	NABA_COLLAGENS	32	-0.18311	0.087876
N208Y_withdrawal_v_maintained	C2	REACTOME_COLLAGEN_CHAIN_TRIMERIZATION	32	-0.18311	0.087876
N208Y_withdrawal_v_maintained	C2	BLANCO_MELO_HUMAN_PARAINFLUENZA_VIRUS_3_INFECTION_A594_CELLS_UP	122	-0.204334	0.0770999
N208Y_withdrawal_v_maintained	C2	CHEBOTAEV_GR_TARGETS_UP	56	-0.273015	0.0815013
N208Y_withdrawal_v_maintained	C2	TAKEDA_TARGETS_OF_NUP98_HOXA9_FUSION_3D_UP	118	-0.281071	0.0523845
N208Y_withdrawal_v_maintained	C5	HP_RECURRENT_PAROXYSMAL_HEADACHE	25	-0.289311	0.0896434
N208Y_withdrawal_v_maintained	C2	SANA_RESPONSE_TO_IFNG_UP	41	-0.299895	0.00855842
N208Y_withdrawal_v_maintained	H	HALLMARK_INTERFERON_ALPHA_RESPONSE	76	-0.301097	0.0016521
N208Y_withdrawal_v_maintained	C5	GOCC_COLLAGEN_TRIMER	50	-0.301212	0.0442683
N208Y_withdrawal_v_maintained	C2	REACTOME_INTERFERON_ALPHA_BETA_SIGNALING	40	-0.319595	0.0410346
N208Y_withdrawal_v_maintained	C2	ICHIBA_GRAFT_VERSUS_HOST_DISEASE_D7_UP	73	-0.323876	0.0860745
N208Y_withdrawal_v_maintained	C5	HP_RETINAL_TELANGIECTASIA	24	-0.328888	0.0487801
N208Y_withdrawal_v_maintained	C5	HP_RETINAL_ARTERIAL_TORTUOSITY	12	-0.339069	0.0815013
N208Y_withdrawal_v_maintained	C5	HP_VENTRICULAR_PREEXCITATION	22	-0.355062	0.00188162
N208Y_withdrawal_v_maintained	C2	TAKEDA_TARGETS_OF_NUP98_HOXA9_FUSION_16D_UP	93	-0.362186	0.0471305
N208Y_withdrawal_v_maintained	C2	KRASNOSELSKAYA_ILF3_TARGETS_UP	24	-0.364673	0.0500095
N208Y_withdrawal_v_maintained	C2	TAKEDA_TARGETS_OF_NUP98_HOXA9_FUSION_10D_UP	111	-0.365113	0.053727
N208Y_withdrawal_v_maintained	C5	HP_ABNORMAL_SERUM_INTERFERON_LEVEL	15	-0.369009	0.0948399
N208Y_withdrawal_v_maintained	C2	TAKEDA_TARGETS_OF_NUP98_HOXA9_FUSION_8D_UP	90	-0.377431	0.0172686
N208Y_withdrawal_v_maintained	C2	SABATES_COLORECTAL_ADENOMA_DN	148	-0.391186	0.087876
N208Y_withdrawal_v_maintained	C2	BENPORATH_ES_WITH_H3K27ME3	527	-0.417605	0.0346679
N208Y_withdrawal_v_maintained	C5	GOBP_REGULATION_OF_MEMBRANE_POTENTIAL	251	-0.420916	0.087876
N208Y_withdrawal_v_maintained	C2	GRANDVAUX_IFN_RESPONSE_NOT_VIA_IRF3	11	-0.439736	0.0574296
N208Y_withdrawal_v_maintained	C5	HP_DISTAL_PERIPHERAL_SENSORY_NEUROPATHY	11	-0.444287	0.0479722
N208Y_withdrawal_v_maintained	C2	BROWNE_INTERFERON_RESPONSIVE_GENES	42	-0.467553	0.000109301
N208Y_withdrawal_v_maintained	C2	EINAV_INTERFERON_SIGNATURE_IN_CANCER	20	-0.468118	0.0177752
N208Y_withdrawal_v_maintained	C2	SUMI_HNF4A_TARGETS	9	-0.470069	0.0865008
N208Y_withdrawal_v_maintained	C5	GOBP_PURINE_NUCLEOTIDE_CATABOLIC_PROCESS	31	-0.484635	0.0721913
N208Y_withdrawal_v_maintained	C5	GOBP_ENERGY_DERIVATION_BY_OXIDATION_OF_ORGANIC_COMPOUNDS	248	-0.485765	0.0799842
N208Y_withdrawal_v_maintained	C2	MEISSNER_NPC_HCP_WITH_H3K4ME3_AND_H3K27ME3	84	-0.48979	0.0982419
N208Y_withdrawal_v_maintained	C5	HP_CENTROCECAL_SCOTOMA	13	-0.490889	0.00322128
N208Y_withdrawal_v_maintained	C5	GOBP_ACTION_POTENTIAL	89	-0.495951	0.0862401
N208Y_withdrawal_v_maintained	C5	HP_MITOCHONDRIAL_INHERITANCE	16	-0.499477	0.00188162
N208Y_withdrawal_v_maintained	C5	HP_RECURRENT_PANCREATITIS	9	-0.503474	0.0239311
N208Y_withdrawal_v_maintained	C2	HECKER_IFNB1_TARGETS	44	-0.504587	0.00355198
N208Y_withdrawal_v_maintained	C2	PRAMOONJAGO_SOX4_TARGETS_DN	38	-0.505195	0.0845113
N208Y_withdrawal_v_maintained	C5	HP_ABNORMAL_METABOLIC_BRAIN_IMAGING_BY_MRS	35	-0.509953	0.0613564
N208Y_withdrawal_v_maintained	C5	HP_CONCENTRIC_HYPERTROPHIC_CARDIOMYOPATHY	12	-0.511231	0.0815013
N208Y_withdrawal_v_maintained	C5	HP_LEBER_OPTIC_ATROPHY	10	-0.516055	0.0113698
N208Y_withdrawal_v_maintained	C5	HP_STUTTERING	14	-0.521672	0.0126515
N208Y_withdrawal_v_maintained	C2	MARTENS_TRETINOIN_RESPONSE_UP	257	-0.538116	0.00854394
N208Y_withdrawal_v_maintained	C2	BENNETT_SYSTEMIC_LUPUS_ERYTHEMATOSUS	19	-0.538646	0.0027606
N208Y_withdrawal_v_maintained	C2	NAKAYAMA_SOFT_TISSUE_TUMORS_PCA1_DN	46	-0.546812	0.0512382
N208Y_withdrawal_v_maintained	C2	DAUER_STAT3_TARGETS_DN	34	-0.548453	0.0027606
N208Y_withdrawal_v_maintained	C5	HP_RENAL_TUBULAR_DYSFUNCTION	78	-0.551773	0.0225799
N208Y_withdrawal_v_maintained	C2	MARTINEZ_RESPONSE_TO_TRABECTEDIN_UP	59	-0.554565	0.0617901
N208Y_withdrawal_v_maintained	C2	YAO_TEMPORAL_RESPONSE_TO_PROGESTERONE_CLUSTER_13	165	-0.557691	0.0243467
N208Y_withdrawal_v_maintained	C2	KIM_ALL_DISORDERS_DURATION_CORR_DN	126	-0.557939	0.0543982
N208Y_withdrawal_v_maintained	C2	REACTOME_CARDIAC_CONDUCTION	73	-0.561463	0.0235875
N208Y_withdrawal_v_maintained	C5	HP_STROKE_LIKE_EPISODE	17	-0.563133	0.0113698
N208Y_withdrawal_v_maintained	C5	GOCC_MITOCHONDRIAL_PROTEIN_CONTAINING_COMPLEX	251	-0.567576	0.0309633
N208Y_withdrawal_v_maintained	C2	BOWIE_RESPONSE_TO_TAMOXIFEN	13	-0.568341	0.0176664
N208Y_withdrawal_v_maintained	C2	KIM_ALL_DISORDERS_OLIGODENDROCYTE_NUMBER_CORR_UP	676	-0.569387	0.0192964
N208Y_withdrawal_v_maintained	C5	GOBP_MULTICELLULAR_ORGANISMAL_SIGNALING	95	-0.584705	0.0471305
N208Y_withdrawal_v_maintained	C5	GOCC_NEUROTRANSMITTER_RECEPTOR_COMPLEX	30	-0.587737	0.0871452
N208Y_withdrawal_v_maintained	C5	HP_LOW_PLASMA_CITRULLINE	8	-0.596977	0.0383621
N208Y_withdrawal_v_maintained	C5	HP_ABNORMAL_CSF_METABOLITE_LEVEL	102	-0.607455	0.00567687
N208Y_withdrawal_v_maintained	C2	GNATENKO_PLATELET_SIGNATURE	31	-0.608088	0.0619269
N208Y_withdrawal_v_maintained	C5	GOBP_CELLULAR_RESPIRATION	189	-0.610623	0.00458023
N208Y_withdrawal_v_maintained	C5	HP_MOYAMOYA_PHENOMENON	11	-0.615696	0.0613564
N208Y_withdrawal_v_maintained	C2	UROSEVIC_RESPONSE_TO_IMIQUIMOD	8	-0.618201	0.0590572
N208Y_withdrawal_v_maintained	C2	BOWIE_RESPONSE_TO_EXTRACELLULAR_MATRIX	12	-0.624021	0.0160133
N208Y_withdrawal_v_maintained	C5	HP_FOCAL_T2_HYPERINTENSE_BASAL_GANGLIA_LESION	40	-0.624228	0.0442683
N208Y_withdrawal_v_maintained	C5	GOCC_ION_CHANNEL_COMPLEX	149	-0.627095	0.0160133
N208Y_withdrawal_v_maintained	C2	BLANCO_MELO_COVID19_SARS_COV_2_INFECTION_A594_ACE2_EXPRESSING_CELLS_DN	57	-0.627871	0.0369122
N208Y_withdrawal_v_maintained	H	HALLMARK_OXIDATIVE_PHOSPHORYLATION	196	-0.628745	0.00994365
N208Y_withdrawal_v_maintained	C5	GOMF_STRUCTURAL_MOLECULE_ACTIVITY	437	-0.632023	0.0596856
N208Y_withdrawal_v_maintained	C5	GOBP_ATP_METABOLIC_PROCESS	212	-0.648235	0.0107579
N208Y_withdrawal_v_maintained	C5	HP_EPISODIC_RESPIRATORY_DISTRESS	14	-0.655774	0.0718429
N208Y_withdrawal_v_maintained	C5	HP_DELAYED_ABILITY_TO_STAND	8	-0.668665	0.0600681
N208Y_withdrawal_v_maintained	C5	GOCC_CATION_CHANNEL_COMPLEX	118	-0.679571	0.00636538
N208Y_withdrawal_v_maintained	C2	MOSERLE_IFNA_RESPONSE	17	-0.682723	0.00355198
N208Y_withdrawal_v_maintained	C5	HP_ABNORMAL_ACTIVITY_OF_MITOCHONDRIAL_RESPIRATORY_CHAIN	88	-0.685221	0.0492406
N208Y_withdrawal_v_maintained	C5	HP_LACTICACIDURIA	16	-0.698137	0.00512002
N208Y_withdrawal_v_maintained	C2	LIANG_SILENCED_BY_METHYLATION_2	19	-0.69873	0.00162782
N208Y_withdrawal_v_maintained	C5	HP_INCREASED_CSF_LACTATE	85	-0.699036	0.00502492
N208Y_withdrawal_v_maintained	C5	HP_OPTIC_NEUROPATHY	50	-0.702134	0.00144234
N208Y_withdrawal_v_maintained	C2	MIKKELSEN_MCV6_HCP_WITH_H3K27ME3	181	-0.704262	0.0016521
N208Y_withdrawal_v_maintained	C5	HP_MITOCHONDRIAL_MYOPATHY	51	-0.716486	0.00138657
N208Y_withdrawal_v_maintained	C5	GOCC_AMPA_GLUTAMATE_RECEPTOR_COMPLEX	19	-0.71724	0.0324937
N208Y_withdrawal_v_maintained	C2	MODY_HIPPOCAMPUS_POSTNATAL	52	-0.721018	0.00311897
N208Y_withdrawal_v_maintained	C2	JOHANSSON_BRAIN_CANCER_EARLY_VS_LATE_DN	40	-0.722438	0.000206178
N208Y_withdrawal_v_maintained	C2	NADLER_OBESITY_DN	38	-0.722489	0.0177752
N208Y_withdrawal_v_maintained	C2	MEISSNER_NPC_HCP_WITH_H3K4ME2_AND_H3K27ME3	145	-0.730832	0.00230038
N208Y_withdrawal_v_maintained	C5	HP_MUSCLE_ABNORMALITY_RELATED_TO_MITOCHONDRIAL_DYSFUNCTION	64	-0.732285	0.00138191
N208Y_withdrawal_v_maintained	C2	REACTOME_THE_CITRIC_ACID_TCA_CYCLE_AND_RESPIRATORY_ELECTRON_TRANSPORT	165	-0.735866	0.000324718
N208Y_withdrawal_v_maintained	C5	GOCC_INNER_MITOCHONDRIAL_MEMBRANE_PROTEIN_COMPLEX	133	-0.735992	0.0136175
N208Y_withdrawal_v_maintained	C5	GOBP_CALCIUM_MEDIATED_SIGNALING_USING_INTRACELLULAR_CALCIUM_SOURCE	12	-0.737001	0.0544844
N208Y_withdrawal_v_maintained	C5	GOMF_AMYLOID_BETA_BINDING	60	-0.737228	0.0844295
N208Y_withdrawal_v_maintained	C5	GOBP_AEROBIC_RESPIRATION	156	-0.740215	0.000279028
N208Y_withdrawal_v_maintained	C5	GOCC_TRANSPORTER_COMPLEX	234	-0.743332	0.000137072
N208Y_withdrawal_v_maintained	C5	HP_ABNORMAL_BRAIN_LACTATE_LEVEL_BY_MRS	20	-0.744751	0.00207437
N208Y_withdrawal_v_maintained	C5	GOBP_ELECTRON_TRANSPORT_CHAIN	129	-0.746654	0.000424564
N208Y_withdrawal_v_maintained	C5	GOCC_OXIDOREDUCTASE_COMPLEX	99	-0.758106	0.000946054
N208Y_withdrawal_v_maintained	C5	GOCC_GABA_ERGIC_SYNAPSE	53	-0.758135	0.0544844
N208Y_withdrawal_v_maintained	C5	GOBP_NEURONAL_ACTION_POTENTIAL	20	-0.76069	0.0813369
N208Y_withdrawal_v_maintained	C5	GOBP_DEFENSE_RESPONSE_TO_GRAM_NEGATIVE_BACTERIUM	21	-0.762274	0.0377395
N208Y_withdrawal_v_maintained	C5	GOMF_PRIMARY_ACTIVE_TRANSMEMBRANE_TRANSPORTER_ACTIVITY	131	-0.767215	0.000109301
N208Y_withdrawal_v_maintained	C5	HP_PROXIMAL_TUBULOPATHY	45	-0.774004	0.00149038
N208Y_withdrawal_v_maintained	C5	HP_BASAL_GANGLIA_GLIOSIS	11	-0.790948	0.0750022
N208Y_withdrawal_v_maintained	C2	MIKKELSEN_MEF_ICP_WITH_H3K27ME3	60	-0.807412	0.0243467
N208Y_withdrawal_v_maintained	C2	REACTOME_POTASSIUM_CHANNELS	45	-0.813148	0.0995694
N208Y_withdrawal_v_maintained	C5	HP_FLUCTUATIONS_IN_CONSCIOUSNESS	18	-0.828472	0.00616944
N208Y_withdrawal_v_maintained	C2	MIKKELSEN_NPC_HCP_WITH_H3K27ME3	130	-0.832398	0.00458023
N208Y_withdrawal_v_maintained	C2	REACTOME_PHASE_0_RAPID_DEPOLARISATION	24	-0.832601	0.0103744
N208Y_withdrawal_v_maintained	C2	SCHAEFFER_PROSTATE_DEVELOPMENT_12HR_DN	37	-0.833829	0.0617901
N208Y_withdrawal_v_maintained	C2	LEE_TARGETS_OF_PTCH1_AND_SUFU_DN	71	-0.836235	0.00167727
N208Y_withdrawal_v_maintained	C5	GOBP_TRANSMISSION_OF_NERVE_IMPULSE	40	-0.850087	0.00268026
N208Y_withdrawal_v_maintained	C5	GOMF_OXIDOREDUCTASE_ACTIVITY_ACTING_ON_NAD_P_H	67	-0.856934	0.000946054
N208Y_withdrawal_v_maintained	C5	HP_ABNORMAL_MITOCHONDRIA_IN_MUSCLE_TISSUE	37	-0.860424	0.00252634
N208Y_withdrawal_v_maintained	C2	MCCLUNG_CREB1_TARGETS_UP	84	-0.863411	0.0543982
N208Y_withdrawal_v_maintained	C2	WP_MITOCHONDRIAL_COMPLEX_IV_ASSEMBLY	32	-0.865409	0.0760968
N208Y_withdrawal_v_maintained	C5	HP_FOCAL_T2_HYPERINTENSE_BRAINSTEM_LESION	32	-0.868196	0.0790701
N208Y_withdrawal_v_maintained	C5	GOBP_MITOCHONDRIAL_RESPIRATORY_CHAIN_COMPLEX_ASSEMBLY	85	-0.876042	0.00221193
N208Y_withdrawal_v_maintained	C5	GOCC_POTASSIUM_CHANNEL_COMPLEX	44	-0.879313	0.0300514
N208Y_withdrawal_v_maintained	C2	FARMER_BREAST_CANCER_CLUSTER_1	10	-0.880407	0.00167727
N208Y_withdrawal_v_maintained	C2	COLIN_PILOCYTIC_ASTROCYTOMA_VS_GLIOBLASTOMA_UP	28	-0.88107	0.0896434
N208Y_withdrawal_v_maintained	C2	HASEGAWA_TUMORIGENESIS_BY_RET_C634R	5	-0.885994	0.053727
N208Y_withdrawal_v_maintained	C5	GOMF_ELECTRON_TRANSFER_ACTIVITY	97	-0.895866	1.49385e-05
N208Y_withdrawal_v_maintained	C5	HP_MIXED_DEMYELINATING_AND_AXONAL_POLYNEUROPATHY	9	-0.903453	0.00869874
N208Y_withdrawal_v_maintained	C5	GOMF_PROTEIN_TAG	11	-0.9099	0.0726186
N208Y_withdrawal_v_maintained	C5	GOBP_OXIDATIVE_PHOSPHORYLATION	115	-0.92184	2.69224e-05
N208Y_withdrawal_v_maintained	C5	GOBP_RESPIRATORY_ELECTRON_TRANSPORT_CHAIN	98	-0.92273	5.45199e-05
N208Y_withdrawal_v_maintained	C2	REACTOME_RESPIRATORY_ELECTRON_TRANSPORT_ATP_SYNTHESIS_BY_CHEMIOSMOTIC_COUPLING_AND_HEAT_PRODUCTION_BY_UNCOUPLING_PROTEINS	120	-0.937113	1.78281e-05
N208Y_withdrawal_v_maintained	C2	BIOCARTA_RACC_PATHWAY	11	-0.937545	0.0790701
N208Y_withdrawal_v_maintained	C5	GOCC_RESPIRATORY_CHAIN_COMPLEX_III	12	-0.946124	0.0383448
N208Y_withdrawal_v_maintained	C2	TAKAO_RESPONSE_TO_UVB_RADIATION_UP	74	-0.95583	0.0948399
N208Y_withdrawal_v_maintained	C2	REACTOME_RESPIRATORY_ELECTRON_TRANSPORT	100	-0.967523	9.18116e-06
N208Y_withdrawal_v_maintained	C2	REACTOME_INTERACTION_BETWEEN_L1_AND_ANKYRINS	22	-0.974042	0.0489946
N208Y_withdrawal_v_maintained	C2	WP_MITOCHONDRIAL_COMPLEX_III_ASSEMBLY	16	-0.982374	0.0416961
N208Y_withdrawal_v_maintained	C2	WP_MITOCHONDRIAL_COMPLEX_I_ASSEMBLY_MODEL_OXPHOS_SYSTEM	54	-0.999928	0.00199129
N208Y_withdrawal_v_maintained	C2	REACTOME_COMPLEX_I_BIOGENESIS	55	-1.00763	0.00100241
N208Y_withdrawal_v_maintained	C2	REACTOME_SIGNALING_BY_ROBO_RECEPTORS	195	-1.031	0.0383621
N208Y_withdrawal_v_maintained	C5	GOCC_JUXTAPARANODE_REGION_OF_AXON	10	-1.05247	0.0760968
N208Y_withdrawal_v_maintained	C5	GOMF_OXIDOREDUCTASE_ACTIVITY_ACTING_ON_A_HEME_GROUP_OF_DONORS	15	-1.05357	0.0150357
N208Y_withdrawal_v_maintained	C5	GOBP_NADH_DEHYDROGENASE_COMPLEX_ASSEMBLY	55	-1.06196	0.000946054
N208Y_withdrawal_v_maintained	C2	MOOTHA_VOXPHOS	82	-1.06357	0.000498675
N208Y_withdrawal_v_maintained	C2	MIKKELSEN_MEF_HCP_WITH_H3K27ME3	197	-1.06679	2.84044e-07
N208Y_withdrawal_v_maintained	C2	ABE_INNER_EAR	35	-1.08399	0.0529738
N208Y_withdrawal_v_maintained	C2	WP_ELECTRON_TRANSPORT_CHAIN_OXPHOS_SYSTEM_IN_MITOCHONDRIA	95	-1.08538	7.33863e-07
N208Y_withdrawal_v_maintained	C5	GOBP_MITOCHONDRIAL_ELECTRON_TRANSPORT_NADH_TO_UBIQUINONE	48	-1.08874	0.00044021
N208Y_withdrawal_v_maintained	C5	GOCC_RESPIRASOME	85	-1.09326	4.55482e-07
N208Y_withdrawal_v_maintained	C5	GOCC_CYTOCHROME_COMPLEX	30	-1.09875	0.000946054
N208Y_withdrawal_v_maintained	C5	GOBP_ATP_SYNTHESIS_COUPLED_ELECTRON_TRANSPORT	79	-1.1076	3.30871e-06
N208Y_withdrawal_v_maintained	C2	WP_OXIDATIVE_PHOSPHORYLATION	55	-1.11042	0.000324718
N208Y_withdrawal_v_maintained	C2	BILANGES_SERUM_RESPONSE_TRANSLATION	28	-1.14272	0.0790701
N208Y_withdrawal_v_maintained	C5	GOBP_MITOCHONDRIAL_ELECTRON_TRANSPORT_CYTOCHROME_C_TO_OXYGEN	13	-1.1555	0.0464636
N208Y_withdrawal_v_maintained	C2	REACTOME_VOLTAGE_GATED_POTASSIUM_CHANNELS	19	-1.16344	0.00981298
N208Y_withdrawal_v_maintained	C5	HP_DYSGENESIS_OF_THE_HIPPOCAMPUS	12	-1.16648	0.0909057
N208Y_withdrawal_v_maintained	C5	GOBP_DETECTION_OF_CALCIUM_ION	8	-1.18188	0.0329579
N208Y_withdrawal_v_maintained	C5	HP_TRIPHALANGEAL_THUMB	49	-1.20406	0.0858373
N208Y_withdrawal_v_maintained	C5	GOCC_RIBOSOME	189	-1.21146	6.25221e-05
N208Y_withdrawal_v_maintained	C5	GOCC_LARGE_RIBOSOMAL_SUBUNIT	102	-1.21566	0.000439304
N208Y_withdrawal_v_maintained	C5	GOMF_OXIDOREDUCTASE_ACTIVITY_ACTING_ON_NAD_P_H_QUINONE_OR_SIMILAR_COMPOUND_AS_ACCEPTOR	48	-1.21803	6.52067e-06
N208Y_withdrawal_v_maintained	C5	GOMF_OXIDOREDUCTION_DRIVEN_ACTIVE_TRANSMEMBRANE_TRANSPORTER_ACTIVITY	62	-1.21816	4.16787e-07
N208Y_withdrawal_v_maintained	C5	GOBP_NEGATIVE_REGULATION_OF_AMYLOID_FIBRIL_FORMATION	10	-1.23311	0.0992514
N208Y_withdrawal_v_maintained	C5	GOCC_NADH_DEHYDROGENASE_COMPLEX	46	-1.23326	3.65678e-05
N208Y_withdrawal_v_maintained	C2	YAMASHITA_LIVER_CANCER_WITH_EPCAM_UP	44	-1.24939	0.00155441
N208Y_withdrawal_v_maintained	C5	GOMF_NADH_DEHYDROGENASE_ACTIVITY	44	-1.26087	7.45094e-06
N208Y_withdrawal_v_maintained	C2	CHNG_MULTIPLE_MYELOMA_HYPERPLOID_UP	53	-1.28919	0.0235875
N208Y_withdrawal_v_maintained	C2	PECE_MAMMARY_STEM_CELL_UP	114	-1.28928	2.39623e-05
N208Y_withdrawal_v_maintained	C5	GOBP_NEUROPEPTIDE_SIGNALING_PATHWAY	21	-1.29044	0.0487801
N208Y_withdrawal_v_maintained	C2	LEIN_NEURON_MARKERS	61	-1.30363	0.000165042
N208Y_withdrawal_v_maintained	C2	REACTOME_REGULATION_OF_EXPRESSION_OF_SLITS_AND_ROBOS	154	-1.31672	0.00178827
N208Y_withdrawal_v_maintained	C5	GOBP_CYTOPLASMIC_TRANSLATION	137	-1.31753	0.0464636
N208Y_withdrawal_v_maintained	C2	TIEN_INTESTINE_PROBIOTICS_6HR_UP	47	-1.33036	0.00209902
N208Y_withdrawal_v_maintained	C5	GOCC_RESPIRATORY_CHAIN_COMPLEX_IV	19	-1.3373	0.00151482
N208Y_withdrawal_v_maintained	C2	REACTOME_INFLUENZA_INFECTION	143	-1.34144	0.00263989
N208Y_withdrawal_v_maintained	C5	GOCC_RIBOSOMAL_SUBUNIT	163	-1.35102	5.48069e-06
N208Y_withdrawal_v_maintained	C5	GOBP_MITOCHONDRIAL_ELECTRON_TRANSPORT_UBIQUINOL_TO_CYTOCHROME_C	9	-1.35859	0.0363131
N208Y_withdrawal_v_maintained	C2	WP_BIOMARKERS_FOR_UREA_CYCLE_DISORDERS	5	-1.36589	0.0301076
N208Y_withdrawal_v_maintained	C2	REACTOME_CELLULAR_RESPONSE_TO_STARVATION	139	-1.4138	0.000680716
N208Y_withdrawal_v_maintained	C5	GOBP_NADPH_OXIDATION	5	-1.42697	0.0146078
N208Y_withdrawal_v_maintained	C5	GOMF_STRUCTURAL_CONSTITUENT_OF_RIBOSOME	148	-1.46666	7.10017e-07
N208Y_withdrawal_v_maintained	C2	DAZARD_UV_RESPONSE_CLUSTER_G1	49	-1.4769	6.25221e-05
N208Y_withdrawal_v_maintained	C5	GOCC_SMALL_RIBOSOMAL_SUBUNIT	64	-1.55214	0.000106293
N208Y_withdrawal_v_maintained	C2	BILANGES_SERUM_AND_RAPAMYCIN_SENSITIVE_GENES	67	-1.60066	1.78281e-05
N208Y_withdrawal_v_maintained	C5	HP_NONIMMUNE_HYDROPS_FETALIS	38	-1.60702	0.0383488
N208Y_withdrawal_v_maintained	C2	REACTOME_EUKARYOTIC_TRANSLATION_INITIATION	114	-1.65039	0.00027201
N208Y_withdrawal_v_maintained	C5	HP_PARTIAL_DUPLICATION_OF_THE_PHALANX_OF_HAND	33	-1.70541	0.0860745
N208Y_withdrawal_v_maintained	C2	REACTOME_SELENOAMINO_ACID_METABOLISM	104	-1.75454	0.000276847
N208Y_withdrawal_v_maintained	C2	REACTOME_NONSENSE_MEDIATED_DECAY_NMD	108	-1.77873	1.64802e-05
N208Y_withdrawal_v_maintained	C5	GOCC_PREFOLDIN_COMPLEX	7	-1.83926	0.0416961
N208Y_withdrawal_v_maintained	C2	REACTOME_SRP_DEPENDENT_COTRANSLATIONAL_PROTEIN_TARGETING_TO_MEMBRANE	106	-1.87622	2.69608e-07
N208Y_withdrawal_v_maintained	C5	HP_OSTEOSARCOMA	30	-1.90311	0.0209549
N208Y_withdrawal_v_maintained	C2	REACTOME_RESPONSE_OF_EIF2AK4_GCN2_TO_AMINO_ACID_DEFICIENCY	94	-1.90496	1.70109e-05
N208Y_withdrawal_v_maintained	C5	HP_ADENOCARCINOMA_OF_THE_INTESTINES	30	-1.93505	0.0652488
N208Y_withdrawal_v_maintained	C5	GOCC_POLYSOMAL_RIBOSOME	29	-1.94245	0.00591118
N208Y_withdrawal_v_maintained	C5	HP_NORMOCHROMIC_ANEMIA	31	-1.97618	0.00869874
N208Y_withdrawal_v_maintained	C2	WP_CELLULAR_PROTEOSTASIS	6	-1.98673	0.0799842
N208Y_withdrawal_v_maintained	C5	GOCC_CYTOSOLIC_LARGE_RIBOSOMAL_SUBUNIT	51	-2.00731	4.4956e-06
N208Y_withdrawal_v_maintained	C5	HP_ABNORMAL_NUMBER_OF_ERYTHROID_PRECURSORS	33	-2.00878	0.00203206
N208Y_withdrawal_v_maintained	C5	GOBP_RIBOSOMAL_SMALL_SUBUNIT_ASSEMBLY	15	-2.01867	0.0111827
N208Y_withdrawal_v_maintained	C5	HP_ABNORMAL_ERYTHROCYTE_ENZYME_LEVEL	28	-2.05013	0.00663858
N208Y_withdrawal_v_maintained	C5	HP_RETICULOCYTOPENIA	28	-2.08141	0.00345254
N208Y_withdrawal_v_maintained	C5	GOCC_CYTOSOLIC_RIBOSOME	91	-2.12419	7.00815e-09
N208Y_withdrawal_v_maintained	C5	HP_PERSISTENCE_OF_HEMOGLOBIN_F	26	-2.20007	0.0301076
N208Y_withdrawal_v_maintained	C5	HP_MALIGNANT_GENITOURINARY_TRACT_TUMOR	25	-2.25452	0.00636538
N208Y_withdrawal_v_maintained	C2	WP_CYTOPLASMIC_RIBOSOMAL_PROTEINS	84	-2.26288	6.12554e-10
N208Y_withdrawal_v_maintained	C5	HP_ADENOCARCINOMA_OF_THE_COLON	25	-2.29183	0.00268026
N208Y_withdrawal_v_maintained	C2	REACTOME_EUKARYOTIC_TRANSLATION_ELONGATION	87	-2.29562	4.30471e-11
N208Y_withdrawal_v_maintained	C5	HP_ABNORMALITY_OF_THE_THENAR_EMINENCE	24	-2.37014	0.00463995
N208Y_withdrawal_v_maintained	C5	GOCC_CYTOSOLIC_SMALL_RIBOSOMAL_SUBUNIT	39	-2.39925	5.62852e-06
N208Y_withdrawal_v_maintained	C5	HP_PURE_RED_CELL_APLASIA	23	-2.45875	0.00309741
N208Y_withdrawal_v_maintained	C5	HP_ERYTHROID_HYPOPLASIA	24	-2.53914	0.00147502
N208Y_withdrawal_v_maintained	C5	GOBP_INTERMEDIATE_FILAMENT_BUNDLE_ASSEMBLY	3	-3.38417	0.087876
WT_withdrawal_v_maintained	C5	HP_LEBER_OPTIC_ATROPHY	10	7.53666	0.0004681
WT_withdrawal_v_maintained	C5	HP_MIXED_DEMYELINATING_AND_AXONAL_POLYNEUROPATHY	9	7.2016	0.00656838
WT_withdrawal_v_maintained	C5	HP_MULTIPLE_GLOMERULAR_CYSTS	8	7.1756	0.00466338
WT_withdrawal_v_maintained	C5	HP_LOW_PLASMA_CITRULLINE	8	7.16744	0.00590079
WT_withdrawal_v_maintained	C5	HP_CENTROCECAL_SCOTOMA	13	6.98151	6.96686e-05
WT_withdrawal_v_maintained	C5	HP_WIDENED_CEREBRAL_SUBARACHNOID_SPACE	9	6.86985	0.00472449
WT_withdrawal_v_maintained	C5	HP_RECURRENT_PANCREATITIS	9	6.7735	0.0178161
WT_withdrawal_v_maintained	C5	HP_RETINAL_ARTERIAL_TORTUOSITY	12	6.45741	0.000953291
WT_withdrawal_v_maintained	C5	HP_MITOCHONDRIAL_INHERITANCE	16	6.17904	0.000142105
WT_withdrawal_v_maintained	C5	HP_DISTAL_PERIPHERAL_SENSORY_NEUROPATHY	11	5.95563	0.000726093
WT_withdrawal_v_maintained	C5	GOCC_RESPIRATORY_CHAIN_COMPLEX_IV	19	5.83014	9.36866e-06
WT_withdrawal_v_maintained	C2	REACTOME_EUKARYOTIC_TRANSLATION_ELONGATION	87	5.74401	3.44827e-11
WT_withdrawal_v_maintained	C2	SALVADOR_MARTIN_PEDIATRIC_TBD_ANTI_TNF_THERAPY_NONRESPONDER_PRE_TREATMENT_UP	13	5.58083	0.00211231
WT_withdrawal_v_maintained	C5	GOCC_CYTOSOLIC_SMALL_RIBOSOMAL_SUBUNIT	39	5.50429	1.36407e-05
WT_withdrawal_v_maintained	C2	WP_CYTOPLASMIC_RIBOSOMAL_PROTEINS	84	5.47961	8.93774e-08
WT_withdrawal_v_maintained	C2	YANAGISAWA_LUNG_CANCER_RECURRENCE	7	5.47188	0.0425114
WT_withdrawal_v_maintained	C5	GOBP_MITOCHONDRIAL_ELECTRON_TRANSPORT_CYTOCHROME_C_TO_OXYGEN	13	5.4503	0.0421163
WT_withdrawal_v_maintained	C5	HP_CONCENTRIC_HYPERTROPHIC_CARDIOMYOPATHY	12	5.38172	0.00707612
WT_withdrawal_v_maintained	C5	GOCC_CYTOSOLIC_RIBOSOME	91	5.37597	1.8482e-09
WT_withdrawal_v_maintained	C5	HP_ERYTHROID_HYPOPLASIA	24	5.35773	0.000211172
WT_withdrawal_v_maintained	C5	GOCC_HEMOGLOBIN_COMPLEX	4	5.31453	0.0609916
WT_withdrawal_v_maintained	C5	GOCC_CYTOSOLIC_LARGE_RIBOSOMAL_SUBUNIT	51	5.30404	4.26126e-07
WT_withdrawal_v_maintained	C5	GOMF_OXIDOREDUCTASE_ACTIVITY_ACTING_ON_A_HEME_GROUP_OF_DONORS	15	5.27965	0.000897731
WT_withdrawal_v_maintained	C5	GOBP_ELASTIN_CATABOLIC_PROCESS	2	5.27184	0.0560011
WT_withdrawal_v_maintained	C2	REACTOME_RESPONSE_OF_EIF2AK4_GCN2_TO_AMINO_ACID_DEFICIENCY	94	5.22634	1.46543e-09
WT_withdrawal_v_maintained	C5	GOBP_MITOCHONDRIAL_ELECTRON_TRANSPORT_UBIQUINOL_TO_CYTOCHROME_C	9	5.2136	0.00110359
WT_withdrawal_v_maintained	C5	HP_PURE_RED_CELL_APLASIA	23	5.19612	0.00079245
WT_withdrawal_v_maintained	C2	REACTOME_ERYTHROCYTES_TAKE_UP_OXYGEN_AND_RELEASE_CARBON_DIOXIDE	4	5.18096	0.0676337
WT_withdrawal_v_maintained	C5	HP_ABNORMAL_CIRCULATING_CITRULLINE_CONCENTRATION	11	5.13349	0.0864729
WT_withdrawal_v_maintained	C5	HP_GENERALIZED_AMYLOID_DEPOSITION	4	5.0499	0.00747509
WT_withdrawal_v_maintained	C5	GOCC_PROTON_TRANSPORTING_ATP_SYNTHASE_COMPLEX_COUPLING_FACTOR_F_O	11	5.04694	0.0519177
WT_withdrawal_v_maintained	C5	GOCC_CYTOCHROME_COMPLEX	30	5.02311	5.94919e-06
WT_withdrawal_v_maintained	C2	REACTOME_SRP_DEPENDENT_COTRANSLATIONAL_PROTEIN_TARGETING_TO_MEMBRANE	106	4.99654	1.97528e-11
WT_withdrawal_v_maintained	C5	HP_ABNORMALITY_OF_THE_THENAR_EMINENCE	24	4.99465	0.00305022
WT_withdrawal_v_maintained	C5	HP_STROKE_LIKE_EPISODE	17	4.98945	0.0577925
WT_withdrawal_v_maintained	C5	GOMF_OXIDOREDUCTION_DRIVEN_ACTIVE_TRANSMEMBRANE_TRANSPORTER_ACTIVITY	62	4.9767	6.7756e-13
WT_withdrawal_v_maintained	C5	GOMF_UBIQUINOL_CYTOCHROME_C_REDUCTASE_ACTIVITY	6	4.86058	0.0107947
WT_withdrawal_v_maintained	C5	HP_VENTRICULAR_PREEXCITATION	22	4.85372	7.06875e-05
WT_withdrawal_v_maintained	C5	HP_PERSISTENCE_OF_HEMOGLOBIN_F	26	4.85286	0.000554042
WT_withdrawal_v_maintained	C5	HP_SEGMENTAL_PERIPHERAL_DEMYELINATION_REMYELINATION	16	4.83136	0.000729131
WT_withdrawal_v_maintained	C5	HP_MITOCHONDRIAL_RESPIRATORY_CHAIN_DEFECTS	19	4.79667	0.00747992
WT_withdrawal_v_maintained	C5	GOCC_RESPIRATORY_CHAIN_COMPLEX_III	12	4.79341	0.000471272
WT_withdrawal_v_maintained	C5	HP_MALIGNANT_GENITOURINARY_TRACT_TUMOR	25	4.78063	0.00545589
WT_withdrawal_v_maintained	C5	HP_ADENOCARCINOMA_OF_THE_COLON	25	4.76185	0.00820313
WT_withdrawal_v_maintained	C2	WP_OXIDATIVE_PHOSPHORYLATION	55	4.74073	1.72312e-11
WT_withdrawal_v_maintained	C2	REACTOME_SELENOAMINO_ACID_METABOLISM	104	4.73046	2.88384e-07
WT_withdrawal_v_maintained	C5	GOBP_KILLING_BY_HOST_OF_SYMBIONT_CELLS	3	4.69728	0.0895243
WT_withdrawal_v_maintained	C5	GOCC_NADH_DEHYDROGENASE_COMPLEX	46	4.68607	1.45013e-10
WT_withdrawal_v_maintained	C2	REACTOME_CHYLOMICRON_CLEARANCE	3	4.68002	0.0535146
WT_withdrawal_v_maintained	C5	HP_ABNORMALITY_OF_KREBS_CYCLE_METABOLISM	14	4.64928	0.0234182
WT_withdrawal_v_maintained	C2	WP_ELECTRON_TRANSPORT_CHAIN_OXPHOS_SYSTEM_IN_MITOCHONDRIA	95	4.58806	2.30693e-14
WT_withdrawal_v_maintained	C5	HP_FLUCTUATIONS_IN_CONSCIOUSNESS	18	4.58761	0.000761143
WT_withdrawal_v_maintained	C2	REACTOME_EUKARYOTIC_TRANSLATION_INITIATION	114	4.58724	5.86232e-12
WT_withdrawal_v_maintained	C2	BILANGES_SERUM_AND_RAPAMYCIN_SENSITIVE_GENES	67	4.5819	8.14144e-09
WT_withdrawal_v_maintained	C2	REACTOME_MODULATION_BY_MTB_OF_HOST_IMMUNE_SYSTEM	6	4.57164	0.00832458
WT_withdrawal_v_maintained	C5	HP_ABNORMAL_ERYTHROCYTE_ENZYME_LEVEL	28	4.56725	0.00119023
WT_withdrawal_v_maintained	C2	REACTOME_NONSENSE_MEDIATED_DECAY_NMD	108	4.56057	2.11085e-07
WT_withdrawal_v_maintained	C5	GOCC_RESPIRASOME	85	4.53858	1.69677e-13
WT_withdrawal_v_maintained	C5	HP_EPISODIC_RESPIRATORY_DISTRESS	14	4.5362	0.0215941
WT_withdrawal_v_maintained	C5	GOMF_NADH_DEHYDROGENASE_ACTIVITY	44	4.52825	5.69814e-09
WT_withdrawal_v_maintained	C5	GOBP_GAS_TRANSPORT	6	4.52812	0.0350055
WT_withdrawal_v_maintained	C5	HP_ABNORMAL_BRAIN_LACTATE_LEVEL_BY_MRS	20	4.52553	6.69458e-05
WT_withdrawal_v_maintained	C2	REACTOME_FORMATION_OF_ATP_BY_CHEMIOSMOTIC_COUPLING	16	4.51405	0.000912795
WT_withdrawal_v_maintained	C5	GOCC_PROTON_TRANSPORTING_ATP_SYNTHASE_COMPLEX	16	4.51405	0.000912795
WT_withdrawal_v_maintained	C5	GOCC_POLYSOMAL_RIBOSOME	29	4.50722	0.0070622
WT_withdrawal_v_maintained	C5	HP_LACTICACIDURIA	16	4.41949	0.00145405
WT_withdrawal_v_maintained	C5	HP_NORMOCHROMIC_ANEMIA	31	4.39791	0.000127125
WT_withdrawal_v_maintained	C5	HP_METHEMOGLOBINEMIA	4	4.38312	0.0264274
WT_withdrawal_v_maintained	C5	HP_RETICULOCYTOPENIA	28	4.3807	0.00329933
WT_withdrawal_v_maintained	C5	GOMF_OXIDOREDUCTASE_ACTIVITY_ACTING_ON_NAD_P_H_QUINONE_OR_SIMILAR_COMPOUND_AS_ACCEPTOR	48	4.38002	1.90131e-10
WT_withdrawal_v_maintained	C5	GOBP_ATP_SYNTHESIS_COUPLED_ELECTRON_TRANSPORT	79	4.3339	4.98929e-12
WT_withdrawal_v_maintained	C5	GOBP_MITOCHONDRIAL_ELECTRON_TRANSPORT_NADH_TO_UBIQUINONE	48	4.32585	6.86774e-10
WT_withdrawal_v_maintained	C5	GOMF_STRUCTURAL_CONSTITUENT_OF_RIBOSOME	148	4.29089	2.28575e-12
WT_withdrawal_v_maintained	C2	SIMBULAN_UV_RESPONSE_NORMAL_UP	3	4.23636	0.0751315
WT_withdrawal_v_maintained	C5	HP_RETINAL_TELANGIECTASIA	24	4.18842	0.00182417
WT_withdrawal_v_maintained	C5	HP_ABNORMAL_CIRCULATING_NON_PROTEINOGENIC_AMINO_ACID_CONCENTRATION	15	4.17503	0.0441464
WT_withdrawal_v_maintained	C2	REACTOME_ACTIVATION_OF_THE_MRNA_UPON_BINDING_OF_THE_CAP_BINDING_COMPLEX_AND_EIFS_AND_SUBSEQUENT_BINDING_TO_43S	59	4.17123	3.29297e-10
WT_withdrawal_v_maintained	C5	HP_ABNORMAL_NUMBER_OF_ERYTHROID_PRECURSORS	33	4.15265	0.00103967
WT_withdrawal_v_maintained	C2	CHNG_MULTIPLE_MYELOMA_HYPERPLOID_UP	53	4.12899	1.25036e-06
WT_withdrawal_v_maintained	C2	TIEN_INTESTINE_PROBIOTICS_6HR_UP	47	4.10447	1.46362e-07
WT_withdrawal_v_maintained	C5	GOCC_SMALL_RIBOSOMAL_SUBUNIT	64	4.09932	1.96759e-06
WT_withdrawal_v_maintained	C5	GOMF_PROTON_CHANNEL_ACTIVITY	14	4.09312	0.00348322
WT_withdrawal_v_maintained	C5	GOMF_PROTON_TRANSPORTING_ATP_SYNTHASE_ACTIVITY_ROTATIONAL_MECHANISM	14	4.09312	0.00348322
WT_withdrawal_v_maintained	C2	WHITESIDE_CISPLATIN_RESISTANCE_DN	10	4.08342	0.00534133
WT_withdrawal_v_maintained	C5	GOBP_ANTIMICROBIAL_HUMORAL_IMMUNE_RESPONSE_MEDIATED_BY_ANTIMICROBIAL_PEPTIDE	8	4.08222	0.0515653
WT_withdrawal_v_maintained	C2	PECE_MAMMARY_STEM_CELL_UP	114	4.06908	1.72312e-11
WT_withdrawal_v_maintained	C2	REACTOME_TRANSPORT_OF_CONNEXONS_TO_THE_PLASMA_MEMBRANE	11	4.04837	0.000163117
WT_withdrawal_v_maintained	C5	GOBP_AMYLIN_RECEPTOR_SIGNALING_PATHWAY	3	4.04544	0.0651146
WT_withdrawal_v_maintained	C5	GOBP_MITOCHONDRIAL_ATP_SYNTHESIS_COUPLED_PROTON_TRANSPORT	15	4.04149	0.00438442
WT_withdrawal_v_maintained	C5	HP_OSTEOSARCOMA	30	4.01386	0.01539
WT_withdrawal_v_maintained	C5	HP_APLASIA_HYPOPLASIA_OF_THE_CEREBRAL_WHITE_MATTER	17	3.99379	0.0801494
WT_withdrawal_v_maintained	C2	HOLLEMAN_VINCRISTINE_RESISTANCE_B_ALL_DN	14	3.98559	0.0118876
WT_withdrawal_v_maintained	C5	HP_INCREASED_MEAN_CORPUSCULAR_VOLUME	32	3.98087	0.00289687
WT_withdrawal_v_maintained	C5	GOMF_MHC_CLASS_II_PROTEIN_BINDING	2	3.97767	0.0805645
WT_withdrawal_v_maintained	C5	HP_ADENOCARCINOMA_OF_THE_INTESTINES	30	3.97192	0.0417127
WT_withdrawal_v_maintained	C5	GOCC_RIBOSOMAL_SUBUNIT	163	3.96895	4.98929e-12
WT_withdrawal_v_maintained	C5	HP_ABNORMAL_HEMOGLOBIN	37	3.96334	0.00132589
WT_withdrawal_v_maintained	C5	HP_PSYCHOTIC_MENTATION	17	3.94282	0.0650169
WT_withdrawal_v_maintained	C5	GOBP_NEGATIVE_REGULATION_OF_AMYLOID_FIBRIL_FORMATION	10	3.92734	0.0016798
WT_withdrawal_v_maintained	C5	HP_ABNORMAL_MITOCHONDRIA_IN_MUSCLE_TISSUE	37	3.92034	6.68706e-07
WT_withdrawal_v_maintained	C2	WP_MITOCHONDRIAL_COMPLEX_IV_ASSEMBLY	32	3.90814	0.00118265
WT_withdrawal_v_maintained	C2	TONKS_TARGETS_OF_RUNX1_RUNX1T1_FUSION_SUSTAINED_IN_MONOCYTE_DN	5	3.88814	0.0916301
WT_withdrawal_v_maintained	C5	GOBP_POSITIVE_REGULATION_OF_DEFENSE_RESPONSE_TO_BACTERIUM	3	3.86691	0.0251731
WT_withdrawal_v_maintained	C2	REACTOME_CELLULAR_RESPONSE_TO_STARVATION	139	3.86411	1.20278e-07
WT_withdrawal_v_maintained	C5	GOCC_LARGE_RIBOSOMAL_SUBUNIT	102	3.84588	3.00483e-11
WT_withdrawal_v_maintained	C5	GOCC_ASTROCYTE_END_FOOT	6	3.8374	0.0459923
WT_withdrawal_v_maintained	C2	REACTOME_REGULATION_OF_EXPRESSION_OF_SLITS_AND_ROBOS	154	3.81468	4.9129e-11
WT_withdrawal_v_maintained	C5	GOBP_ATP_SYNTHESIS_COUPLED_PROTON_TRANSPORT	20	3.80319	0.002229
WT_withdrawal_v_maintained	C2	GOERING_BLOOD_HDL_CHOLESTEROL_QTL_CIS	7	3.78881	0.0143074
WT_withdrawal_v_maintained	C5	GOBP_POSITIVE_REGULATION_OF_INFLAMMATORY_RESPONSE_TO_ANTIGENIC_STIMULUS	4	3.7888	0.0142571
WT_withdrawal_v_maintained	C5	HP_PARTIAL_DUPLICATION_OF_THE_PHALANX_OF_HAND	33	3.78685	0.00467196
WT_withdrawal_v_maintained	C5	HP_CEREBRAL_AMYLOID_ANGIOPATHY	5	3.78541	0.0439878
WT_withdrawal_v_maintained	C2	REACTOME_RESPIRATORY_ELECTRON_TRANSPORT_ATP_SYNTHESIS_BY_CHEMIOSMOTIC_COUPLING_AND_HEAT_PRODUCTION_BY_UNCOUPLING_PROTEINS	120	3.78113	1.72312e-11
WT_withdrawal_v_maintained	C2	REACTOME_RESPIRATORY_ELECTRON_TRANSPORT	100	3.76527	8.69865e-11
WT_withdrawal_v_maintained	C2	REACTOME_COMPLEX_I_BIOGENESIS	55	3.76311	7.19822e-08
WT_withdrawal_v_maintained	C5	GOMF_ELECTRON_TRANSFER_ACTIVITY	97	3.75397	8.55862e-11
WT_withdrawal_v_maintained	C2	MOOTHA_VOXPHOS	82	3.74744	5.33102e-10
WT_withdrawal_v_maintained	C2	HOLLEMAN_VINCRISTINE_RESISTANCE_ALL_DN	19	3.73992	0.00453394
WT_withdrawal_v_maintained	C2	BILANGES_SERUM_RESPONSE_TRANSLATION	28	3.72816	0.000912795
WT_withdrawal_v_maintained	C2	REACTOME_INFLUENZA_INFECTION	143	3.7172	2.91611e-06
WT_withdrawal_v_maintained	C5	HP_PROGRESSIVE_SENSORINEURAL_HEARING_IMPAIRMENT	23	3.71628	0.000246037
WT_withdrawal_v_maintained	C5	GOBP_OXIDATIVE_PHOSPHORYLATION	115	3.71055	1.03653e-11
WT_withdrawal_v_maintained	C5	HP_AORTIC_ATHEROSCLEROTIC_LESION	4	3.70203	0.0292018
WT_withdrawal_v_maintained	C5	HP_BLURRED_VISION	25	3.65557	0.0489511
WT_withdrawal_v_maintained	C5	GOCC_RIBOSOME	189	3.64838	7.06254e-11
WT_withdrawal_v_maintained	C5	GOMF_OXIDOREDUCTASE_ACTIVITY_ACTING_ON_DIPHENOLS_AND_RELATED_SUBSTANCES_AS_DONORS	8	3.6455	0.0482167
WT_withdrawal_v_maintained	C5	GOBP_SEQUESTERING_OF_ACTIN_MONOMERS	5	3.64018	0.0412568
WT_withdrawal_v_maintained	C2	LEIN_ASTROCYTE_MARKERS	32	3.63763	6.38297e-08
WT_withdrawal_v_maintained	C5	GOBP_RESPIRATORY_ELECTRON_TRANSPORT_CHAIN	98	3.63349	4.07501e-10
WT_withdrawal_v_maintained	C2	NATSUME_RESPONSE_TO_INTERFERON_BETA_DN	38	3.63264	5.56434e-07
WT_withdrawal_v_maintained	C5	GOBP_CYTOPLASMIC_TRANSLATION	137	3.62323	6.68652e-08
WT_withdrawal_v_maintained	C5	GOCC_INNER_MITOCHONDRIAL_MEMBRANE_PROTEIN_COMPLEX	133	3.61664	1.01292e-10
WT_withdrawal_v_maintained	C2	REACTOME_GAP_JUNCTION_ASSEMBLY	13	3.60259	0.00015607
WT_withdrawal_v_maintained	C2	WP_MITOCHONDRIAL_COMPLEX_I_ASSEMBLY_MODEL_OXPHOS_SYSTEM	54	3.59153	3.8223e-07
WT_withdrawal_v_maintained	C5	GOMF_PEROXIREDOXIN_ACTIVITY	8	3.57127	0.0010634
WT_withdrawal_v_maintained	C5	HP_SLOW_DECREASE_IN_VISUAL_ACUITY	27	3.56854	0.00522248
WT_withdrawal_v_maintained	C2	BIOCARTA_CTL_PATHWAY	3	3.56359	0.0843697
WT_withdrawal_v_maintained	C5	GOMF_CARBONYL_REDUCTASE_NADPH_ACTIVITY	4	3.56077	0.0426132
WT_withdrawal_v_maintained	C5	GOMF_STRUCTURAL_CONSTITUENT_OF_POSTSYNAPTIC_ACTIN_CYTOSKELETON	3	3.5597	0.0497477
WT_withdrawal_v_maintained	C5	GOBP_HYDROGEN_PEROXIDE_CATABOLIC_PROCESS	13	3.54684	0.00245541
WT_withdrawal_v_maintained	C2	WP_MITOCHONDRIAL_COMPLEX_III_ASSEMBLY	16	3.54507	0.00680461
WT_withdrawal_v_maintained	C5	GOCC_HIGH_DENSITY_LIPOPROTEIN_PARTICLE	6	3.54434	0.0248911
WT_withdrawal_v_maintained	C5	GOCC_ENDOCYTIC_VESICLE_LUMEN	12	3.51317	0.000740511
WT_withdrawal_v_maintained	C2	BIOCARTA_MHC_PATHWAY	7	3.51074	0.0121764
WT_withdrawal_v_maintained	C5	HP_EXERCISE_INDUCED_RHABDOMYOLYSIS	4	3.49665	0.0396642
WT_withdrawal_v_maintained	C5	GOBP_POSITIVE_REGULATION_OF_NAD_P_H_OXIDASE_ACTIVITY	6	3.47193	0.0108232
WT_withdrawal_v_maintained	C5	GOBP_REGULATION_OF_NAD_P_H_OXIDASE_ACTIVITY	6	3.47193	0.0108232
WT_withdrawal_v_maintained	C2	CAVARD_LIVER_CANCER_MALIGNANT_VS_BENIGN	14	3.45462	0.00465822
WT_withdrawal_v_maintained	C2	HOLLEMAN_ASPARAGINASE_RESISTANCE_B_ALL_UP	24	3.4476	0.000514958
WT_withdrawal_v_maintained	C5	GOMF_GLUTATHIONE_PEROXIDASE_ACTIVITY	10	3.43095	0.0487884
WT_withdrawal_v_maintained	C5	GOBP_NADH_DEHYDROGENASE_COMPLEX_ASSEMBLY	55	3.42625	2.15994e-06
WT_withdrawal_v_maintained	C5	GOMF_SMALL_RIBOSOMAL_SUBUNIT_RRNA_BINDING	8	3.42328	0.0177413
WT_withdrawal_v_maintained	C5	GOBP_STRESS_RESPONSE_TO_METAL_ION	8	3.42074	0.0531697
WT_withdrawal_v_maintained	C5	HP_OPTIC_NEUROPATHY	50	3.41846	4.88173e-08
WT_withdrawal_v_maintained	C2	GNATENKO_PLATELET_SIGNATURE	31	3.41758	1.65817e-08
WT_withdrawal_v_maintained	C5	HP_NONIMMUNE_HYDROPS_FETALIS	38	3.41649	0.00474197
WT_withdrawal_v_maintained	C2	LUI_THYROID_CANCER_CLUSTER_3	27	3.41161	1.11473e-06
WT_withdrawal_v_maintained	C2	VIETOR_IFRD1_TARGETS	17	3.41158	1.7027e-06
WT_withdrawal_v_maintained	C2	WP_CELLULAR_PROTEOSTASIS	6	3.40972	0.074663
WT_withdrawal_v_maintained	C5	HP_PROXIMAL_TUBULOPATHY	45	3.38803	0.000163142
WT_withdrawal_v_maintained	C5	HP_EPISODIC_VOMITING	33	3.37326	0.000327084
WT_withdrawal_v_maintained	C5	GOMF_SELENIUM_BINDING	6	3.37306	0.0228538
WT_withdrawal_v_maintained	C2	IIZUKA_LIVER_CANCER_PROGRESSION_L0_L1_DN	16	3.36556	9.45899e-05
WT_withdrawal_v_maintained	C5	GOMF_WATER_CHANNEL_ACTIVITY	2	3.34826	0.0891391
WT_withdrawal_v_maintained	C5	GOMF_WATER_TRANSMEMBRANE_TRANSPORTER_ACTIVITY	2	3.34826	0.0891391
WT_withdrawal_v_maintained	C5	HP_RECURRENT_PAROXYSMAL_HEADACHE	25	3.33304	0.000132687
WT_withdrawal_v_maintained	C2	KORKOLA_CHORIOCARCINOMA_UP	5	3.32947	0.0793911
WT_withdrawal_v_maintained	C5	GOCC_IRON_SULFUR_CLUSTER_ASSEMBLY_COMPLEX	4	3.32515	0.0446612
WT_withdrawal_v_maintained	C2	DIRMEIER_LMP1_RESPONSE_LATE_DN	22	3.31845	0.000866092
WT_withdrawal_v_maintained	C5	HP_VASCULAR_TORTUOSITY	24	3.31805	0.0186682
WT_withdrawal_v_maintained	C5	GOCC_LSM2_8_COMPLEX	7	3.30815	0.0283873
WT_withdrawal_v_maintained	C5	GOMF_COPPER_CHAPERONE_ACTIVITY	5	3.30557	0.0779827
WT_withdrawal_v_maintained	C2	ABE_INNER_EAR	35	3.30383	2.46653e-06
WT_withdrawal_v_maintained	C5	HP_MITOCHONDRIAL_MYOPATHY	51	3.29828	7.0409e-05
WT_withdrawal_v_maintained	C5	GOBP_REGULATION_OF_AMYLOID_FIBRIL_FORMATION	12	3.28646	0.00397691
WT_withdrawal_v_maintained	C2	REACTOME_COOPERATION_OF_PREFOLDIN_AND_TRIC_CCT_IN_ACTIN_AND_TUBULIN_FOLDING	23	3.27947	3.49682e-07
WT_withdrawal_v_maintained	C5	GOMF_OXIDOREDUCTASE_ACTIVITY_ACTING_ON_NAD_P_H	67	3.27737	1.95666e-06
WT_withdrawal_v_maintained	C2	GERHOLD_RESPONSE_TO_TZD_DN	11	3.27426	0.0223137
WT_withdrawal_v_maintained	C2	DAZARD_UV_RESPONSE_CLUSTER_G4	13	3.27416	1.10908e-05
WT_withdrawal_v_maintained	C5	GOBP_POSITIVE_REGULATION_OF_EXTRACELLULAR_MATRIX_CONSTITUENT_SECRETION	4	3.26541	0.0660779
WT_withdrawal_v_maintained	C5	GOBP_REGULATION_OF_IRON_ION_TRANSPORT	6	3.25941	0.0251731
WT_withdrawal_v_maintained	C2	TAKAO_RESPONSE_TO_UVB_RADIATION_UP	74	3.25196	9.65987e-09
WT_withdrawal_v_maintained	C5	HP_HYPOTHERMIA	23	3.24499	0.0252415
WT_withdrawal_v_maintained	C2	NGO_MALIGNANT_GLIOMA_1P_LOH	14	3.23819	5.63198e-06
WT_withdrawal_v_maintained	C5	GOCC_OXIDOREDUCTASE_COMPLEX	99	3.23496	1.10033e-10
WT_withdrawal_v_maintained	C2	REACTOME_FORMATION_OF_TUBULIN_FOLDING_INTERMEDIATES_BY_CCT_TRIC	16	3.23402	9.59218e-06
WT_withdrawal_v_maintained	C5	GOMF_PROTEIN_TAG	11	3.22137	0.0004681
WT_withdrawal_v_maintained	C2	MODY_HIPPOCAMPUS_PRENATAL	35	3.21205	0.000178944
WT_withdrawal_v_maintained	C2	BLANCO_MELO_MERS_COV_INFECTION_MCR5_CELLS_DN	20	3.20956	0.00123749
WT_withdrawal_v_maintained	C2	DAZARD_UV_RESPONSE_CLUSTER_G1	49	3.20294	1.21744e-05
WT_withdrawal_v_maintained	C5	HP_ABNORMAL_MEAN_CORPUSCULAR_VOLUME	41	3.18858	0.00932319
WT_withdrawal_v_maintained	C5	HP_THROMBOCYTOSIS	45	3.18152	0.0108922
WT_withdrawal_v_maintained	C5	GOBP_POSITIVE_REGULATION_OF_CYCLIC_NUCLEOTIDE_PHOSPHODIESTERASE_ACTIVITY	4	3.17244	0.0201991
WT_withdrawal_v_maintained	C5	GOBP_PERIPHERAL_NERVOUS_SYSTEM_AXON_REGENERATION	6	3.17	0.00622377
WT_withdrawal_v_maintained	C2	YAMASHITA_LIVER_CANCER_WITH_EPCAM_UP	44	3.16396	0.0104116
WT_withdrawal_v_maintained	C2	KIM_LRRC3B_TARGETS	19	3.1537	0.000305015
WT_withdrawal_v_maintained	C5	GOCC_PROTEASOME_CORE_COMPLEX_BETA_SUBUNIT_COMPLEX	9	3.14821	0.000401072
WT_withdrawal_v_maintained	C5	GOCC_PROTON_TRANSPORTING_TWO_SECTOR_ATPASE_COMPLEX_PROTON_TRANSPORTING_DOMAIN	20	3.14692	0.0179095
WT_withdrawal_v_maintained	C5	HP_DUPLICATION_OF_THUMB_PHALANX	43	3.14391	0.0118876
WT_withdrawal_v_maintained	C2	LUI_TARGETS_OF_PAX8_PPARG_FUSION	32	3.14138	8.33838e-08
WT_withdrawal_v_maintained	C5	GOBP_ELECTRON_TRANSPORT_CHAIN	129	3.09149	8.14144e-09
WT_withdrawal_v_maintained	C2	MIKHAYLOVA_OXIDATIVE_STRESS_RESPONSE_VIA_VHL_DN	6	3.09102	0.0132641
WT_withdrawal_v_maintained	C5	HP_BASAL_GANGLIA_GLIOSIS	11	3.09003	0.0877095
WT_withdrawal_v_maintained	C5	GOBP_HEAT_ACCLIMATION	4	3.08167	0.0818387
WT_withdrawal_v_maintained	C5	GOBP_RESPONSE_TO_MERCURY_ION	5	3.08043	0.0847541
WT_withdrawal_v_maintained	C2	ANDERSEN_LIVER_CANCER_KRT19_UP	28	3.07872	0.00290779
WT_withdrawal_v_maintained	C5	HP_ABNORMAL_CIRCULATING_PHENYLALANINE_CONCENTRATION	3	3.07625	0.0997308
WT_withdrawal_v_maintained	C2	REACTOME_SIGNALING_BY_ROBO_RECEPTORS	195	3.07285	6.68692e-07
WT_withdrawal_v_maintained	C5	GOCC_PREFOLDIN_COMPLEX	7	3.07028	0.0761116
WT_withdrawal_v_maintained	C5	GOBP_POSITIVE_REGULATION_OF_INTRACELLULAR_LIPID_TRANSPORT	3	3.06672	0.0280794
WT_withdrawal_v_maintained	C2	REACTOME_CHAPERONE_MEDIATED_AUTOPHAGY	20	3.06555	0.00152287
WT_withdrawal_v_maintained	C2	BIOCARTA_CLASSIC_PATHWAY	6	3.05674	0.0296717
WT_withdrawal_v_maintained	C5	HP_INTESTINAL_PSEUDO_OBSTRUCTION	21	3.05119	0.0614929
WT_withdrawal_v_maintained	C5	GOMF_CUPROUS_ION_BINDING	7	3.04266	0.0897823
WT_withdrawal_v_maintained	C2	FLOTHO_PEDIATRIC_ALL_THERAPY_RESPONSE_UP	46	3.03552	0.000243182
WT_withdrawal_v_maintained	C5	GOBP_ANTIMICROBIAL_HUMORAL_RESPONSE	16	3.03204	0.0361411
WT_withdrawal_v_maintained	C5	GOBP_RESPONSE_TO_SELENIUM_ION	8	3.02552	0.0104116
WT_withdrawal_v_maintained	C5	HP_MUSCLE_ABNORMALITY_RELATED_TO_MITOCHONDRIAL_DYSFUNCTION	64	3.00909	0.000395099
WT_withdrawal_v_maintained	C5	HP_ABNORMAL_METABOLIC_BRAIN_IMAGING_BY_MRS	35	3.00388	0.000675107
WT_withdrawal_v_maintained	C5	GOBP_ANDROGEN_CATABOLIC_PROCESS	2	2.99112	0.0595085
WT_withdrawal_v_maintained	C2	REACTOME_THE_CITRIC_ACID_TCA_CYCLE_AND_RESPIRATORY_ELECTRON_TRANSPORT	165	2.98649	6.86774e-10
WT_withdrawal_v_maintained	C5	HP_FOCAL_T2_HYPERINTENSE_BASAL_GANGLIA_LESION	40	2.98215	0.000144105
WT_withdrawal_v_maintained	C2	MATZUK_FERTILIZATION	5	2.98011	0.025808
WT_withdrawal_v_maintained	C5	GOCC_RAGULATOR_COMPLEX	5	2.9683	0.0308182
WT_withdrawal_v_maintained	C5	HP_SPRENGEL_ANOMALY	45	2.96818	0.0050204
WT_withdrawal_v_maintained	C5	GOBP_AEROBIC_RESPIRATION	156	2.95909	4.97617e-10
WT_withdrawal_v_maintained	C5	GOMF_C3HC4_TYPE_RING_FINGER_DOMAIN_BINDING	5	2.95765	0.0374192
WT_withdrawal_v_maintained	C5	GOMF_OXYGEN_BINDING	11	2.95728	0.0414898
WT_withdrawal_v_maintained	C5	GOBP_INTERMEDIATE_FILAMENT_BUNDLE_ASSEMBLY	3	2.95726	0.0334344
WT_withdrawal_v_maintained	C2	REACTOME_POST_CHAPERONIN_TUBULIN_FOLDING_PATHWAY	15	2.94643	0.00784444
WT_withdrawal_v_maintained	C5	HP_CENTRAL_SCOTOMA	33	2.94393	0.0962136
WT_withdrawal_v_maintained	C2	WANG_ESOPHAGUS_CANCER_PROGRESSION_UP	6	2.92238	0.0526354
WT_withdrawal_v_maintained	C5	GOBP_ATP_BIOSYNTHETIC_PROCESS	39	2.9187	0.0026428
WT_withdrawal_v_maintained	C2	HILLION_HMGA1B_TARGETS	70	2.91849	1.01217e-08
WT_withdrawal_v_maintained	C5	GOCC_PROTEIN_COMPLEX_INVOLVED_IN_CELL_MATRIX_ADHESION	3	2.91517	0.0674209
WT_withdrawal_v_maintained	C2	REACTOME_PTK6_REGULATES_RTKS_AND_THEIR_EFFECTORS_AKT1_AND_DOK1	7	2.91482	0.0563397
WT_withdrawal_v_maintained	C5	GOMF_ANTIOXIDANT_ACTIVITY	46	2.91125	1.19925e-06
WT_withdrawal_v_maintained	C2	HONMA_DOCETAXEL_RESISTANCE	32	2.9085	5.36043e-06
WT_withdrawal_v_maintained	C5	HP_RAGGED_RED_MUSCLE_FIBERS	41	2.9066	0.0202227
WT_withdrawal_v_maintained	C2	REACTOME_UPTAKE_AND_FUNCTION_OF_DIPHTHERIA_TOXIN	5	2.90537	0.00984524
WT_withdrawal_v_maintained	C5	GOCC_U6_SNRNP	8	2.90524	0.0434543
WT_withdrawal_v_maintained	C2	HSIAO_HOUSEKEEPING_GENES	359	2.9033	1.47806e-20
WT_withdrawal_v_maintained	C5	GOCC_LOW_DENSITY_LIPOPROTEIN_PARTICLE	6	2.89568	0.0148942
WT_withdrawal_v_maintained	C2	REACTOME_RRNA_PROCESSING	185	2.89405	0.0011627
WT_withdrawal_v_maintained	C5	HP_FOCAL_T2_HYPERINTENSE_BRAINSTEM_LESION	32	2.89272	0.000125212
WT_withdrawal_v_maintained	C2	REACTOME_TRANSLATION	278	2.88676	2.63793e-10
WT_withdrawal_v_maintained	C5	HP_PAROXYSMAL_INVOLUNTARY_EYE_MOVEMENTS	34	2.88577	2.53492e-05
WT_withdrawal_v_maintained	C2	HILLION_HMGA1_TARGETS	64	2.87805	1.57817e-06
WT_withdrawal_v_maintained	C5	GOMF_OXIDOREDUCTASE_ACTIVITY_ACTING_ON_PEROXIDE_AS_ACCEPTOR	29	2.86974	0.000912795
WT_withdrawal_v_maintained	C2	POMEROY_MEDULLOBLASTOMA_PROGNOSIS_DN	37	2.86973	0.00117113
WT_withdrawal_v_maintained	C5	HP_INCREASED_CSF_LACTATE	85	2.8692	6.10914e-05
WT_withdrawal_v_maintained	C5	HP_SLOW_PUPILLARY_LIGHT_RESPONSE	6	2.86904	0.0196592
WT_withdrawal_v_maintained	C2	REACTOME_PREVENTION_OF_PHAGOSOMAL_LYSOSOMAL_FUSION	7	2.86778	0.0296288
WT_withdrawal_v_maintained	C5	GOCC_MHC_PROTEIN_COMPLEX	8	2.86588	0.0125157
WT_withdrawal_v_maintained	C2	TIEN_INTESTINE_PROBIOTICS_2HR_UP	25	2.86559	0.0145357
WT_withdrawal_v_maintained	C2	HOUSTIS_ROS	29	2.86402	0.00033757
WT_withdrawal_v_maintained	C5	GOCC_CONNEXIN_COMPLEX	4	2.86038	0.0445182
WT_withdrawal_v_maintained	C5	GOMF_GAP_JUNCTION_CHANNEL_ACTIVITY_INVOLVED_IN_CELL_COMMUNICATION_BY_ELECTRICAL_COUPLING	4	2.86038	0.0445182
WT_withdrawal_v_maintained	C5	GOCC_POLYSOME	59	2.85102	0.0122015
WT_withdrawal_v_maintained	C5	GOBP_ELASTIN_METABOLIC_PROCESS	4	2.84055	0.0410714
WT_withdrawal_v_maintained	C5	GOBP_CELLULAR_DETOXIFICATION_OF_ALDEHYDE	5	2.82843	0.0381714
WT_withdrawal_v_maintained	C5	GOCC_SPERM_HEAD	3	2.82611	0.0528995
WT_withdrawal_v_maintained	C5	GOBP_MITOCHONDRIAL_RESPIRATORY_CHAIN_COMPLEX_ASSEMBLY	85	2.82576	3.23401e-06
WT_withdrawal_v_maintained	C5	HP_MACROCYTIC_ANEMIA	51	2.8204	0.0082484
WT_withdrawal_v_maintained	C2	LUI_THYROID_CANCER_CLUSTER_4	6	2.79366	0.074663
WT_withdrawal_v_maintained	C2	REACTOME_CRISTAE_FORMATION	27	2.78262	0.0115153
WT_withdrawal_v_maintained	C5	GOCC_PICLN_SM_PROTEIN_COMPLEX	6	2.78184	0.0687746
WT_withdrawal_v_maintained	C2	NEBEN_AML_WITH_FLT3_OR_NRAS_DN	9	2.78135	0.0470457
WT_withdrawal_v_maintained	C5	GOCC_MITOCHONDRIAL_PROTEIN_CONTAINING_COMPLEX	251	2.77803	1.94581e-11
WT_withdrawal_v_maintained	C5	GOBP_POSITIVE_REGULATION_OF_LOW_DENSITY_LIPOPROTEIN_RECEPTOR_ACTIVITY	3	2.77723	0.0135622
WT_withdrawal_v_maintained	C5	GOMF_THREONINE_TYPE_ENDOPEPTIDASE_ACTIVITY	11	2.77338	0.0012746
WT_withdrawal_v_maintained	C2	LUI_THYROID_CANCER_PAX8_PPARG_DN	44	2.7629	7.63876e-10
WT_withdrawal_v_maintained	C2	ONGUSAHA_BRCA1_TARGETS_UP	9	2.75939	0.00354005
WT_withdrawal_v_maintained	C5	GOBP_ANTIGEN_PROCESSING_AND_PRESENTATION_OF_PEPTIDE_ANTIGEN_VIA_MHC_CLASS_IB	5	2.75836	0.060307
WT_withdrawal_v_maintained	C5	GOCC_RNA_POLYMERASE_II_CORE_COMPLEX	13	2.75794	0.00742648
WT_withdrawal_v_maintained	C5	GOCC_CYTOPLASMIC_SIDE_OF_LYSOSOMAL_MEMBRANE	6	2.74775	0.0439099
WT_withdrawal_v_maintained	C5	GOCC_PROTON_TRANSPORTING_TWO_SECTOR_ATPASE_COMPLEX	37	2.74496	5.18369e-06
WT_withdrawal_v_maintained	C2	LEE_LIVER_CANCER_MYC_UP	38	2.73741	1.23382e-05
WT_withdrawal_v_maintained	C2	WP_MACROPHAGE_MARKERS	4	2.73653	0.0629293
WT_withdrawal_v_maintained	C2	MOOTHA_ROS	6	2.7336	0.0540058
WT_withdrawal_v_maintained	C2	REACTOME_DETOXIFICATION_OF_REACTIVE_OXYGEN_SPECIES	25	2.73227	1.31058e-05
WT_withdrawal_v_maintained	C2	LI_AMPLIFIED_IN_LUNG_CANCER	138	2.7219	1.68618e-13
WT_withdrawal_v_maintained	C5	GOCC_MHC_CLASS_I_PROTEIN_COMPLEX	7	2.72164	0.0231914
WT_withdrawal_v_maintained	C2	LUI_THYROID_CANCER_CLUSTER_5	8	2.72048	0.00396434
WT_withdrawal_v_maintained	C2	WP_NONALCOHOLIC_FATTY_LIVER_DISEASE	132	2.71107	2.11085e-07
WT_withdrawal_v_maintained	C2	YAO_TEMPORAL_RESPONSE_TO_PROGESTERONE_CLUSTER_13	165	2.7041	1.08834e-12
WT_withdrawal_v_maintained	C5	GOMF_RRNA_BINDING	59	2.69992	0.00351895
WT_withdrawal_v_maintained	C5	HP_LIMITED_EXTRAOCULAR_MOVEMENTS	10	2.69805	0.02774
WT_withdrawal_v_maintained	C2	CALVET_IRINOTECAN_SENSITIVE_VS_REVERTED_UP	5	2.69164	0.0252415
WT_withdrawal_v_maintained	C2	DACOSTA_LOW_DOSE_UV_RESPONSE_VIA_ERCC3_XPCS_DN	6	2.69123	0.00313672
WT_withdrawal_v_maintained	C5	GOBP_GRANZYME_MEDIATED_PROGRAMMED_CELL_DEATH_SIGNALING_PATHWAY	4	2.68742	0.0829926
WT_withdrawal_v_maintained	C5	GOBP_HYDROGEN_PEROXIDE_METABOLIC_PROCESS	28	2.68712	0.0041649
WT_withdrawal_v_maintained	C2	MIKHAYLOVA_OXIDATIVE_STRESS_RESPONSE_VIA_VHL_UP	7	2.68502	0.0434543
WT_withdrawal_v_maintained	C2	GALE_APL_WITH_FLT3_MUTATED_DN	14	2.68281	0.000498375
WT_withdrawal_v_maintained	C2	MOREIRA_RESPONSE_TO_TSA_UP	24	2.68021	8.10741e-06
WT_withdrawal_v_maintained	C2	FOURNIER_ACINAR_DEVELOPMENT_LATE_UP	8	2.67607	0.0850915
WT_withdrawal_v_maintained	C5	GOBP_PROTON_TRANSMEMBRANE_TRANSPORT	105	2.67538	1.81821e-05
WT_withdrawal_v_maintained	C2	ZHANG_ANTIVIRAL_RESPONSE_TO_RIBAVIRIN_UP	20	2.66486	0.000132365
WT_withdrawal_v_maintained	C2	WP_HIF1A_AND_PPARG_REGULATION_OF_GLYCOLYSIS	6	2.65414	0.0396325
WT_withdrawal_v_maintained	C5	GOMF_S100_PROTEIN_BINDING	12	2.65394	0.0226861
WT_withdrawal_v_maintained	C5	GOBP_RIBOSOME_ASSEMBLY	52	2.64141	0.00699781
WT_withdrawal_v_maintained	C5	GOBP_RESPONSE_TO_COPPER_ION	22	2.64124	0.0421163
WT_withdrawal_v_maintained	C5	GOBP_REGULATION_OF_EXTRACELLULAR_MATRIX_CONSTITUENT_SECRETION	8	2.63862	0.053842
WT_withdrawal_v_maintained	C5	GOBP_REGULATION_OF_PROTEIN_FOLDING	8	2.63555	0.0103653
WT_withdrawal_v_maintained	C2	CHICAS_RB1_TARGETS_LOW_SERUM	69	2.63553	0.00179949
WT_withdrawal_v_maintained	C2	JIANG_AGING_HYPOTHALAMUS_UP	44	2.63476	9.29547e-05
WT_withdrawal_v_maintained	C5	HP_ABNORMAL_RETICULOCYTE_MORPHOLOGY	53	2.63394	0.0505668
WT_withdrawal_v_maintained	C5	HP_PROGRESSIVE_HEARING_IMPAIRMENT	33	2.63224	0.0111253
WT_withdrawal_v_maintained	C2	DEMAGALHAES_AGING_UP	40	2.62755	5.98686e-09
WT_withdrawal_v_maintained	C5	GOMF_PRIMARY_ACTIVE_TRANSMEMBRANE_TRANSPORTER_ACTIVITY	131	2.62581	1.68451e-06
WT_withdrawal_v_maintained	C2	MARTINEZ_RESPONSE_TO_TRABECTEDIN_UP	59	2.62547	1.62758e-07
WT_withdrawal_v_maintained	C5	GOMF_INTRAMOLECULAR_OXIDOREDUCTASE_ACTIVITY_TRANSPOSING_C_C_BONDS	10	2.6191	0.0044556
WT_withdrawal_v_maintained	C2	WILSON_PROTEASES_AT_TUMOR_BONE_INTERFACE_DN	2	2.61054	0.0492782
WT_withdrawal_v_maintained	C5	HP_BASAL_GANGLIA_CALCIFICATION	31	2.60634	0.0751418
WT_withdrawal_v_maintained	C5	GOBP_CELLULAR_RESPIRATION	189	2.59758	9.67751e-09
WT_withdrawal_v_maintained	C5	GOCC_PROTEASOME_CORE_COMPLEX	17	2.5895	5.30376e-06
WT_withdrawal_v_maintained	C5	GOCC_NEUROFILAMENT	8	2.58762	0.0319282
WT_withdrawal_v_maintained	C5	GOBP_PROTEIN_INSERTION_INTO_MITOCHONDRIAL_INNER_MEMBRANE	12	2.58722	0.0418897
WT_withdrawal_v_maintained	C5	HP_ABNORMAL_CIRCULATING_PYRUVATE_FAMILY_AMINO_ACID_CONCENTRATION	39	2.57856	0.037214
WT_withdrawal_v_maintained	C5	GOBP_METHYLGLYOXAL_METABOLIC_PROCESS	5	2.57765	0.0369368
WT_withdrawal_v_maintained	C5	GOBP_ACTIN_MYOSIN_FILAMENT_SLIDING	2	2.56046	0.0781627
WT_withdrawal_v_maintained	C5	GOMF_PROTON_TRANSMEMBRANE_TRANSPORTER_ACTIVITY	88	2.55918	0.000151899
WT_withdrawal_v_maintained	C5	GOMF_QUINONE_BINDING	13	2.55831	0.00899293
WT_withdrawal_v_maintained	C5	HP_PROFOUND_SENSORINEURAL_HEARING_IMPAIRMENT	5	2.5583	0.0428068
WT_withdrawal_v_maintained	C2	NADLER_OBESITY_UP	47	2.55068	4.9808e-10
WT_withdrawal_v_maintained	C5	HP_ABNORMAL_BRAINSTEM_MRI_SIGNAL_INTENSITY	37	2.55008	0.00159431
WT_withdrawal_v_maintained	C2	FU_INTERACT_WITH_ALKBH8	12	2.54665	0.00218375
WT_withdrawal_v_maintained	C5	HP_ABNORMAL_CSF_METABOLITE_LEVEL	102	2.54566	0.000406272
WT_withdrawal_v_maintained	C2	REACTOME_AGGREPHAGY	31	2.54276	0.00334474
WT_withdrawal_v_maintained	C5	HP_ABNORMAL_CSF_PROTEIN_LEVEL	42	2.54081	0.00383539
WT_withdrawal_v_maintained	C5	GOBP_CELLULAR_OXIDANT_DETOXIFICATION	53	2.53864	1.23382e-05
WT_withdrawal_v_maintained	C5	GOBP_POSITIVE_REGULATION_OF_PLASMINOGEN_ACTIVATION	5	2.53518	0.0113892
WT_withdrawal_v_maintained	C2	LIANG_HEMATOPOIESIS_STEM_CELL_NUMBER_QTL	13	2.5347	0.0441464
WT_withdrawal_v_maintained	C5	GOBP_ATP_METABOLIC_PROCESS	212	2.53468	1.78427e-07
WT_withdrawal_v_maintained	C5	GOBP_EOSINOPHIL_ACTIVATION	5	2.53412	0.00383223
WT_withdrawal_v_maintained	C2	REACTOME_PINK1_PRKN_MEDIATED_MITOPHAGY	20	2.53387	0.00999835
WT_withdrawal_v_maintained	C2	REACTOME_METABOLISM_OF_AMINO_ACIDS_AND_DERIVATIVES	273	2.53343	4.26126e-07
WT_withdrawal_v_maintained	C5	HP_BULBAR_SIGNS	32	2.53168	0.0573221
WT_withdrawal_v_maintained	C5	GOBP_REGULATION_OF_DENDRITIC_CELL_DIFFERENTIATION	9	2.52356	0.0485982
WT_withdrawal_v_maintained	C2	BIOCARTA_SLRP_PATHWAY	4	2.52336	0.00224665
WT_withdrawal_v_maintained	C5	GOBP_SMOOTH_MUSCLE_CELL_MATRIX_ADHESION	5	2.52333	0.0296288
WT_withdrawal_v_maintained	C5	GOCC_LSM1_7_PAT1_COMPLEX	5	2.51369	0.0681293
WT_withdrawal_v_maintained	C2	GAUTSCHI_SRC_SIGNALING	8	2.50146	0.0498739
WT_withdrawal_v_maintained	C5	GOBP_CELLULAR_RESPONSE_TO_TOXIC_SUBSTANCE	64	2.49892	2.03775e-06
WT_withdrawal_v_maintained	C2	MATTHEWS_AP1_TARGETS	12	2.4988	0.00533033
WT_withdrawal_v_maintained	C2	LEIN_OLIGODENDROCYTE_MARKERS	63	2.49448	2.08921e-10
WT_withdrawal_v_maintained	C5	GOBP_POSITIVE_REGULATION_BY_SYMBIONT_OF_ENTRY_INTO_HOST	6	2.49243	0.0693961
WT_withdrawal_v_maintained	C5	GOBP_GAP_JUNCTION_MEDIATED_INTERCELLULAR_TRANSPORT	2	2.48818	0.0332675
WT_withdrawal_v_maintained	C2	MARIADASON_RESPONSE_TO_BUTYRATE_CURCUMIN_SULINDAC_TSA_2	7	2.48692	0.0834183
WT_withdrawal_v_maintained	C5	GOCC_TRIGLYCERIDE_RICH_PLASMA_LIPOPROTEIN_PARTICLE	6	2.486	0.0941251
WT_withdrawal_v_maintained	C2	REACTOME_GAP_JUNCTION_TRAFFICKING_AND_REGULATION	25	2.48371	0.000237398
WT_withdrawal_v_maintained	C2	ZHONG_SECRETOME_OF_LUNG_CANCER_AND_MACROPHAGE	67	2.48357	1.69677e-13
WT_withdrawal_v_maintained	C2	NADLER_OBESITY_DN	38	2.48221	0.000111256
WT_withdrawal_v_maintained	C2	SUH_COEXPRESSED_WITH_ID1_AND_ID2_UP	14	2.48151	0.000429628
WT_withdrawal_v_maintained	C5	GOBP_D_ASPARTATE_IMPORT_ACROSS_PLASMA_MEMBRANE	4	2.47836	0.0830481
WT_withdrawal_v_maintained	C5	GOMF_SUPEROXIDE_DISMUTASE_ACTIVITY	5	2.4764	0.020234
WT_withdrawal_v_maintained	C5	GOCC_BLOOD_MICROPARTICLE	48	2.47387	4.26126e-07
WT_withdrawal_v_maintained	C2	SIMBULAN_PARP1_TARGETS_DN	11	2.46906	0.00273999
WT_withdrawal_v_maintained	C2	ZHONG_SECRETOME_OF_LUNG_CANCER_AND_ENDOTHELIUM	58	2.46593	4.90973e-12
WT_withdrawal_v_maintained	C2	HUMMERICH_MALIGNANT_SKIN_TUMOR_UP	9	2.46573	0.0452977
WT_withdrawal_v_maintained	C5	GOCC_PROTEIN_LIPID_COMPLEX	14	2.45961	0.0103382
WT_withdrawal_v_maintained	C2	BILANGES_RAPAMYCIN_SENSITIVE_VIA_TSC1_AND_TSC2	63	2.45951	4.65096e-08
WT_withdrawal_v_maintained	C2	ALONSO_METASTASIS_EMT_UP	27	2.45853	0.000230925
WT_withdrawal_v_maintained	C5	GOMF_MHC_PROTEIN_BINDING	14	2.45342	3.56598e-06
WT_withdrawal_v_maintained	C2	REACTOME_FOLDING_OF_ACTIN_BY_CCT_TRIC	8	2.44716	0.000568491
WT_withdrawal_v_maintained	C5	HP_ABNORMAL_BASAL_GANGLIA_MRI_SIGNAL_INTENSITY	51	2.44502	0.00015057
WT_withdrawal_v_maintained	H	HALLMARK_OXIDATIVE_PHOSPHORYLATION	196	2.43673	4.60945e-11
WT_withdrawal_v_maintained	C2	BRACHAT_RESPONSE_TO_METHOTREXATE_DN	23	2.432	0.00153012
WT_withdrawal_v_maintained	C5	HP_TYPE_I_DIABETES_MELLITUS	30	2.43011	0.0691983
WT_withdrawal_v_maintained	C5	GOCC_EUKARYOTIC_TRANSLATION_INITIATION_FACTOR_3_COMPLEX_EIF3M	7	2.42795	0.00467389
WT_withdrawal_v_maintained	C2	KRISHNAN_FURIN_TARGETS_UP	5	2.42723	0.00731838
WT_withdrawal_v_maintained	C5	GOMF_G_PROTEIN_BETA_SUBUNIT_BINDING	9	2.41987	0.0730191
WT_withdrawal_v_maintained	C5	GOBP_DETOXIFICATION	73	2.41943	3.65066e-06
WT_withdrawal_v_maintained	C5	GOBP_NEGATIVE_REGULATION_OF_RESPONSE_TO_REACTIVE_OXYGEN_SPECIES	11	2.41745	0.00797126
WT_withdrawal_v_maintained	C5	HP_INCREASED_C_PEPTIDE_LEVEL	7	2.41474	0.0735296
WT_withdrawal_v_maintained	C2	REACTOME_JOSEPHIN_DOMAIN_DUBS	10	2.41439	0.0616786
WT_withdrawal_v_maintained	C2	REACTOME_THE_ROLE_OF_GTSE1_IN_G2_M_PROGRESSION_AFTER_G2_CHECKPOINT	60	2.41408	2.05875e-11
WT_withdrawal_v_maintained	C5	GOCC_AUTOLYSOSOME	11	2.41247	0.063935
WT_withdrawal_v_maintained	C5	GOCC_SECONDARY_LYSOSOME	11	2.41247	0.063935
WT_withdrawal_v_maintained	C2	BOUDOUKHA_BOUND_BY_IGF2BP2	93	2.41017	3.61256e-06
WT_withdrawal_v_maintained	C2	REACTOME_AFLATOXIN_ACTIVATION_AND_DETOXIFICATION	5	2.41016	0.0973393
WT_withdrawal_v_maintained	C5	HP_DECREASED_ACTIVITY_OF_MITOCHONDRIAL_COMPLEX_I	50	2.4095	0.000327084
WT_withdrawal_v_maintained	C5	GOMF_MHC_CLASS_II_PROTEIN_COMPLEX_BINDING	10	2.40795	0.000653423
WT_withdrawal_v_maintained	C2	WP_AFLATOXIN_B1_METABOLISM	3	2.4072	0.032621
WT_withdrawal_v_maintained	C5	GOCC_MYOSIN_II_COMPLEX	6	2.40313	0.0488406
WT_withdrawal_v_maintained	C5	GOBP_RIBONUCLEOSIDE_TRIPHOSPHATE_BIOSYNTHETIC_PROCESS	51	2.40021	0.0214914
WT_withdrawal_v_maintained	C5	GOBP_POSITIVE_REGULATION_OF_CELLULAR_RESPIRATION	9	2.39747	0.0218318
WT_withdrawal_v_maintained	C5	HP_HYPOCALCIURIA	4	2.39744	0.057168
WT_withdrawal_v_maintained	C2	WP_AEROBIC_GLYCOLYSIS	11	2.39683	0.00813382
WT_withdrawal_v_maintained	C2	BIOCARTA_COMP_PATHWAY	8	2.39398	0.0676337
WT_withdrawal_v_maintained	C2	MISHRA_CARCINOMA_ASSOCIATED_FIBROBLAST_DN	16	2.39333	0.000696828
WT_withdrawal_v_maintained	C2	SANCHEZ_MDM2_TARGETS	8	2.39259	0.0344825
WT_withdrawal_v_maintained	C2	REACTOME_PIWI_INTERACTING_RNA_PIRNA_BIOGENESIS	14	2.3883	0.0110121
WT_withdrawal_v_maintained	C5	GOCC_MITOCHONDRIAL_LARGE_RIBOSOMAL_SUBUNIT	51	2.38772	4.34028e-08
WT_withdrawal_v_maintained	C5	HP_FETAL_DISTRESS	44	2.38114	0.000214003
WT_withdrawal_v_maintained	C2	REACTOME_RHO_GTPASES_ACTIVATE_IQGAPS	21	2.36459	0.00344578
WT_withdrawal_v_maintained	C5	GOCC_U4_SNRNP	10	2.36215	0.0211208
WT_withdrawal_v_maintained	C2	JOHANSSON_BRAIN_CANCER_EARLY_VS_LATE_DN	40	2.36044	5.44713e-09
WT_withdrawal_v_maintained	C2	DAZARD_RESPONSE_TO_UV_NHEK_UP	148	2.35775	2.0131e-09
WT_withdrawal_v_maintained	C5	GOBP_VIRAL_TRANSLATIONAL_TERMINATION_REINITIATION	5	2.35764	0.0639149
WT_withdrawal_v_maintained	C5	GOMF_SNRNP_BINDING	7	2.34984	0.0121764
WT_withdrawal_v_maintained	C5	GOCC_U7_SNRNP	6	2.34911	0.0824073
WT_withdrawal_v_maintained	C2	WANG_ADIPOGENIC_GENES_REPRESSED_BY_SIRT1	20	2.34654	0.000509854
WT_withdrawal_v_maintained	C2	WANG_THOC1_TARGETS_DN	8	2.34415	0.0720617
WT_withdrawal_v_maintained	C5	HP_ABNORMAL_CIRCULATING_PROTEINOGENIC_AMINO_ACID_DERIVATIVE_CONCENTRATION	46	2.33812	0.0325145
WT_withdrawal_v_maintained	C2	POMEROY_MEDULLOBLASTOMA_DESMOPLASIC_VS_CLASSIC_DN	50	2.338	0.05598
WT_withdrawal_v_maintained	C5	GOCC_CHAPERONIN_CONTAINING_T_COMPLEX	7	2.33603	0.00244223
WT_withdrawal_v_maintained	C2	WONG_MITOCHONDRIA_GENE_MODULE	197	2.3356	3.11498e-08
WT_withdrawal_v_maintained	C5	HP_ABNORMAL_ACTIVITY_OF_MITOCHONDRIAL_RESPIRATORY_CHAIN	88	2.33262	1.6993e-05
WT_withdrawal_v_maintained	C2	JOHANSSON_GLIOMAGENESIS_BY_PDGFB_UP	41	2.33149	4.33262e-05
WT_withdrawal_v_maintained	C2	REACTOME_SEALING_OF_THE_NUCLEAR_ENVELOPE_NE_BY_ESCRT_III	20	2.31655	0.00465138
WT_withdrawal_v_maintained	C5	HP_INTRINSIC_HAND_MUSCLE_ATROPHY	12	2.31562	0.0426132
WT_withdrawal_v_maintained	C2	REACTOME_BINDING_AND_UPTAKE_OF_LIGANDS_BY_SCAVENGER_RECEPTORS	24	2.31481	0.0638318
WT_withdrawal_v_maintained	C5	GOCC_ROUGH_ENDOPLASMIC_RETICULUM_MEMBRANE	22	2.31449	0.0535188
WT_withdrawal_v_maintained	C5	GOBP_LYSOSOMAL_MEMBRANE_ORGANIZATION	4	2.31299	0.0991813
WT_withdrawal_v_maintained	C2	DAZARD_UV_RESPONSE_CLUSTER_G24	13	2.31262	0.000327522
WT_withdrawal_v_maintained	C2	KIM_ALL_DISORDERS_DURATION_CORR_DN	126	2.31259	1.42527e-08
WT_withdrawal_v_maintained	C2	REACTOME_INLA_MEDIATED_ENTRY_OF_LISTERIA_MONOCYTOGENES_INTO_HOST_CELLS	9	2.30993	0.0828125
WT_withdrawal_v_maintained	C2	HWANG_PROSTATE_CANCER_MARKERS	19	2.29552	0.00045597
WT_withdrawal_v_maintained	C5	HP_POSTURAL_TREMOR	49	2.2945	0.0536034
WT_withdrawal_v_maintained	C2	WP_CORI_CYCLE	13	2.29278	0.0579422
WT_withdrawal_v_maintained	C5	GOBP_AMYLOID_FIBRIL_FORMATION	25	2.2907	0.00200924
WT_withdrawal_v_maintained	C2	BIOCARTA_SM_PATHWAY	14	2.29022	0.00100672
WT_withdrawal_v_maintained	C2	MACLACHLAN_BRCA1_TARGETS_UP	18	2.28762	0.000152309
WT_withdrawal_v_maintained	C2	REACTOME_PEXOPHAGY	11	2.28549	0.0607505
WT_withdrawal_v_maintained	C5	GOMF_RETINOL_BINDING	5	2.28373	0.0048581
WT_withdrawal_v_maintained	C5	HP_PERIPHERAL_DEMYELINATION	41	2.28278	0.0125176
WT_withdrawal_v_maintained	C5	GOCC_ASTROCYTE_PROJECTION	16	2.2827	0.00313524
WT_withdrawal_v_maintained	C5	GOMF_MHC_PROTEIN_COMPLEX_BINDING	11	2.28093	0.00055359
WT_withdrawal_v_maintained	C2	REACTOME_RHO_GTPASES_ACTIVATE_RHOTEKIN_AND_RHOPHILINS	7	2.27993	0.00391521
WT_withdrawal_v_maintained	C2	KANG_CISPLATIN_RESISTANCE_UP	17	2.27228	0.0430465
WT_withdrawal_v_maintained	C2	BERENJENO_TRANSFORMED_BY_RHOA_FOREVER_UP	18	2.27109	0.00939949
WT_withdrawal_v_maintained	C2	MALONEY_RESPONSE_TO_17AAG_DN	65	2.27067	1.13932e-06
WT_withdrawal_v_maintained	C2	COLIN_PILOCYTIC_ASTROCYTOMA_VS_GLIOBLASTOMA_UP	28	2.26906	0.00119633
WT_withdrawal_v_maintained	C2	JOSEPH_RESPONSE_TO_SODIUM_BUTYRATE_UP	24	2.26835	0.000527962
WT_withdrawal_v_maintained	C2	DAZARD_UV_RESPONSE_CLUSTER_G5	8	2.25874	0.0508711
WT_withdrawal_v_maintained	C2	REACTOME_HSF1_ACTIVATION	25	2.25582	1.64448e-05
WT_withdrawal_v_maintained	C2	NAKAJIMA_MAST_CELL	26	2.24981	4.53806e-05
WT_withdrawal_v_maintained	C5	HP_RENAL_TUBULAR_DYSFUNCTION	78	2.24631	0.00623195
WT_withdrawal_v_maintained	C2	KYNG_RESPONSE_TO_H2O2	53	2.2374	5.9768e-05
WT_withdrawal_v_maintained	C5	GOCC_PROTEASOME_CORE_COMPLEX_ALPHA_SUBUNIT_COMPLEX	7	2.2361	0.00466338
WT_withdrawal_v_maintained	C2	REACTOME_BETA_OXIDATION_OF_LAUROYL_COA_TO_DECANOYL_COA_COA	5	2.23608	0.0185918
WT_withdrawal_v_maintained	C2	ZHONG_SECRETOME_OF_LUNG_CANCER_AND_FIBROBLAST	116	2.23567	1.70525e-17
WT_withdrawal_v_maintained	C2	LEE_AGING_NEOCORTEX_UP	62	2.23051	7.34123e-08
WT_withdrawal_v_maintained	C2	BLANCO_MELO_COVID19_SARS_COV_2_INFECTION_A594_ACE2_EXPRESSING_CELLS_RUXOLITINIB_DN	48	2.22997	0.000213644
WT_withdrawal_v_maintained	C5	GOCC_PLATELET_DENSE_GRANULE_LUMEN	8	2.2275	0.0239722
WT_withdrawal_v_maintained	C5	HP_OVERGROWTH_OF_EXTERNAL_GENITALIA	7	2.22675	0.0925028
WT_withdrawal_v_maintained	C2	REACTOME_CELLULAR_RESPONSE_TO_CHEMICAL_STRESS	138	2.22652	1.62758e-07
WT_withdrawal_v_maintained	C2	REACTOME_ATTENUATION_PHASE	22	2.22233	0.000366775
WT_withdrawal_v_maintained	C2	TOMIDA_METASTASIS_UP	21	2.22111	0.000252731
WT_withdrawal_v_maintained	C2	BIOCARTA_PROTEASOME_PATHWAY	19	2.21813	8.16961e-07
WT_withdrawal_v_maintained	C5	GOBP_POSITIVE_REGULATION_OF_MITOCHONDRIAL_DEPOLARIZATION	7	2.21722	0.0412568
WT_withdrawal_v_maintained	C5	GOCC_TRANSLATION_PREINITIATION_COMPLEX	18	2.21388	4.30645e-05
WT_withdrawal_v_maintained	C2	REACTOME_ADVANCED_GLYCOSYLATION_ENDPRODUCT_RECEPTOR_SIGNALING	9	2.21339	0.0310119
WT_withdrawal_v_maintained	C5	GOBP_NEGATIVE_REGULATION_OF_OXIDATIVE_STRESS_INDUCED_NEURON_INTRINSIC_APOPTOTIC_SIGNALING_PATHWAY	4	2.20395	0.0945246
WT_withdrawal_v_maintained	C5	HP_POLYCYTHEMIA	17	2.20277	0.00680461
WT_withdrawal_v_maintained	C5	GOMF_MHC_CLASS_I_PROTEIN_BINDING	12	2.19938	4.69127e-05
WT_withdrawal_v_maintained	C5	GOCC_METHYLOSOME	12	2.19452	0.0108922
WT_withdrawal_v_maintained	C2	REACTOME_AUF1_HNRNP_D0_BINDS_AND_DESTABILIZES_MRNA	52	2.19103	3.95059e-10
WT_withdrawal_v_maintained	C5	GOBP_ALDEHYDE_CATABOLIC_PROCESS	10	2.19031	0.00339548
WT_withdrawal_v_maintained	C5	GOCC_PROTON_TRANSPORTING_TWO_SECTOR_ATPASE_COMPLEX_CATALYTIC_DOMAIN	16	2.18688	0.000915301
WT_withdrawal_v_maintained	C2	WP_PHASE_I_BIOTRANSFORMATIONS_NON_P450	4	2.18647	0.0746214
WT_withdrawal_v_maintained	C5	GOBP_ENERGY_DERIVATION_BY_OXIDATION_OF_ORGANIC_COMPOUNDS	248	2.18416	1.18126e-07
WT_withdrawal_v_maintained	C5	GOMF_THREONINE_TYPE_PEPTIDASE_ACTIVITY	15	2.18144	0.00285367
WT_withdrawal_v_maintained	C2	DAZARD_UV_RESPONSE_CLUSTER_G2	17	2.18011	0.000132687
WT_withdrawal_v_maintained	C2	DIRMEIER_LMP1_RESPONSE_EARLY	40	2.17735	2.66096e-06
WT_withdrawal_v_maintained	C5	GOBP_NUCLEOSIDE_TRIPHOSPHATE_BIOSYNTHETIC_PROCESS	59	2.17335	0.0243849
WT_withdrawal_v_maintained	H	HALLMARK_REACTIVE_OXYGEN_SPECIES_PATHWAY	42	2.17261	0.00227865
WT_withdrawal_v_maintained	C5	GOBP_RESPIRATORY_BURST	15	2.17159	0.0751315
WT_withdrawal_v_maintained	C2	GAZDA_DIAMOND_BLACKFAN_ANEMIA_MYELOID_DN	30	2.16984	0.00675939
WT_withdrawal_v_maintained	C2	ITO_PTTG1_TARGETS_DN	8	2.16891	0.0237493
WT_withdrawal_v_maintained	C2	RAHMAN_TP53_TARGETS_PHOSPHORYLATED	18	2.16004	0.00997838
WT_withdrawal_v_maintained	C5	GOBP_REGULATION_OF_CALCIUM_ION_EXPORT_ACROSS_PLASMA_MEMBRANE	4	2.15893	0.00796303
WT_withdrawal_v_maintained	C5	GOMF_PROTEIN_FOLDING_CHAPERONE	31	2.1589	1.36499e-06
WT_withdrawal_v_maintained	C5	GOCC_ORGANELLAR_RIBOSOME	77	2.1582	1.48038e-07
WT_withdrawal_v_maintained	C2	REACTOME_CROSS_PRESENTATION_OF_PARTICULATE_EXOGENOUS_ANTIGENS_PHAGOSOMES	3	2.15249	0.0616786
WT_withdrawal_v_maintained	C5	HP_AMYLOIDOSIS	21	2.14816	0.0177849
WT_withdrawal_v_maintained	C5	GOMF_FATTY_ACID_BINDING	16	2.1474	0.0793911
WT_withdrawal_v_maintained	C5	GOBP_REGULATION_OF_CYCLIC_NUCLEOTIDE_PHOSPHODIESTERASE_ACTIVITY	8	2.1422	0.0859787
WT_withdrawal_v_maintained	C2	ZHOU_TNF_SIGNALING_30MIN	43	2.14125	5.56434e-07
WT_withdrawal_v_maintained	C5	HP_PITUITARY_PROLACTIN_CELL_ADENOMA	6	2.13617	0.0616786
WT_withdrawal_v_maintained	C2	REACTOME_CYTOPROTECTION_BY_HMOX1	114	2.13278	1.1837e-05
WT_withdrawal_v_maintained	C5	GOCC_TERTIARY_GRANULE_LUMEN	31	2.1318	0.00216855
WT_withdrawal_v_maintained	C2	BRACHAT_RESPONSE_TO_CAMPTOTHECIN_DN	38	2.13088	0.000294494
WT_withdrawal_v_maintained	C5	GOBP_RIBOSOMAL_LARGE_SUBUNIT_BIOGENESIS	63	2.12909	0.0424999
WT_withdrawal_v_maintained	C2	VANDESLUIS_COMMD1_TARGETS_GROUP_3_DN	25	2.12666	0.00698961
WT_withdrawal_v_maintained	C2	GILDEA_METASTASIS	20	2.1252	0.00666784
WT_withdrawal_v_maintained	C2	BUFFA_HYPOXIA_METAGENE	38	2.11889	0.0001615
WT_withdrawal_v_maintained	C2	WP_SELENIUM_MICRONUTRIENT_NETWORK	49	2.11804	0.000200138
WT_withdrawal_v_maintained	C5	GOBP_PROTEIN_MATURATION_BY_PROTEIN_FOLDING	6	2.11802	0.026254
WT_withdrawal_v_maintained	C5	HP_INCREASED_SERUM_PYRUVATE	48	2.11666	0.00917441
WT_withdrawal_v_maintained	C5	GOBP_CYTOCHROME_COMPLEX_ASSEMBLY	30	2.10857	0.0945246
WT_withdrawal_v_maintained	C2	SANA_RESPONSE_TO_IFNG_DN	72	2.10135	4.85368e-06
WT_withdrawal_v_maintained	C5	GOBP_CELL_REDOX_HOMEOSTASIS	28	2.09987	0.00040222
WT_withdrawal_v_maintained	C5	GOBP_AMINOGLYCOSIDE_ANTIBIOTIC_METABOLIC_PROCESS	4	2.0996	0.0476324
WT_withdrawal_v_maintained	C5	GOBP_POLYKETIDE_METABOLIC_PROCESS	4	2.0996	0.0476324
WT_withdrawal_v_maintained	C5	GOBP_NEGATIVE_REGULATION_OF_VIRAL_LIFE_CYCLE	16	2.09823	0.041609
WT_withdrawal_v_maintained	C2	LIU_SMARCA4_TARGETS	37	2.09169	3.29236e-05
WT_withdrawal_v_maintained	C2	LIAN_NEUTROPHIL_GRANULE_CONSTITUENTS	10	2.09117	0.00793293
WT_withdrawal_v_maintained	C5	GOCC_OLIGOSACCHARYLTRANSFERASE_COMPLEX	13	2.08678	0.00347126
WT_withdrawal_v_maintained	C5	HP_PROPORTIONATE_TALL_STATURE	11	2.08491	0.0440499
WT_withdrawal_v_maintained	C2	REACTOME_NEGATIVE_REGULATION_OF_NOTCH4_SIGNALING	51	2.08475	8.90531e-10
WT_withdrawal_v_maintained	C5	HP_ABNORMALITY_OF_THE_MITOCHONDRION	157	2.08039	0.000106355
WT_withdrawal_v_maintained	C5	GOBP_NEGATIVE_REGULATION_OF_MYOBLAST_DIFFERENTIATION	13	2.07937	0.0265634
WT_withdrawal_v_maintained	C2	VANDESLUIS_COMMD1_TARGETS_GROUP_4_DN	9	2.07874	0.0173537
WT_withdrawal_v_maintained	C5	GOCC_EUKARYOTIC_TRANSLATION_INITIATION_FACTOR_3_COMPLEX	15	2.07567	0.000115657
WT_withdrawal_v_maintained	C2	JIANG_AGING_CEREBRAL_CORTEX_UP	28	2.07427	0.0122795
WT_withdrawal_v_maintained	C5	HP_INCREASED_INTRAMYOCELLULAR_LIPID_DROPLETS	12	2.07335	0.0572429
WT_withdrawal_v_maintained	C2	LI_LUNG_CANCER	26	2.07331	0.000880286
WT_withdrawal_v_maintained	C2	REACTOME_SCF_SKP2_MEDIATED_DEGRADATION_OF_P27_P21	53	2.0728	5.7609e-09
WT_withdrawal_v_maintained	C5	GOBP_MEMBRANE_RAFT_LOCALIZATION	6	2.07179	0.0707405
WT_withdrawal_v_maintained	C2	KIM_HYPOXIA	17	2.07125	0.00939949
WT_withdrawal_v_maintained	C2	WENG_POR_TARGETS_LIVER_UP	24	2.07025	0.0221999
WT_withdrawal_v_maintained	C2	ZHAN_MULTIPLE_MYELOMA_DN	19	2.06532	0.0144385
WT_withdrawal_v_maintained	C5	GOBP_NEGATIVE_REGULATION_OF_MEMBRANE_POTENTIAL	6	2.06454	0.0987753
WT_withdrawal_v_maintained	C5	GOBP_CELLULAR_COPPER_ION_HOMEOSTASIS	11	2.06255	0.0191117
WT_withdrawal_v_maintained	C2	REACTOME_SUPPRESSION_OF_PHAGOSOMAL_MATURATION	10	2.06208	0.0819697
WT_withdrawal_v_maintained	C2	DEMAGALHAES_AGING_DN	14	2.06191	0.041609
WT_withdrawal_v_maintained	C2	APPEL_IMATINIB_RESPONSE	24	2.06077	0.000303347
WT_withdrawal_v_maintained	C2	APPIERTO_RESPONSE_TO_FENRETINIDE_DN	42	2.05326	0.0184749
WT_withdrawal_v_maintained	C2	SHIPP_DLBCL_VS_FOLLICULAR_LYMPHOMA_UP	33	2.05303	6.39615e-05
WT_withdrawal_v_maintained	C2	LY_AGING_OLD_UP	5	2.04986	0.0559211
WT_withdrawal_v_maintained	C2	REACTOME_ANTIMICROBIAL_PEPTIDES	7	2.04911	0.0926012
WT_withdrawal_v_maintained	C2	REACTOME_GAP_JUNCTION_DEGRADATION	11	2.04522	0.0155052
WT_withdrawal_v_maintained	C5	GOBP_REGULATION_OF_HISTAMINE_SECRETION_BY_MAST_CELL	6	2.03569	0.0504465
WT_withdrawal_v_maintained	C5	GOBP_PEPTIDE_ANTIGEN_ASSEMBLY_WITH_MHC_PROTEIN_COMPLEX	5	2.03463	0.0184797
WT_withdrawal_v_maintained	C2	KAAB_FAILED_HEART_VENTRICLE_DN	31	2.03343	0.0037833
WT_withdrawal_v_maintained	C5	HP_PANCREATITIS	50	2.03322	0.0267481
WT_withdrawal_v_maintained	C2	BIOCARTA_ETC_PATHWAY	9	2.03257	0.000346345
WT_withdrawal_v_maintained	C2	OLSSON_E2F3_TARGETS_DN	20	2.02818	0.0703264
WT_withdrawal_v_maintained	C5	GOBP_RIBONUCLEOSIDE_TRIPHOSPHATE_METABOLIC_PROCESS	64	2.02758	0.0318558
WT_withdrawal_v_maintained	C2	BIOCARTA_GHRELIN_PATHWAY	8	2.02603	0.000662731
WT_withdrawal_v_maintained	C5	GOBP_EXTRACELLULAR_MATRIX_CONSTITUENT_SECRETION	11	2.0256	0.057782
WT_withdrawal_v_maintained	C2	GERHOLD_ADIPOGENESIS_UP	41	2.02407	0.000306298
WT_withdrawal_v_maintained	C2	REACTOME_MITOPHAGY	27	2.02191	0.0252415
WT_withdrawal_v_maintained	C5	HP_BONE_MARROW_FOAM_CELLS	5	2.0208	0.0363675
WT_withdrawal_v_maintained	C2	JOHNSTONE_PARVB_TARGETS_2_UP	118	2.02073	1.12711e-08
WT_withdrawal_v_maintained	C5	GOCC_SODIUM_POTASSIUM_EXCHANGING_ATPASE_COMPLEX	7	2.01835	0.0298347
WT_withdrawal_v_maintained	C5	HP_LETHARGY	151	2.01747	0.000132902
WT_withdrawal_v_maintained	C2	LUND_SILENCED_BY_METHYLATION	13	2.01611	0.0139855
WT_withdrawal_v_maintained	C2	REACTOME_MITOCHONDRIAL_TRANSLATION	89	2.01449	7.19919e-06
WT_withdrawal_v_maintained	C2	ENK_UV_RESPONSE_KERATINOCYTE_UP	384	2.0114	9.06319e-12
WT_withdrawal_v_maintained	C2	REACTOME_INFECTION_WITH_MYCOBACTERIUM_TUBERCULOSIS	21	2.00956	0.0316897
WT_withdrawal_v_maintained	C2	REACTOME_DEGRADATION_OF_CYSTEINE_AND_HOMOCYSTEINE	9	2.00829	0.0804041
WT_withdrawal_v_maintained	C2	CHAUHAN_RESPONSE_TO_METHOXYESTRADIOL_DN	88	2.00824	1.40044e-10
WT_withdrawal_v_maintained	C2	BLANCO_MELO_INFLUENZA_A_INFECTION_A594_CELLS_UP	24	2.0059	0.000305857
WT_withdrawal_v_maintained	C2	WIELAND_UP_BY_HBV_INFECTION	47	2.00004	3.39109e-05
WT_withdrawal_v_maintained	C5	HP_EXERCISE_INTOLERANCE	69	1.99929	0.0176023
WT_withdrawal_v_maintained	C2	SWEET_KRAS_ONCOGENIC_SIGNATURE	64	1.99729	2.65426e-05
WT_withdrawal_v_maintained	C2	REACTOME_ANTIGEN_PROCESSING_CROSS_PRESENTATION	80	1.99658	5.93779e-10
WT_withdrawal_v_maintained	C5	GOMF_STRUCTURAL_MOLECULE_ACTIVITY	437	1.99578	0.000193356
WT_withdrawal_v_maintained	C2	LEE_LIVER_CANCER_ACOX1_UP	42	1.9946	0.00277696
WT_withdrawal_v_maintained	C2	PID_PRL_SIGNALING_EVENTS_PATHWAY	20	1.9923	0.00796303
WT_withdrawal_v_maintained	C5	GOBP_REGULATION_OF_DEFENSE_RESPONSE_TO_BACTERIUM	7	1.9901	0.060307
WT_withdrawal_v_maintained	C5	GOBP_CELL_ADHESION_MOLECULE_PRODUCTION	8	1.98852	0.0291159
WT_withdrawal_v_maintained	C2	ALONSO_METASTASIS_UP	165	1.98805	5.3588e-10
WT_withdrawal_v_maintained	C2	LEE_CALORIE_RESTRICTION_MUSCLE_UP	25	1.98587	0.000485768
WT_withdrawal_v_maintained	C5	GOBP_ALPHA_KETOGLUTARATE_TRANSPORT	5	1.98431	0.0673748
WT_withdrawal_v_maintained	C5	GOBP_NEGATIVE_REGULATION_OF_OXIDATIVE_STRESS_INDUCED_INTRINSIC_APOPTOTIC_SIGNALING_PATHWAY	16	1.98149	0.00396434
WT_withdrawal_v_maintained	C5	GOMF_COPPER_ION_BINDING	38	1.97765	0.0236641
WT_withdrawal_v_maintained	C5	GOBP_CELLULAR_RESPONSE_TO_OXYGEN_RADICAL	15	1.97762	0.00984524
WT_withdrawal_v_maintained	C2	DANG_MYC_TARGETS_UP	112	1.97724	3.65892e-05
WT_withdrawal_v_maintained	C2	HU_GENOTOXIC_DAMAGE_24HR	27	1.97699	0.00581595
WT_withdrawal_v_maintained	C2	REACTOME_REGULATION_OF_RUNX3_EXPRESSION_AND_ACTIVITY	52	1.97257	4.31649e-08
WT_withdrawal_v_maintained	C5	GOBP_PROTEIN_REFOLDING	16	1.97087	0.000683371
WT_withdrawal_v_maintained	C2	REACTOME_SPRY_REGULATION_OF_FGF_SIGNALING	16	1.96621	0.0178303
WT_withdrawal_v_maintained	C2	BECKER_TAMOXIFEN_RESISTANCE_UP	38	1.96473	0.0024763
WT_withdrawal_v_maintained	C2	REACTOME_DEFECTIVE_CHST6_CAUSES_MCDC1	5	1.96319	0.0386237
WT_withdrawal_v_maintained	C5	GOCC_SMN_SM_PROTEIN_COMPLEX	14	1.95879	0.0709069
WT_withdrawal_v_maintained	C5	GOBP_CHAPERONE_MEDIATED_PROTEIN_COMPLEX_ASSEMBLY	17	1.95722	0.000444831
WT_withdrawal_v_maintained	C5	GOMF_ATPASE_COUPLED_ION_TRANSMEMBRANE_TRANSPORTER_ACTIVITY	12	1.95706	0.000643713
WT_withdrawal_v_maintained	C5	GOMF_PYROPHOSPHATE_HYDROLYSIS_DRIVEN_PROTON_TRANSMEMBRANE_TRANSPORTER_ACTIVITY	12	1.95706	0.000643713
WT_withdrawal_v_maintained	C5	GOBP_RENAL_ABSORPTION	11	1.95694	0.0513495
WT_withdrawal_v_maintained	C2	WP_NSP1_FROM_SARSCOV2_INHIBITS_TRANSLATION_INITIATION_IN_THE_HOST_CELL	17	1.95431	1.1837e-05
WT_withdrawal_v_maintained	C5	GOBP_EOSINOPHIL_MEDIATED_IMMUNITY	5	1.95415	0.0611193
WT_withdrawal_v_maintained	C2	REACTOME_SYNTHESIS_SECRETION_AND_DEACYLATION_OF_GHRELIN	10	1.95259	0.0497758
WT_withdrawal_v_maintained	C2	IRITANI_MAD1_TARGETS_DN	37	1.95072	0.00284614
WT_withdrawal_v_maintained	C2	WP_STRIATED_MUSCLE_CONTRACTION_PATHWAY	15	1.9506	0.0856465
WT_withdrawal_v_maintained	C2	IGLESIAS_E2F_TARGETS_UP	124	1.94905	1.31083e-08
WT_withdrawal_v_maintained	C5	GOBP_NEGATIVE_REGULATION_OF_RYANODINE_SENSITIVE_CALCIUM_RELEASE_CHANNEL_ACTIVITY	7	1.94252	0.0325283
WT_withdrawal_v_maintained	C5	HP_CARDIAC_CONDUCTION_ABNORMALITY	92	1.9368	0.00639756
WT_withdrawal_v_maintained	C5	GOBP_SUBSTANTIA_NIGRA_DEVELOPMENT	37	1.93654	3.63249e-05
WT_withdrawal_v_maintained	C2	REACTOME_DEGRADATION_OF_AXIN	52	1.93575	6.69367e-08
WT_withdrawal_v_maintained	C2	BOHN_PRIMARY_IMMUNODEFICIENCY_SYNDROM_UP	27	1.93328	0.00171507
WT_withdrawal_v_maintained	C5	HP_LEUKODYSTROPHY	95	1.93289	0.000422971
WT_withdrawal_v_maintained	C2	WP_BENZENE_METABOLISM	4	1.93221	0.0577922
WT_withdrawal_v_maintained	C2	REACTOME_TP53_REGULATES_METABOLIC_GENES	84	1.93142	0.0297722
WT_withdrawal_v_maintained	C2	ZHOU_TNF_SIGNALING_4HR	43	1.92993	0.00153622
WT_withdrawal_v_maintained	C5	GOMF_PROTEASOME_ACTIVATING_ACTIVITY	6	1.92895	0.0288799
WT_withdrawal_v_maintained	C2	RADAEVA_RESPONSE_TO_IFNA1_UP	35	1.92805	0.00055095
WT_withdrawal_v_maintained	C2	LI_DCP2_BOUND_MRNA	79	1.92769	0.000349932
WT_withdrawal_v_maintained	C2	WP_PROTEASOME_DEGRADATION	55	1.92658	2.3501e-11
WT_withdrawal_v_maintained	C2	LEE_LIVER_CANCER_MYC_TGFA_UP	45	1.92653	0.00182226
WT_withdrawal_v_maintained	C5	GOCC_LEWY_BODY	7	1.92566	0.0526254
WT_withdrawal_v_maintained	C5	GOBP_POSITIVE_REGULATION_OF_BLOOD_PRESSURE	14	1.92552	0.0676337
WT_withdrawal_v_maintained	C2	CHIBA_RESPONSE_TO_TSA	36	1.9224	2.34246e-06
WT_withdrawal_v_maintained	C5	HP_DECREASED_ACTIVITY_OF_MITOCHONDRIAL_COMPLEX_IV	26	1.92169	0.0889621
WT_withdrawal_v_maintained	C2	DELLA_RESPONSE_TO_TSA_AND_BUTYRATE	17	1.91821	0.000380621
WT_withdrawal_v_maintained	C5	GOBP_GAP_JUNCTION_ASSEMBLY	9	1.91695	0.0751536
WT_withdrawal_v_maintained	C2	GAVIN_FOXP3_TARGETS_CLUSTER_T7	86	1.91606	1.13932e-06
WT_withdrawal_v_maintained	C2	WP_OLIGODENDROCYTE_SPECIFICATION_AND_DIFFERENTIATION_LEADING_TO_MYELIN_COMPONENTS_FOR_CNS	14	1.91452	0.0977221
WT_withdrawal_v_maintained	C5	GOMF_PEPTIDE_ANTIGEN_BINDING	12	1.91408	0.0080003
WT_withdrawal_v_maintained	C2	REACTOME_CROSS_PRESENTATION_OF_SOLUBLE_EXOGENOUS_ANTIGENS_ENDOSOMES	44	1.91347	6.79903e-08
WT_withdrawal_v_maintained	C2	DAZARD_UV_RESPONSE_CLUSTER_G28	8	1.91066	0.0264274
WT_withdrawal_v_maintained	C2	REACTOME_INCRETIN_SYNTHESIS_SECRETION_AND_INACTIVATION	10	1.90958	0.0512367
WT_withdrawal_v_maintained	C2	REACTOME_SYNTHESIS_SECRETION_AND_INACTIVATION_OF_GLUCAGON_LIKE_PEPTIDE_1_GLP_1	10	1.90958	0.0512367
WT_withdrawal_v_maintained	C2	CREIGHTON_AKT1_SIGNALING_VIA_MTOR_DN	20	1.90625	0.00268548
WT_withdrawal_v_maintained	C2	CAFFAREL_RESPONSE_TO_THC_24HR_3_UP	7	1.90467	0.0945246
WT_withdrawal_v_maintained	C2	REACTOME_HSF1_DEPENDENT_TRANSACTIVATION	32	1.9039	0.00730228
WT_withdrawal_v_maintained	C5	GOBP_PROTEIN_LOCALIZATION_TO_NUCLEOPLASM	13	1.89708	0.00112165
WT_withdrawal_v_maintained	C2	WIERENGA_PML_INTERACTOME	36	1.89671	0.0125509
WT_withdrawal_v_maintained	C2	CHUANG_OXIDATIVE_STRESS_RESPONSE_UP	22	1.89656	0.0367909
WT_withdrawal_v_maintained	C2	REACTOME_LATE_ENDOSOMAL_MICROAUTOPHAGY	30	1.8953	0.0989219
WT_withdrawal_v_maintained	C5	GOCC_PROTON_TRANSPORTING_V_TYPE_ATPASE_V1_DOMAIN	10	1.89492	0.00777164
WT_withdrawal_v_maintained	C5	GOBP_REGULATION_OF_MACROPHAGE_MIGRATION	25	1.89474	0.0370749
WT_withdrawal_v_maintained	C2	REACTOME_DEGRADATION_OF_DVL	54	1.89307	4.26126e-07
WT_withdrawal_v_maintained	C2	BLANCO_MELO_BRONCHIAL_EPITHELIAL_CELLS_INFLUENZA_A_INFECTION_DN	30	1.89132	0.0015886
WT_withdrawal_v_maintained	C5	GOBP_ESTABLISHMENT_OF_PROTEIN_LOCALIZATION_TO_MITOCHONDRIAL_MEMBRANE	27	1.888	0.0308182
WT_withdrawal_v_maintained	C5	GOBP_POSITIVE_REGULATION_OF_ESTABLISHMENT_OF_PROTEIN_LOCALIZATION_TO_TELOMERE	9	1.88783	0.00785937
WT_withdrawal_v_maintained	C2	ZHANG_PROLIFERATING_VS_QUIESCENT	40	1.88636	0.000916169
WT_withdrawal_v_maintained	C5	GOBP_MITOCHONDRIAL_CYTOCHROME_C_OXIDASE_ASSEMBLY	17	1.88588	0.0720617
WT_withdrawal_v_maintained	C2	MARTENS_TRETINOIN_RESPONSE_DN	534	1.88515	1.98397e-08
WT_withdrawal_v_maintained	C2	CHEN_LUNG_CANCER_SURVIVAL	21	1.88482	0.00316757
WT_withdrawal_v_maintained	C5	GOBP_POSTSYNAPTIC_CYTOSKELETON_ORGANIZATION	10	1.88442	0.0712752
WT_withdrawal_v_maintained	C2	REACTOME_GLUCONEOGENESIS	23	1.88437	0.039813
WT_withdrawal_v_maintained	C5	GOCC_AMPHISOME_MEMBRANE	9	1.88409	0.0259186
WT_withdrawal_v_maintained	C2	REACTOME_CDT1_ASSOCIATION_WITH_THE_CDC6_ORC_ORIGIN_COMPLEX	52	1.88208	3.95851e-06
WT_withdrawal_v_maintained	C2	REACTOME_DEGRADATION_OF_GLI1_BY_THE_PROTEASOME	55	1.88142	1.68887e-07
WT_withdrawal_v_maintained	C2	MUNSHI_MULTIPLE_MYELOMA_UP	62	1.8774	6.69367e-08
WT_withdrawal_v_maintained	C2	REACTOME_DECTIN_1_MEDIATED_NONCANONICAL_NF_KB_SIGNALING	55	1.87695	1.97579e-07
WT_withdrawal_v_maintained	C2	WU_HBX_TARGETS_3_UP	10	1.8738	0.0149339
WT_withdrawal_v_maintained	C2	ZHANG_RESPONSE_TO_CANTHARIDIN_DN	58	1.8735	0.0403501
WT_withdrawal_v_maintained	C2	HANN_RESISTANCE_TO_BCL2_INHIBITOR_UP	25	1.87342	0.0111567
WT_withdrawal_v_maintained	C5	GOBP_SPERM_EGG_RECOGNITION	15	1.87341	0.0421207
WT_withdrawal_v_maintained	C2	TOOKER_GEMCITABINE_RESISTANCE_UP	64	1.87326	0.00150835
WT_withdrawal_v_maintained	C2	REACTOME_AMYLOID_FIBER_FORMATION	37	1.87292	0.00733853
WT_withdrawal_v_maintained	C2	MODY_HIPPOCAMPUS_NEONATAL	27	1.86982	0.0589158
WT_withdrawal_v_maintained	C5	GOBP_HUMORAL_IMMUNE_RESPONSE	56	1.86877	0.00502339
WT_withdrawal_v_maintained	C2	REACTOME_STABILIZATION_OF_P53	53	1.86827	1.91334e-06
WT_withdrawal_v_maintained	C5	GOCC_ORGANELLE_INNER_MEMBRANE	447	1.86818	1.56294e-05
WT_withdrawal_v_maintained	C2	REACTOME_DEFECTIVE_CFTR_CAUSES_CYSTIC_FIBROSIS	57	1.86802	2.92361e-08
WT_withdrawal_v_maintained	C5	HP_ABNORMAL_CIRCULATING_CARBOHYDRATE_CONCENTRATION	57	1.86784	0.0218318
WT_withdrawal_v_maintained	C2	DEN_INTERACT_WITH_LCA5	25	1.86738	5.2371e-06
WT_withdrawal_v_maintained	C5	GOCC_ROUGH_ENDOPLASMIC_RETICULUM	60	1.86656	0.00286098
WT_withdrawal_v_maintained	C5	GOCC_SPLICEOSOMAL_TRI_SNRNP_COMPLEX	30	1.86476	0.0177413
WT_withdrawal_v_maintained	C2	REACTOME_HSP90_CHAPERONE_CYCLE_FOR_STEROID_HORMONE_RECEPTORS_SHR_IN_THE_PRESENCE_OF_LIGAND	43	1.86165	2.58629e-05
WT_withdrawal_v_maintained	C2	REACTOME_PROSTACYCLIN_SIGNALLING_THROUGH_PROSTACYCLIN_RECEPTOR	12	1.86069	0.0288799
WT_withdrawal_v_maintained	C2	REACTOME_SELECTIVE_AUTOPHAGY	68	1.85868	0.00541042
WT_withdrawal_v_maintained	C2	MACLACHLAN_BRCA1_TARGETS_DN	13	1.85829	0.089812
WT_withdrawal_v_maintained	C5	GOBP_GENERATION_OF_PRECURSOR_METABOLITES_AND_ENERGY	365	1.85792	1.21046e-05
WT_withdrawal_v_maintained	C2	GOLUB_ALL_VS_AML_DN	16	1.85668	0.0154045
WT_withdrawal_v_maintained	C2	MA_MYELOID_DIFFERENTIATION_UP	32	1.85624	0.0179095
WT_withdrawal_v_maintained	C2	KRASNOSELSKAYA_ILF3_TARGETS_UP	24	1.85564	0.00797126
WT_withdrawal_v_maintained	C5	GOBP_POSITIVE_REGULATION_OF_ASTROCYTE_DIFFERENTIATION	10	1.85558	0.0149339
WT_withdrawal_v_maintained	C2	HAHTOLA_CTCL_CUTANEOUS	17	1.8551	0.0279396
WT_withdrawal_v_maintained	C5	GOBP_NEGATIVE_REGULATION_OF_GLYCOPROTEIN_METABOLIC_PROCESS	11	1.85461	0.0363675
WT_withdrawal_v_maintained	C2	BARRIER_CANCER_RELAPSE_TUMOR_SAMPLE_UP	12	1.85301	0.00783288
WT_withdrawal_v_maintained	C2	STARK_PREFRONTAL_CORTEX_22Q11_DELETION_DN	478	1.85094	3.95059e-10
WT_withdrawal_v_maintained	C2	REACTOME_GENE_AND_PROTEIN_EXPRESSION_BY_JAK_STAT_SIGNALING_AFTER_INTERLEUKIN_12_STIMULATION	31	1.85044	0.000142978
WT_withdrawal_v_maintained	C2	DIAZ_CHRONIC_MYELOGENOUS_LEUKEMIA_DN	69	1.84983	0.0841699
WT_withdrawal_v_maintained	C2	WANG_TUMOR_INVASIVENESS_UP	344	1.84829	8.77945e-09
WT_withdrawal_v_maintained	C5	GOBP_COPPER_ION_HOMEOSTASIS	14	1.84801	0.0471004
WT_withdrawal_v_maintained	C5	GOBP_PROTEIN_NEDDYLATION	17	1.84269	0.0507413
WT_withdrawal_v_maintained	C2	YAO_TEMPORAL_RESPONSE_TO_PROGESTERONE_CLUSTER_17	173	1.84235	2.25748e-09
WT_withdrawal_v_maintained	C2	REACTOME_MITOCHONDRIAL_PROTEIN_IMPORT	58	1.8405	0.00185622
WT_withdrawal_v_maintained	C5	HP_PREMATURE_CORONARY_ARTERY_ATHEROSCLEROSIS	10	1.83984	0.0536212
WT_withdrawal_v_maintained	C5	GOMF_WIDE_PORE_CHANNEL_ACTIVITY	10	1.83842	0.0527176
WT_withdrawal_v_maintained	C2	GUTIERREZ_MULTIPLE_MYELOMA_UP	30	1.83814	1.36892e-07
WT_withdrawal_v_maintained	C2	REACTOME_ASYMMETRIC_LOCALIZATION_OF_PCP_PROTEINS	59	1.83813	4.95052e-08
WT_withdrawal_v_maintained	C2	REACTOME_REGULATION_OF_HMOX1_EXPRESSION_AND_ACTIVITY	60	1.83779	3.84278e-08
WT_withdrawal_v_maintained	C5	HP_INCREASED_SERUM_LACTATE	163	1.83654	0.0155052
WT_withdrawal_v_maintained	C2	REACTOME_CELLULAR_RESPONSES_TO_STIMULI	614	1.83581	6.39615e-05
WT_withdrawal_v_maintained	C5	GOBP_REGULATION_OF_EXCRETION	7	1.83484	0.0945246
WT_withdrawal_v_maintained	C2	IIZUKA_LIVER_CANCER_PROGRESSION_L1_G1_UP	15	1.83166	0.0513495
WT_withdrawal_v_maintained	C5	GOBP_T_CELL_ACTIVATION_VIA_T_CELL_RECEPTOR_CONTACT_WITH_ANTIGEN_BOUND_TO_MHC_MOLECULE_ON_ANTIGEN_PRESENTING_CELL	5	1.83161	0.0642952
WT_withdrawal_v_maintained	C2	LEE_LIVER_CANCER_E2F1_UP	42	1.8311	0.0102148
WT_withdrawal_v_maintained	C5	GOBP_NUCLEOSIDE_TRIPHOSPHATE_METABOLIC_PROCESS	78	1.8308	0.031435
WT_withdrawal_v_maintained	C2	YAO_TEMPORAL_RESPONSE_TO_PROGESTERONE_CLUSTER_10	66	1.82981	1.87941e-06
WT_withdrawal_v_maintained	C5	GOBP_POSITIVE_REGULATION_OF_TAU_PROTEIN_KINASE_ACTIVITY	5	1.82926	0.0414898
WT_withdrawal_v_maintained	C5	GOBP_CHAPERONE_MEDIATED_AUTOPHAGY	15	1.82772	0.0108922
WT_withdrawal_v_maintained	C2	BAUS_TFF2_TARGETS_DN	7	1.82769	0.0529
WT_withdrawal_v_maintained	C5	GOBP_RESPONSE_TO_OXYGEN_RADICAL	18	1.82753	0.0175498
WT_withdrawal_v_maintained	C2	NAM_FXYD5_TARGETS_DN	16	1.82694	0.0236641
WT_withdrawal_v_maintained	C2	MORI_PRE_BI_LYMPHOCYTE_UP	43	1.82555	0.0151949
WT_withdrawal_v_maintained	C5	GOBP_POSITIVE_REGULATION_BY_HOST_OF_VIRAL_PROCESS	13	1.82179	0.0957181
WT_withdrawal_v_maintained	C2	REACTOME_CREATINE_METABOLISM	7	1.81653	0.0571321
WT_withdrawal_v_maintained	C2	REACTOME_TRAFFICKING_AND_PROCESSING_OF_ENDOSOMAL_TLR	8	1.81476	0.00211348
WT_withdrawal_v_maintained	C2	LEE_LIVER_CANCER_MYC_E2F1_UP	36	1.81186	0.003997
WT_withdrawal_v_maintained	C2	KIM_ALL_DISORDERS_OLIGODENDROCYTE_NUMBER_CORR_UP	676	1.81148	2.67276e-09
WT_withdrawal_v_maintained	C5	HP_LACTIC_ACIDOSIS	150	1.80979	0.0043672
WT_withdrawal_v_maintained	C5	HP_DECREASED_ACTIVITY_OF_THE_PYRUVATE_DEHYDROGENASE_COMPLEX	32	1.80945	0.00303288
WT_withdrawal_v_maintained	C2	YAMASHITA_METHYLATED_IN_PROSTATE_CANCER	27	1.80592	0.00219481
WT_withdrawal_v_maintained	C2	LEE_AGING_CEREBELLUM_UP	60	1.80168	0.00623195
WT_withdrawal_v_maintained	C5	GOBP_PLASMINOGEN_ACTIVATION	13	1.80154	0.00153012
WT_withdrawal_v_maintained	C5	HP_PROGRESSIVE_DISTAL_MUSCLE_WEAKNESS	7	1.80154	0.071348
WT_withdrawal_v_maintained	C5	HP_ABNORMAL_RETINAL_ARTERY_MORPHOLOGY	57	1.79687	0.097861
WT_withdrawal_v_maintained	C5	GOCC_CYTOLYTIC_GRANULE	8	1.79368	0.0375623
WT_withdrawal_v_maintained	C2	REACTOME_METABOLISM_OF_POLYAMINES	53	1.78763	1.67186e-08
WT_withdrawal_v_maintained	C5	GOBP_NEGATIVE_REGULATION_OF_OXIDATIVE_STRESS_INDUCED_CELL_DEATH	34	1.78734	0.000901567
WT_withdrawal_v_maintained	C2	REACTOME_BETA_OXIDATION_OF_OCTANOYL_COA_TO_HEXANOYL_COA	5	1.78726	0.0279408
WT_withdrawal_v_maintained	C2	REACTOME_DEFECTIVE_CHST14_CAUSES_EDS_MUSCULOCONTRACTURAL_TYPE	6	1.78686	0.0193208
WT_withdrawal_v_maintained	C2	REACTOME_G1_S_DNA_DAMAGE_CHECKPOINTS	60	1.78657	4.40734e-06
WT_withdrawal_v_maintained	C5	GOBP_POSITIVE_REGULATION_OF_ENDOTHELIAL_CELL_DIFFERENTIATION	9	1.78517	0.0030699
WT_withdrawal_v_maintained	C2	CHOW_RASSF1_TARGETS_DN	27	1.78176	0.014067
WT_withdrawal_v_maintained	C2	HARRIS_HYPOXIA	60	1.77985	5.64989e-06
WT_withdrawal_v_maintained	C2	REACTOME_ORC1_REMOVAL_FROM_CHROMATIN	59	1.77922	4.42249e-06
WT_withdrawal_v_maintained	C2	MARCHINI_TRABECTEDIN_RESISTANCE_UP	15	1.77821	0.0128882
WT_withdrawal_v_maintained	C5	GOBP_POSITIVE_REGULATION_OF_T_CELL_MEDIATED_CYTOTOXICITY	10	1.77749	0.0782473
WT_withdrawal_v_maintained	C5	GOBP_RESPONSE_TO_INTERFERON_BETA	23	1.77727	0.0655201
WT_withdrawal_v_maintained	C2	REACTOME_RESPONSE_OF_MTB_TO_PHAGOCYTOSIS	19	1.77429	0.0822801
WT_withdrawal_v_maintained	C5	HP_AMBIGUOUS_GENITALIA_MALE	6	1.77424	0.0491033
WT_withdrawal_v_maintained	C2	IIZUKA_LIVER_CANCER_PROGRESSION_G2_G3_UP	20	1.77402	0.0106657
WT_withdrawal_v_maintained	C5	HP_ANEMIA_OF_INADEQUATE_PRODUCTION	123	1.77345	0.0218318
WT_withdrawal_v_maintained	C2	REACTOME_HEDGEHOG_LIGAND_BIOGENESIS	59	1.7728	7.94635e-08
WT_withdrawal_v_maintained	C2	REACTOME_CELLULAR_RESPONSE_TO_HYPOXIA	71	1.77262	6.68652e-08
WT_withdrawal_v_maintained	C5	GOBP_PROTEIN_LOCALIZATION_TO_NUCLEAR_BODY	11	1.7722	0.00422123
WT_withdrawal_v_maintained	C2	AMIT_EGF_RESPONSE_40_MCF10A	10	1.77181	0.0591299
WT_withdrawal_v_maintained	C5	GOCC_PLATELET_DENSE_GRANULE	14	1.77138	0.0455761
WT_withdrawal_v_maintained	C5	GOBP_ANTIGEN_PROCESSING_AND_PRESENTATION_OF_ENDOGENOUS_ANTIGEN	14	1.77091	0.0620206
WT_withdrawal_v_maintained	C2	FRIDMAN_SENESCENCE_UP	58	1.76985	1.75584e-06
WT_withdrawal_v_maintained	C2	REACTOME_INSERTION_OF_TAIL_ANCHORED_PROTEINS_INTO_THE_ENDOPLASMIC_RETICULUM_MEMBRANE	18	1.76502	0.00420269
WT_withdrawal_v_maintained	C2	AKL_HTLV1_INFECTION_UP	25	1.76458	0.0269764
WT_withdrawal_v_maintained	C2	KYNG_ENVIRONMENTAL_STRESS_RESPONSE_UP	46	1.76374	0.00160566
WT_withdrawal_v_maintained	C2	SESTO_RESPONSE_TO_UV_C3	13	1.76344	0.0110049
WT_withdrawal_v_maintained	C5	GOCC_MHC_CLASS_I_PEPTIDE_LOADING_COMPLEX	7	1.76148	0.0256195
WT_withdrawal_v_maintained	C2	WUNDER_INFLAMMATORY_RESPONSE_AND_CHOLESTEROL_UP	27	1.76118	0.00556133
WT_withdrawal_v_maintained	C2	KYNG_RESPONSE_TO_H2O2_VIA_ERCC6_DN	37	1.75979	0.0931912
WT_withdrawal_v_maintained	C5	HP_ABNORMAL_CIRCULATING_AMINO_ACID_CONCENTRATION	90	1.75972	0.00451044
WT_withdrawal_v_maintained	C2	REACTOME_TNFR2_NON_CANONICAL_NF_KB_PATHWAY	67	1.75877	4.36808e-06
WT_withdrawal_v_maintained	C2	HUMMERICH_SKIN_CANCER_PROGRESSION_UP	57	1.75714	0.00195014
WT_withdrawal_v_maintained	C2	CAFFAREL_RESPONSE_TO_THC_24HR_5_UP	26	1.7566	0.00149115
WT_withdrawal_v_maintained	C5	GOBP_NEGATIVE_REGULATION_OF_RESPONSE_TO_OXIDATIVE_STRESS	15	1.75624	0.0858539
WT_withdrawal_v_maintained	C2	BHATTACHARYA_EMBRYONIC_STEM_CELL	55	1.75488	0.00420269
WT_withdrawal_v_maintained	C2	KIM_BIPOLAR_DISORDER_OLIGODENDROCYTE_DENSITY_CORR_UP	614	1.75368	9.22373e-11
WT_withdrawal_v_maintained	C5	GOMF_LOW_DENSITY_LIPOPROTEIN_PARTICLE_RECEPTOR_BINDING	18	1.75366	0.000142105
WT_withdrawal_v_maintained	C2	BARIS_THYROID_CANCER_UP	22	1.75365	0.0438668
WT_withdrawal_v_maintained	C2	WEINMANN_ADAPTATION_TO_HYPOXIA_UP	19	1.75303	0.00266168
WT_withdrawal_v_maintained	C2	REACTOME_ENOS_ACTIVATION	10	1.75251	0.0848853
WT_withdrawal_v_maintained	C5	GOBP_ANTIGEN_PROCESSING_AND_PRESENTATION_OF_ENDOGENOUS_PEPTIDE_ANTIGEN	12	1.7525	0.0585362
WT_withdrawal_v_maintained	C5	HP_ABNORMALITY_OF_THE_PARATHYROID_GLAND	55	1.74999	0.0966522
WT_withdrawal_v_maintained	C2	WP_VITAMIN_B12_METABOLISM	25	1.74916	0.0814031
WT_withdrawal_v_maintained	C2	WP_GLYCOLYSIS_AND_GLUCONEOGENESIS	31	1.7479	0.000266082
WT_withdrawal_v_maintained	C5	GOCC_MITOCHONDRIAL_SMALL_RIBOSOMAL_SUBUNIT	25	1.74738	0.0200138
WT_withdrawal_v_maintained	C5	GOBP_COMPLEMENT_ACTIVATION	24	1.7466	0.0138181
WT_withdrawal_v_maintained	C2	REACTOME_APC_C_CDH1_MEDIATED_DEGRADATION_OF_CDC20_AND_OTHER_APC_C_CDH1_TARGETED_PROTEINS_IN_LATE_MITOSIS_EARLY_G1	66	1.74393	3.43978e-07
WT_withdrawal_v_maintained	C2	REACTOME_DEFECTIVE_CHST3_CAUSES_SEDCJD	7	1.74205	0.0163278
WT_withdrawal_v_maintained	C2	REACTOME_ADP_SIGNALLING_THROUGH_P2Y_PURINOCEPTOR_12	15	1.74153	0.023714
WT_withdrawal_v_maintained	C5	GOCC_ESCRT_III_COMPLEX	8	1.74067	0.0561218
WT_withdrawal_v_maintained	C5	GOBP_REGULATION_OF_LOW_DENSITY_LIPOPROTEIN_PARTICLE_CLEARANCE	8	1.73858	0.0206094
WT_withdrawal_v_maintained	C5	GOCC_U2_SNRNP	19	1.73809	0.00939949
WT_withdrawal_v_maintained	C5	GOMF_CERAMIDE_BINDING	15	1.73793	0.0406072
WT_withdrawal_v_maintained	C5	GOCC_LAMELLAR_BODY	5	1.73753	0.0897823
WT_withdrawal_v_maintained	C2	REACTOME_DISSOLUTION_OF_FIBRIN_CLOT	7	1.73648	0.01826
WT_withdrawal_v_maintained	C5	GOBP_NEGATIVE_REGULATION_OF_OXIDATIVE_STRESS_INDUCED_NEURON_DEATH	15	1.73648	0.0202148
WT_withdrawal_v_maintained	C2	LAMB_CCND1_TARGETS	16	1.73627	0.013673
WT_withdrawal_v_maintained	C5	HP_SYSTEMIC_LUPUS_ERYTHEMATOSUS	18	1.73435	0.0375623
WT_withdrawal_v_maintained	C2	WP_INTRACELLULAR_TRAFFICKING_PROTEINS_INVOLVED_IN_CMT_NEUROPATHY	22	1.73377	0.0328757
WT_withdrawal_v_maintained	C2	REACTOME_RUNX1_REGULATES_TRANSCRIPTION_OF_GENES_INVOLVED_IN_DIFFERENTIATION_OF_HSCS	60	1.732	6.39588e-06
WT_withdrawal_v_maintained	C2	HOEBEKE_LYMPHOID_STEM_CELL_DN	70	1.73199	0.00575753
WT_withdrawal_v_maintained	C5	HP_ABNORMALITY_OF_COMPLEMENT_SYSTEM	15	1.72932	0.0592384
WT_withdrawal_v_maintained	C5	HP_ABNORMALITY_OF_HEAD_BLOOD_VESSEL	64	1.72733	0.0973393
WT_withdrawal_v_maintained	C5	GOBP_ASTROCYTE_DEVELOPMENT	25	1.72506	0.037156
WT_withdrawal_v_maintained	H	HALLMARK_CHOLESTEROL_HOMEOSTASIS	60	1.72363	0.000648525
WT_withdrawal_v_maintained	C5	GOBP_REGULATION_OF_SYSTEMIC_ARTERIAL_BLOOD_PRESSURE_BY_RENIN_ANGIOTENSIN	10	1.72333	0.0577925
WT_withdrawal_v_maintained	C2	BURTON_ADIPOGENESIS_5	101	1.72293	0.000640482
WT_withdrawal_v_maintained	C5	GOBP_INFLAMMATORY_RESPONSE_TO_WOUNDING	8	1.7224	0.0649844
WT_withdrawal_v_maintained	C2	SEMENZA_HIF1_TARGETS	31	1.7218	0.00420269
WT_withdrawal_v_maintained	C5	HP_ERYTHEMA	70	1.71851	0.090546
WT_withdrawal_v_maintained	C2	REACTOME_INHIBITION_OF_DNA_RECOMBINATION_AT_TELOMERE	22	1.71843	0.0452492
WT_withdrawal_v_maintained	C2	HOFMANN_MYELODYSPLASTIC_SYNDROM_LOW_RISK_DN	17	1.71743	0.00011316
WT_withdrawal_v_maintained	C5	GOBP_HUMORAL_IMMUNE_RESPONSE_MEDIATED_BY_CIRCULATING_IMMUNOGLOBULIN	17	1.71709	0.0748773
WT_withdrawal_v_maintained	C2	APRELIKOVA_BRCA1_TARGETS	38	1.71615	5.65982e-05
WT_withdrawal_v_maintained	C2	WP_EXTRACELLULAR_VESICLES_IN_THE_CROSSTALK_OF_CARDIAC_CELLS	14	1.71342	0.0988456
WT_withdrawal_v_maintained	C5	GOBP_MACROPHAGE_MIGRATION	29	1.71275	0.055191
WT_withdrawal_v_maintained	C2	VISALA_RESPONSE_TO_HEAT_SHOCK_AND_AGING_DN	11	1.71086	0.0651857
WT_withdrawal_v_maintained	C2	PODAR_RESPONSE_TO_ADAPHOSTIN_DN	14	1.7062	0.0611929
WT_withdrawal_v_maintained	C2	JISON_SICKLE_CELL_DISEASE_DN	152	1.70209	0.0413661
WT_withdrawal_v_maintained	C5	GOCC_ARP2_3_PROTEIN_COMPLEX	9	1.7012	0.00114469
WT_withdrawal_v_maintained	C2	GROSS_HIF1A_TARGETS_DN	17	1.69861	0.0792409
WT_withdrawal_v_maintained	C2	JECHLINGER_EPITHELIAL_TO_MESENCHYMAL_TRANSITION_UP	57	1.6965	0.000135489
WT_withdrawal_v_maintained	C5	GOMF_ALDITOL_NADPPLUS_1_OXIDOREDUCTASE_ACTIVITY	4	1.69348	0.0671019
WT_withdrawal_v_maintained	C2	REACTOME_G_PROTEIN_ACTIVATION	14	1.69346	0.0391625
WT_withdrawal_v_maintained	C2	WP_PATHOGENIC_ESCHERICHIA_COLI_INFECTION	42	1.69341	0.00179949
WT_withdrawal_v_maintained	C2	STEARMAN_TUMOR_FIELD_EFFECT_UP	15	1.69199	0.0303767
WT_withdrawal_v_maintained	C2	REACTOME_ABC_TRANSPORTER_DISORDERS	64	1.69125	2.81846e-07
WT_withdrawal_v_maintained	C5	GOBP_POSITIVE_REGULATION_OF_SEQUESTERING_OF_CALCIUM_ION	8	1.69047	0.0633026
WT_withdrawal_v_maintained	C2	REACTOME_MITOCHONDRIAL_FATTY_ACID_BETA_OXIDATION_OF_SATURATED_FATTY_ACIDS	9	1.69029	0.0177324
WT_withdrawal_v_maintained	C2	BLANCO_MELO_COVID19_SARS_COV_2_INFECTION_A594_ACE2_EXPRESSING_CELLS_DN	57	1.68969	0.00260807
WT_withdrawal_v_maintained	C5	GOBP_REGULATION_OF_INCLUSION_BODY_ASSEMBLY	15	1.68697	0.0828341
WT_withdrawal_v_maintained	C5	GOCC_PROTEASOME_COMPLEX	54	1.68612	3.24144e-07
WT_withdrawal_v_maintained	C2	REACTOME_REGULATION_OF_RAS_BY_GAPS	62	1.68597	4.75957e-05
WT_withdrawal_v_maintained	C5	GOBP_PROTEIN_INSERTION_INTO_ER_MEMBRANE_BY_STOP_TRANSFER_MEMBRANE_ANCHOR_SEQUENCE	10	1.68502	0.00245541
WT_withdrawal_v_maintained	C5	GOCC_EMC_COMPLEX	10	1.68502	0.00245541
WT_withdrawal_v_maintained	C2	ZHAN_MULTIPLE_MYELOMA_SPIKED	9	1.68487	0.0991705
WT_withdrawal_v_maintained	C5	GOCC_ORGANELLE_ENVELOPE_LUMEN	79	1.68162	0.0256551
WT_withdrawal_v_maintained	C5	GOBP_REGULATION_OF_PLASMINOGEN_ACTIVATION	10	1.68033	0.0180839
WT_withdrawal_v_maintained	C2	ICHIBA_GRAFT_VERSUS_HOST_DISEASE_35D_UP	75	1.68022	0.0024775
WT_withdrawal_v_maintained	C5	GOBP_REGULATION_OF_VIRAL_ENTRY_INTO_HOST_CELL	24	1.67712	0.0440884
WT_withdrawal_v_maintained	C2	OZANNE_AP1_TARGETS_UP	11	1.67689	0.0309823
WT_withdrawal_v_maintained	C2	LEE_LIVER_CANCER_SURVIVAL_DN	140	1.67491	8.64202e-05
WT_withdrawal_v_maintained	C2	REACTOME_INTERLEUKIN_12_SIGNALING	36	1.67398	0.000237549
WT_withdrawal_v_maintained	C2	SATO_SILENCED_EPIGENETICALLY_IN_PANCREATIC_CANCER	21	1.67392	0.0343715
WT_withdrawal_v_maintained	C2	NUTT_GBM_VS_AO_GLIOMA_UP	43	1.67389	2.17346e-06
WT_withdrawal_v_maintained	C2	NADERI_BREAST_CANCER_PROGNOSIS_DN	16	1.67373	0.0514641
WT_withdrawal_v_maintained	C2	REACTOME_THROMBOXANE_SIGNALLING_THROUGH_TP_RECEPTOR	17	1.67366	0.00680461
WT_withdrawal_v_maintained	C5	GOCC_NEUROFIBRILLARY_TANGLE	5	1.67276	0.077914
WT_withdrawal_v_maintained	C5	GOCC_ZONA_PELLUCIDA_RECEPTOR_COMPLEX	6	1.67236	0.0175498
WT_withdrawal_v_maintained	C5	GOBP_RESPONSE_TO_TOXIC_SUBSTANCE	132	1.67135	0.000756706
WT_withdrawal_v_maintained	C5	GOMF_INSULIN_LIKE_GROWTH_FACTOR_II_BINDING	7	1.67033	0.0438688
WT_withdrawal_v_maintained	C2	GERHOLD_ADIPOGENESIS_DN	55	1.66939	5.02157e-06
WT_withdrawal_v_maintained	C5	HP_ABNORMALITY_OF_METACARPAL_EPIPHYSES	12	1.66895	0.0515032
WT_withdrawal_v_maintained	C2	REACTOME_IRON_UPTAKE_AND_TRANSPORT	44	1.66816	0.0151853
WT_withdrawal_v_maintained	C2	REACTOME_RAS_PROCESSING	22	1.66713	0.017129
WT_withdrawal_v_maintained	C2	DACOSTA_UV_RESPONSE_VIA_ERCC3_COMMON_UP	57	1.66704	0.000288072
WT_withdrawal_v_maintained	C2	HUANG_GATA2_TARGETS_UP	99	1.6666	2.26219e-05
WT_withdrawal_v_maintained	C5	GOBP_REGULATION_OF_ANGIOTENSIN_LEVELS_IN_BLOOD	4	1.66576	0.0585362
WT_withdrawal_v_maintained	C2	TARTE_PLASMA_CELL_VS_PLASMABLAST_UP	223	1.66477	0.000696828
WT_withdrawal_v_maintained	C2	MOOTHA_HUMAN_MITODB_6_2002	368	1.66352	1.23382e-05
WT_withdrawal_v_maintained	C5	GOBP_NON_LYTIC_VIRAL_RELEASE	12	1.66237	0.00858161
WT_withdrawal_v_maintained	C2	BORLAK_LIVER_CANCER_EGF_UP	35	1.66202	0.000143097
WT_withdrawal_v_maintained	C2	PROVENZANI_METASTASIS_DN	113	1.6605	1.50239e-05
WT_withdrawal_v_maintained	C2	MODY_HIPPOCAMPUS_POSTNATAL	52	1.66003	7.76076e-06
WT_withdrawal_v_maintained	C2	MUELLER_METHYLATED_IN_GLIOBLASTOMA	10	1.65997	0.0374315
WT_withdrawal_v_maintained	C2	MALONEY_RESPONSE_TO_17AAG_UP	38	1.65872	0.00184621
WT_withdrawal_v_maintained	C5	GOCC_MITOCHONDRIAL_ENVELOPE	632	1.65831	7.85896e-05
WT_withdrawal_v_maintained	C5	GOBP_DECIDUALIZATION	13	1.65767	0.0271388
WT_withdrawal_v_maintained	C2	GALINDO_IMMUNE_RESPONSE_TO_ENTEROTOXIN	53	1.65663	9.59159e-05
WT_withdrawal_v_maintained	C2	ONGUSAHA_TP53_TARGETS	33	1.65574	0.000113895
WT_withdrawal_v_maintained	C2	REACTOME_RHO_GTPASES_ACTIVATE_CIT	16	1.6548	0.0480941
WT_withdrawal_v_maintained	C2	WONG_EMBRYONIC_STEM_CELL_CORE	257	1.65411	7.12194e-06
WT_withdrawal_v_maintained	C2	REACTOME_RECYCLING_PATHWAY_OF_L1	35	1.65369	0.0402802
WT_withdrawal_v_maintained	C2	CHESLER_BRAIN_HIGHEST_EXPRESSION	35	1.65068	0.0738446
WT_withdrawal_v_maintained	C2	GUO_HEX_TARGETS_DN	44	1.64807	0.00334877
WT_withdrawal_v_maintained	C2	ZAMORA_NOS2_TARGETS_UP	44	1.64601	0.0343715
WT_withdrawal_v_maintained	C5	HP_ELEVATED_PULMONARY_ARTERY_PRESSURE	89	1.64546	0.0533993
WT_withdrawal_v_maintained	C2	REACTOME_SEMA4D_MEDIATED_INHIBITION_OF_CELL_ATTACHMENT_AND_MIGRATION	7	1.64475	0.0541564
WT_withdrawal_v_maintained	C5	GOBP_PROTEIN_MATURATION_BY_IRON_SULFUR_CLUSTER_TRANSFER	11	1.6447	0.0310119
WT_withdrawal_v_maintained	C2	HECKER_IFNB1_TARGETS	44	1.64392	0.0017475
WT_withdrawal_v_maintained	C5	HP_ABNORMAL_ERYTHROCYTE_SEDIMENTATION_RATE	24	1.64131	0.00774888
WT_withdrawal_v_maintained	C2	REACTOME_INWARDLY_RECTIFYING_K_CHANNELS	18	1.63933	0.0252648
WT_withdrawal_v_maintained	C2	REACTOME_APC_C_MEDIATED_DEGRADATION_OF_CELL_CYCLE_PROTEINS	72	1.63853	2.32536e-06
WT_withdrawal_v_maintained	C2	REACTOME_REGULATION_OF_MRNA_STABILITY_BY_PROTEINS_THAT_BIND_AU_RICH_ELEMENTS	81	1.63507	1.97579e-07
WT_withdrawal_v_maintained	C2	YAO_TEMPORAL_RESPONSE_TO_PROGESTERONE_CLUSTER_12	69	1.63151	1.36499e-06
WT_withdrawal_v_maintained	C2	REACTOME_DEFECTIVE_ST3GAL3_CAUSES_MCT12_AND_EIEE15	6	1.6295	0.0914034
WT_withdrawal_v_maintained	C2	SA_G1_AND_S_PHASES	11	1.62777	0.0374192
WT_withdrawal_v_maintained	C5	GOCC_MYELIN_SHEATH	35	1.62684	0.013053
WT_withdrawal_v_maintained	C5	GOCC_AMPHISOME	11	1.62638	0.010441
WT_withdrawal_v_maintained	C5	GOCC_RIBONUCLEOPROTEIN_COMPLEX	589	1.62636	0.00114
WT_withdrawal_v_maintained	C2	JIANG_AGING_CEREBRAL_CORTEX_DN	46	1.62606	2.32536e-06
WT_withdrawal_v_maintained	C2	MCBRYAN_PUBERTAL_BREAST_6_7WK_DN	53	1.62357	0.0485094
WT_withdrawal_v_maintained	C2	PELLICCIOTTA_HDAC_IN_ANTIGEN_PRESENTATION_DN	45	1.62269	1.64527e-06
WT_withdrawal_v_maintained	C2	REACTOME_DOWNSTREAM_SIGNALING_EVENTS_OF_B_CELL_RECEPTOR_BCR	73	1.62137	3.59536e-05
WT_withdrawal_v_maintained	C2	REACTOME_COMPLEMENT_CASCADE	20	1.62124	0.0177421
WT_withdrawal_v_maintained	C5	GOBP_NEGATIVE_REGULATION_OF_CALCIUM_ION_DEPENDENT_EXOCYTOSIS	8	1.62039	0.0441464
WT_withdrawal_v_maintained	C5	HP_REDUCED_CONSCIOUSNESS_CONFUSION	275	1.61824	0.0012746
WT_withdrawal_v_maintained	C2	VANDESLUIS_COMMD1_TARGETS_GROUP_3_UP	42	1.61643	0.000366775
WT_withdrawal_v_maintained	C2	REACTOME_REGULATION_OF_PTEN_STABILITY_AND_ACTIVITY	66	1.61559	5.36043e-06
WT_withdrawal_v_maintained	C2	SMID_BREAST_CANCER_RELAPSE_IN_LUNG_UP	13	1.61525	0.0252415
WT_withdrawal_v_maintained	C2	DARWICHE_SQUAMOUS_CELL_CARCINOMA_UP	101	1.61491	0.000358665
WT_withdrawal_v_maintained	C5	HP_PALLOR	116	1.6142	0.0970267
WT_withdrawal_v_maintained	C2	MORI_MATURE_B_LYMPHOCYTE_DN	48	1.61252	0.0236641
WT_withdrawal_v_maintained	C5	GOBP_POSITIVE_REGULATION_OF_TELOMERASE_RNA_LOCALIZATION_TO_CAJAL_BODY	13	1.61206	0.0435375
WT_withdrawal_v_maintained	C2	YAO_HOXA10_TARGETS_VIA_PROGESTERONE_DN	12	1.61203	0.0327371
WT_withdrawal_v_maintained	C2	REACTOME_COOPERATION_OF_PDCL_PHLP1_AND_TRIC_CCT_IN_G_PROTEIN_BETA_FOLDING	28	1.61195	0.00217264
WT_withdrawal_v_maintained	C2	WP_PARKINUBIQUITIN_PROTEASOMAL_SYSTEM_PATHWAY	55	1.61162	5.36854e-05
WT_withdrawal_v_maintained	C2	REACTOME_INTERLEUKIN_12_FAMILY_SIGNALING	41	1.61107	4.78687e-05
WT_withdrawal_v_maintained	C2	CASTELLANO_NRAS_TARGETS_UP	64	1.61052	2.22986e-05
WT_withdrawal_v_maintained	C5	GOBP_NEGATIVE_REGULATION_OF_MICROGLIAL_CELL_ACTIVATION	5	1.60985	0.0295435
WT_withdrawal_v_maintained	C2	HOFMANN_MYELODYSPLASTIC_SYNDROM_RISK_UP	15	1.60971	0.0250238
WT_withdrawal_v_maintained	C2	REACTOME_REGULATION_OF_RUNX2_EXPRESSION_AND_ACTIVITY	65	1.60966	2.03577e-05
WT_withdrawal_v_maintained	C5	GOBP_REGULATION_OF_AEROBIC_RESPIRATION	25	1.60921	0.0387661
WT_withdrawal_v_maintained	C2	REACTOME_NERVOUS_SYSTEM_DEVELOPMENT	475	1.60877	0.0504351
WT_withdrawal_v_maintained	C2	MOOTHA_PGC	355	1.60862	1.16817e-08
WT_withdrawal_v_maintained	C2	WANG_LSD1_TARGETS_UP	18	1.60645	0.0425114
WT_withdrawal_v_maintained	C2	REACTOME_MITOCHONDRIAL_FATTY_ACID_BETA_OXIDATION_OF_UNSATURATED_FATTY_ACIDS	6	1.60617	0.00708682
WT_withdrawal_v_maintained	C5	GOBP_REGULATION_OF_EXIT_FROM_MITOSIS	11	1.60576	0.0789186
WT_withdrawal_v_maintained	C2	ZAMORA_NOS2_TARGETS_DN	64	1.60531	1.40605e-06
WT_withdrawal_v_maintained	C2	MATTIOLI_MGUS_VS_PCL	79	1.6021	0.00316757
WT_withdrawal_v_maintained	C5	GOBP_GLUTATHIONE_METABOLIC_PROCESS	38	1.60126	0.00188506
WT_withdrawal_v_maintained	C2	REACTOME_TRIGLYCERIDE_CATABOLISM	13	1.59965	0.0315979
WT_withdrawal_v_maintained	C2	REACTOME_PROTEIN_METHYLATION	16	1.59919	0.0291446
WT_withdrawal_v_maintained	C5	HP_ABNORMAL_URINE_PH	76	1.59815	0.018061
WT_withdrawal_v_maintained	C2	VERRECCHIA_RESPONSE_TO_TGFB1_C1	18	1.59718	0.0562046
WT_withdrawal_v_maintained	C2	SIMBULAN_PARP1_TARGETS_UP	28	1.59425	0.00115582
WT_withdrawal_v_maintained	C5	GOCC_FICOLIN_1_RICH_GRANULE_LUMEN	103	1.59287	2.2324e-08
WT_withdrawal_v_maintained	C2	LEE_AGING_MUSCLE_UP	30	1.59281	0.00879407
WT_withdrawal_v_maintained	C2	DORN_ADENOVIRUS_INFECTION_32HR_UP	6	1.59209	0.0185918
WT_withdrawal_v_maintained	C5	GOMF_RETINAL_BINDING	6	1.58971	0.00525617
WT_withdrawal_v_maintained	C5	GOMF_UNFOLDED_PROTEIN_BINDING	87	1.58778	2.61953e-06
WT_withdrawal_v_maintained	C2	HAN_JNK_SINGALING_DN	26	1.5874	0.0504351
WT_withdrawal_v_maintained	C2	STEGER_ADIPOGENESIS_DN	22	1.58297	3.63249e-05
WT_withdrawal_v_maintained	C2	KYNG_ENVIRONMENTAL_STRESS_RESPONSE_NOT_BY_UV_IN_WS	8	1.58263	0.0560011
WT_withdrawal_v_maintained	C2	LAIHO_COLORECTAL_CANCER_SERRATED_UP	104	1.58092	5.17386e-08
WT_withdrawal_v_maintained	C5	GOBP_RESPONSE_TO_CADMIUM_ION	34	1.58066	0.0473048
WT_withdrawal_v_maintained	C5	GOBP_ASTROCYTE_DIFFERENTIATION	50	1.57911	0.0057968
WT_withdrawal_v_maintained	C2	ZHAN_V1_LATE_DIFFERENTIATION_GENES_UP	26	1.5787	0.0118325
WT_withdrawal_v_maintained	C2	LIANG_HEMATOPOIESIS_STEM_CELL_NUMBER_LARGE_VS_TINY_UP	26	1.57735	0.00622377
WT_withdrawal_v_maintained	C5	GOMF_LIPOPROTEIN_PARTICLE_RECEPTOR_BINDING	20	1.5753	0.00038084
WT_withdrawal_v_maintained	C2	REACTOME_NEGATIVE_REGULATION_OF_FGFR3_SIGNALING	20	1.57382	0.0577558
WT_withdrawal_v_maintained	C5	GOBP_CHAPERONE_COFACTOR_DEPENDENT_PROTEIN_REFOLDING	24	1.57333	0.000361363
WT_withdrawal_v_maintained	C2	SESTO_RESPONSE_TO_UV_C6	26	1.57264	0.000941972
WT_withdrawal_v_maintained	C2	CAIRO_PML_TARGETS_BOUND_BY_MYC_DN	12	1.57116	0.0849495
WT_withdrawal_v_maintained	C2	REACTOME_MTORC1_MEDIATED_SIGNALLING	24	1.56947	0.0166529
WT_withdrawal_v_maintained	C2	YAO_TEMPORAL_RESPONSE_TO_PROGESTERONE_CLUSTER_6	48	1.56783	0.000438442
WT_withdrawal_v_maintained	C2	CHIARADONNA_NEOPLASTIC_TRANSFORMATION_KRAS_CDC25_UP	46	1.56745	0.0164249
WT_withdrawal_v_maintained	C2	WP_MITOCHONDRIAL_COMPLEX_II_ASSEMBLY	7	1.56658	0.0439616
WT_withdrawal_v_maintained	C2	BIOCARTA_EIF_PATHWAY	16	1.5656	8.18821e-05
WT_withdrawal_v_maintained	C2	WESTON_VEGFA_TARGETS_12HR	16	1.56546	0.0525689
WT_withdrawal_v_maintained	C5	GOBP_PROTEIN_INSERTION_INTO_MEMBRANE	49	1.56513	0.000941972
WT_withdrawal_v_maintained	C5	GOBP_DE_NOVO_PROTEIN_FOLDING	32	1.56483	7.12606e-05
WT_withdrawal_v_maintained	C2	REACTOME_SIGNALING_BY_NOTCH4	75	1.56111	1.21642e-05
WT_withdrawal_v_maintained	C2	WP_BENZOAPYRENE_METABOLISM	3	1.56101	0.0341056
WT_withdrawal_v_maintained	C2	BAE_BRCA1_TARGETS_UP	61	1.56094	6.10914e-05
WT_withdrawal_v_maintained	C2	DARWICHE_PAPILLOMA_RISK_HIGH_UP	93	1.56052	0.00284614
WT_withdrawal_v_maintained	C5	HP_STAPES_ANKYLOSIS	4	1.56002	0.0452078
WT_withdrawal_v_maintained	C5	GOBP_MITOCHONDRIAL_TRANSMEMBRANE_TRANSPORT	89	1.55979	0.0577929
WT_withdrawal_v_maintained	H	HALLMARK_MYC_TARGETS_V1	185	1.55963	1.19349e-09
WT_withdrawal_v_maintained	C5	GOCC_U12_TYPE_SPLICEOSOMAL_COMPLEX	25	1.55913	0.0119027
WT_withdrawal_v_maintained	C2	REACTOME_FCERI_MEDIATED_NF_KB_ACTIVATION	69	1.55871	7.28775e-05
WT_withdrawal_v_maintained	C2	MCBRYAN_PUBERTAL_TGFB1_TARGETS_DN	43	1.55837	0.0562343
WT_withdrawal_v_maintained	C5	GOCC_INSULIN_LIKE_GROWTH_FACTOR_BINDING_PROTEIN_COMPLEX	4	1.55697	0.0370252
WT_withdrawal_v_maintained	C2	LE_EGR2_TARGETS_DN	90	1.5563	0.00420269
WT_withdrawal_v_maintained	C5	GOMF_ANTIGEN_BINDING	20	1.55587	0.00562829
WT_withdrawal_v_maintained	C2	JIANG_HYPOXIA_VIA_VHL	18	1.5556	0.0380872
WT_withdrawal_v_maintained	C2	MCLACHLAN_DENTAL_CARIES_UP	100	1.55542	0.000383396
WT_withdrawal_v_maintained	C2	REACTOME_ROS_AND_RNS_PRODUCTION_IN_PHAGOCYTES	18	1.55463	0.0143177
WT_withdrawal_v_maintained	C5	GOBP_BINDING_OF_SPERM_TO_ZONA_PELLUCIDA	14	1.55436	0.0805096
WT_withdrawal_v_maintained	C5	GOBP_REGULATION_OF_SYSTEMIC_ARTERIAL_BLOOD_PRESSURE_BY_HORMONE	12	1.55387	0.0681293
WT_withdrawal_v_maintained	C5	GOMF_SPHINGOLIPID_BINDING	20	1.55329	0.066253
WT_withdrawal_v_maintained	C2	DACOSTA_UV_RESPONSE_VIA_ERCC3_TTD_UP	45	1.55244	0.00719053
WT_withdrawal_v_maintained	C2	MOOTHA_MITOCHONDRIA	381	1.55036	4.32934e-05
WT_withdrawal_v_maintained	C2	REACTOME_MITOCHONDRIAL_FATTY_ACID_BETA_OXIDATION	29	1.55023	0.0288706
WT_withdrawal_v_maintained	C2	TIEN_INTESTINE_PROBIOTICS_24HR_DN	189	1.55	0.0074672
WT_withdrawal_v_maintained	C2	PRAMOONJAGO_SOX4_TARGETS_DN	38	1.54967	0.000896876
WT_withdrawal_v_maintained	C2	REACTOME_G_BETA_GAMMA_SIGNALLING_THROUGH_CDC42	14	1.54913	0.0994735
WT_withdrawal_v_maintained	C5	HP_HYPERTROPHIC_CARDIOMYOPATHY	213	1.54901	0.00649592
WT_withdrawal_v_maintained	C2	TONKS_TARGETS_OF_RUNX1_RUNX1T1_FUSION_SUSTAINED_IN_MONOCYTE_UP	15	1.54869	0.0562046
WT_withdrawal_v_maintained	C2	PARK_HSC_AND_MULTIPOTENT_PROGENITORS	38	1.54745	3.45334e-05
WT_withdrawal_v_maintained	C2	REACTOME_DNA_REPLICATION_PRE_INITIATION	72	1.54601	0.000109007
WT_withdrawal_v_maintained	C5	GOBP_PEPTIDE_BIOSYNTHETIC_PROCESS	549	1.54587	0.0197968
WT_withdrawal_v_maintained	C5	GOBP_INNER_MITOCHONDRIAL_MEMBRANE_ORGANIZATION	34	1.54454	0.0693961
WT_withdrawal_v_maintained	C5	GOBP_POSITIVE_REGULATION_OF_INTRINSIC_APOPTOTIC_SIGNALING_PATHWAY	44	1.54428	0.0298347
WT_withdrawal_v_maintained	C5	GOMF_ISOPRENOID_BINDING	14	1.54396	0.0530478
WT_withdrawal_v_maintained	C2	FRIDMAN_IMMORTALIZATION_DN	25	1.54339	0.00118966
WT_withdrawal_v_maintained	C2	CHIANG_LIVER_CANCER_SUBCLASS_UNANNOTATED_DN	158	1.54218	2.87176e-07
WT_withdrawal_v_maintained	C5	GOCC_PROTEASOME_REGULATORY_PARTICLE_BASE_SUBCOMPLEX	9	1.54154	0.0100738
WT_withdrawal_v_maintained	C2	BAELDE_DIABETIC_NEPHROPATHY_UP	58	1.53887	0.00217264
WT_withdrawal_v_maintained	C5	HP_NORMOCYTIC_ANEMIA	16	1.53873	0.0908266
WT_withdrawal_v_maintained	C2	YAO_TEMPORAL_RESPONSE_TO_PROGESTERONE_CLUSTER_9	62	1.53827	0.00794997
WT_withdrawal_v_maintained	C2	PAL_PRMT5_TARGETS_DN	17	1.53777	0.00808094
WT_withdrawal_v_maintained	C2	VECCHI_GASTRIC_CANCER_ADVANCED_VS_EARLY_DN	65	1.5377	0.0275322
WT_withdrawal_v_maintained	C5	GOBP_REGULATION_OF_OXIDATIVE_STRESS_INDUCED_INTRINSIC_APOPTOTIC_SIGNALING_PATHWAY	24	1.5359	0.00680461
WT_withdrawal_v_maintained	C2	REACTOME_UCH_PROTEINASES	81	1.53462	2.25485e-05
WT_withdrawal_v_maintained	C2	CAFFAREL_RESPONSE_TO_THC_DN	22	1.53456	0.0434543
WT_withdrawal_v_maintained	C5	GOBP_REGULATION_OF_APOPTOTIC_PROCESS_INVOLVED_IN_DEVELOPMENT	8	1.53386	0.0698646
WT_withdrawal_v_maintained	C2	TERAMOTO_OPN_TARGETS_CLUSTER_6	18	1.53381	0.0959354
WT_withdrawal_v_maintained	C2	REACTOME_INFECTIOUS_DISEASE	624	1.53377	0.00127419
WT_withdrawal_v_maintained	C5	GOBP_NEURAL_NUCLEUS_DEVELOPMENT	48	1.53326	0.00431226
WT_withdrawal_v_maintained	C2	SESTO_RESPONSE_TO_UV_C0	88	1.5312	6.92147e-08
WT_withdrawal_v_maintained	C2	WP_NOTCH1_REGULATION_OF_ENDOTHELIAL_CELL_CALCIFICATION	11	1.53063	0.000628997
WT_withdrawal_v_maintained	C2	REACTOME_PCP_CE_PATHWAY	85	1.53037	4.31626e-06
WT_withdrawal_v_maintained	C2	SPIELMAN_LYMPHOBLAST_EUROPEAN_VS_ASIAN_UP	402	1.52716	0.000243079
WT_withdrawal_v_maintained	C2	REACTOME_COPI_INDEPENDENT_GOLGI_TO_ER_RETROGRADE_TRAFFIC	41	1.52693	0.00311203
WT_withdrawal_v_maintained	C2	REACTOME_G_BETA_GAMMA_SIGNALLING_THROUGH_PI3KGAMMA	16	1.52425	0.047534
WT_withdrawal_v_maintained	C2	DURCHDEWALD_SKIN_CARCINOGENESIS_UP	59	1.52174	0.00746496
WT_withdrawal_v_maintained	C2	CHIBA_RESPONSE_TO_TSA_UP	35	1.51861	0.00426683
WT_withdrawal_v_maintained	C5	HP_ABNORMALITY_OF_PULMONARY_CIRCULATION	109	1.51844	0.0357489
WT_withdrawal_v_maintained	C5	GOBP_RESPONSE_TO_INTERLEUKIN_4	20	1.5175	0.0954461
WT_withdrawal_v_maintained	C2	REACTOME_SEMA4D_IN_SEMAPHORIN_SIGNALING	21	1.51681	0.0530478
WT_withdrawal_v_maintained	C5	GOBP_CHAPERONE_MEDIATED_PROTEIN_FOLDING	54	1.51656	5.53776e-06
WT_withdrawal_v_maintained	C5	GOMF_EXTRACELLULAR_MATRIX_PROTEIN_BINDING	4	1.5162	0.0590582
WT_withdrawal_v_maintained	C2	CAFFAREL_RESPONSE_TO_THC_24HR_5_DN	41	1.51563	0.0279827
WT_withdrawal_v_maintained	C2	YAO_TEMPORAL_RESPONSE_TO_PROGESTERONE_CLUSTER_7	67	1.51472	8.77945e-09
WT_withdrawal_v_maintained	C2	JEPSEN_SMRT_TARGETS	27	1.51449	0.096732
WT_withdrawal_v_maintained	C2	REACTOME_LDL_CLEARANCE	15	1.51344	0.00505062
WT_withdrawal_v_maintained	C5	GOMF_ACTIVE_TRANSMEMBRANE_TRANSPORTER_ACTIVITY	265	1.51329	0.0082395
WT_withdrawal_v_maintained	C5	GOMF_MEDIUM_CHAIN_FATTY_ACID_COA_LIGASE_ACTIVITY	2	1.51314	0.0922154
WT_withdrawal_v_maintained	C2	PURBEY_TARGETS_OF_CTBP1_AND_SATB1_UP	55	1.5127	0.0466086
WT_withdrawal_v_maintained	C2	FLECHNER_PBL_KIDNEY_TRANSPLANT_OK_VS_DONOR_UP	130	1.51258	0.000200138
WT_withdrawal_v_maintained	C2	REACTOME_SWITCHING_OF_ORIGINS_TO_A_POST_REPLICATIVE_STATE	77	1.5115	3.04109e-05
WT_withdrawal_v_maintained	C5	GOBP_TYPE_B_PANCREATIC_CELL_PROLIFERATION	16	1.51132	0.0103
WT_withdrawal_v_maintained	C2	BURTON_ADIPOGENESIS_6	151	1.51002	0.000896068
WT_withdrawal_v_maintained	C2	MORI_LARGE_PRE_BII_LYMPHOCYTE_UP	46	1.50984	0.00622377
WT_withdrawal_v_maintained	C2	PAPASPYRIDONOS_UNSTABLE_ATEROSCLEROTIC_PLAQUE_UP	35	1.50905	0.00116083
WT_withdrawal_v_maintained	C2	WP_TRANSLATION_FACTORS	49	1.50794	2.22432e-05
WT_withdrawal_v_maintained	C2	REACTOME_DEFECTIVE_CHSY1_CAUSES_TPBS	7	1.50779	0.0710771
WT_withdrawal_v_maintained	C2	BENPORATH_MYC_TARGETS_WITH_EBOX	179	1.50736	7.09793e-06
WT_withdrawal_v_maintained	C5	GOBP_CELL_KILLING	59	1.50685	0.00153012
WT_withdrawal_v_maintained	C5	GOBP_PERIPHERAL_NERVOUS_SYSTEM_MYELIN_MAINTENANCE	7	1.50683	0.0494522
WT_withdrawal_v_maintained	C2	FERRANDO_T_ALL_WITH_MLL_ENL_FUSION_DN	61	1.50583	0.00298695
WT_withdrawal_v_maintained	C5	GOBP_REGULATION_OF_MITOCHONDRIAL_MEMBRANE_POTENTIAL	51	1.50526	0.00943429
WT_withdrawal_v_maintained	C5	GOBP_TAIL_ANCHORED_MEMBRANE_PROTEIN_INSERTION_INTO_ER_MEMBRANE	15	1.50456	0.000566213
WT_withdrawal_v_maintained	C2	TUOMISTO_TUMOR_SUPPRESSION_BY_COL13A1_DN	4	1.50421	0.0579546
WT_withdrawal_v_maintained	C5	GOBP_REGULATION_OF_ESTABLISHMENT_OF_PROTEIN_LOCALIZATION_TO_CHROMOSOME	11	1.50372	0.0730752
WT_withdrawal_v_maintained	C5	GOMF_ALCOHOL_DEHYDROGENASE_NADPPLUS_ACTIVITY	11	1.50122	0.0280908
WT_withdrawal_v_maintained	C2	REACTOME_PROTEIN_FOLDING	79	1.50107	0.00590079
WT_withdrawal_v_maintained	C5	GOMF_MISFOLDED_PROTEIN_BINDING	21	1.50095	1.86239e-05
WT_withdrawal_v_maintained	C2	REACTOME_NEGATIVE_REGULATION_OF_FGFR4_SIGNALING	21	1.49974	0.072822
WT_withdrawal_v_maintained	C2	SESTO_RESPONSE_TO_UV_C7	54	1.49851	0.00947283
WT_withdrawal_v_maintained	C5	GOMF_AMYLOID_BETA_BINDING	60	1.49843	0.0207829
WT_withdrawal_v_maintained	C5	GOBP_CELL_CELL_RECOGNITION	22	1.49808	0.0551995
WT_withdrawal_v_maintained	C5	GOCC_CLATHRIN_COATED_ENDOCYTIC_VESICLE_MEMBRANE	42	1.49722	0.00396434
WT_withdrawal_v_maintained	C2	GOLDRATH_ANTIGEN_RESPONSE	190	1.49697	9.29547e-05
WT_withdrawal_v_maintained	C5	GOMF_PROTEIN_CARRIER_CHAPERONE	18	1.4967	0.00104248
WT_withdrawal_v_maintained	C5	GOBP_NEGATIVE_REGULATION_OF_GLIAL_CELL_DIFFERENTIATION	15	1.49606	0.0670756
WT_withdrawal_v_maintained	C2	REACTOME_ABORTIVE_ELONGATION_OF_HIV_1_TRANSCRIPT_IN_THE_ABSENCE_OF_TAT	23	1.49551	0.0737722
WT_withdrawal_v_maintained	C5	GOMF_PEPTIDASE_ACTIVATOR_ACTIVITY	34	1.49462	0.0104116
WT_withdrawal_v_maintained	C2	REACTOME_MRNA_SPLICING_MINOR_PATHWAY	50	1.49414	0.00372214
WT_withdrawal_v_maintained	C2	DARWICHE_SKIN_TUMOR_PROMOTER_UP	94	1.49282	0.00113767
WT_withdrawal_v_maintained	C5	HP_VENTRICULAR_ARRHYTHMIA	114	1.4901	0.0811426
WT_withdrawal_v_maintained	C2	ZHU_CMV_24_HR_UP	70	1.4896	6.26503e-06
WT_withdrawal_v_maintained	C5	GOBP_POSITIVE_REGULATION_OF_VIRAL_LIFE_CYCLE	13	1.48938	0.0398376
WT_withdrawal_v_maintained	C2	FLECHNER_PBL_KIDNEY_TRANSPLANT_REJECTED_VS_OK_DN	41	1.48889	0.0751315
WT_withdrawal_v_maintained	C5	HP_SKELETAL_MYOPATHY	8	1.48821	0.0377041
WT_withdrawal_v_maintained	C2	LEE_AGING_MUSCLE_DN	33	1.48705	0.00478298
WT_withdrawal_v_maintained	C5	GOBP_REGULATION_OF_ASTROCYTE_DIFFERENTIATION	20	1.48699	0.0282393
WT_withdrawal_v_maintained	C2	KHETCHOUMIAN_TRIM24_TARGETS_UP	34	1.48556	0.018572
WT_withdrawal_v_maintained	C5	GOBP_PLASMA_LIPOPROTEIN_PARTICLE_CLEARANCE	18	1.48548	0.0321992
WT_withdrawal_v_maintained	C2	LEI_MYB_TARGETS	235	1.48472	4.84215e-07
WT_withdrawal_v_maintained	C2	PID_HIF1A_PATHWAY	18	1.48448	0.0364827
WT_withdrawal_v_maintained	C2	WP_ALLOGRAFT_REJECTION	33	1.48437	0.0367909
WT_withdrawal_v_maintained	C2	RHODES_UNDIFFERENTIATED_CANCER	37	1.48201	0.00104448
WT_withdrawal_v_maintained	C5	GOMF_OXIDOREDUCTASE_ACTIVITY	477	1.48198	0.00232146
WT_withdrawal_v_maintained	C2	REACTOME_MAPK6_MAPK4_SIGNALING	79	1.48193	0.00125015
WT_withdrawal_v_maintained	C5	GOCC_GLIAL_CELL_PROJECTION	28	1.47719	0.0471004
WT_withdrawal_v_maintained	C5	GOBP_REGULATION_OF_BIOLOGICAL_PROCESS_INVOLVED_IN_SYMBIOTIC_INTERACTION	29	1.47714	0.0346143
WT_withdrawal_v_maintained	C2	POMEROY_MEDULLOBLASTOMA_DESMOPLASIC_VS_CLASSIC_UP	45	1.4758	0.00697612
WT_withdrawal_v_maintained	C2	SCHLOSSER_MYC_AND_SERUM_RESPONSE_SYNERGY	27	1.4751	0.0777911
WT_withdrawal_v_maintained	C2	WEINMANN_ADAPTATION_TO_HYPOXIA_DN	27	1.47465	0.00398101
WT_withdrawal_v_maintained	C2	REACTOME_METABOLISM_OF_FAT_SOLUBLE_VITAMINS	23	1.47451	0.0897515
WT_withdrawal_v_maintained	C5	GOBP_CELLULAR_TRANSITION_METAL_ION_HOMEOSTASIS	68	1.47378	0.0252648
WT_withdrawal_v_maintained	C5	GOBP_TRNA_TRANSPORT	5	1.47049	0.0446612
WT_withdrawal_v_maintained	C5	GOBP_PLASMA_MEMBRANE_REPAIR	18	1.46983	0.0122768
WT_withdrawal_v_maintained	C2	KAN_RESPONSE_TO_ARSENIC_TRIOXIDE	80	1.46964	0.000912795
WT_withdrawal_v_maintained	C5	GOMF_ALDO_KETO_REDUCTASE_NADP_ACTIVITY	14	1.46964	0.0343331
WT_withdrawal_v_maintained	C2	CONCANNON_APOPTOSIS_BY_EPOXOMICIN_DN	112	1.46846	0.00324895
WT_withdrawal_v_maintained	C5	GOBP_REGULATION_OF_CELLULAR_RESPIRATION	36	1.46815	0.0508711
WT_withdrawal_v_maintained	C5	GOBP_REGULATION_OF_LIPOPROTEIN_PARTICLE_CLEARANCE	10	1.46792	0.0304532
WT_withdrawal_v_maintained	C2	KANG_AR_TARGETS_DN	14	1.46776	0.0163161
WT_withdrawal_v_maintained	C2	BENNETT_SYSTEMIC_LUPUS_ERYTHEMATOSUS	19	1.46715	0.0504351
WT_withdrawal_v_maintained	C2	REACTOME_AUTOPHAGY	132	1.46612	0.0160882
WT_withdrawal_v_maintained	C2	JISON_SICKLE_CELL_DISEASE_UP	140	1.46596	1.23382e-05
WT_withdrawal_v_maintained	C2	TONKS_TARGETS_OF_RUNX1_RUNX1T1_FUSION_SUSTAINDED_IN_ERYTHROCYTE_UP	31	1.46532	0.000125212
WT_withdrawal_v_maintained	C2	REACTOME_BETA_OXIDATION_OF_DECANOYL_COA_TO_OCTANOYL_COA_COA	6	1.46527	0.0850652
WT_withdrawal_v_maintained	C2	WP_FERROPTOSIS	52	1.464	0.0789186
WT_withdrawal_v_maintained	C2	DACOSTA_UV_RESPONSE_VIA_ERCC3_UP	236	1.46383	7.6339e-07
WT_withdrawal_v_maintained	C5	GOBP_SODIUM_ION_EXPORT_ACROSS_PLASMA_MEMBRANE	10	1.46174	0.0802559
WT_withdrawal_v_maintained	C2	REACTOME_CYCLIN_A_CDK2_ASSOCIATED_EVENTS_AT_S_PHASE_ENTRY	76	1.46119	0.000318247
WT_withdrawal_v_maintained	C5	GOBP_PEPTIDE_METABOLIC_PROCESS	669	1.45983	0.0101386
WT_withdrawal_v_maintained	C2	ICHIBA_GRAFT_VERSUS_HOST_DISEASE_D7_UP	73	1.45982	0.0131055
WT_withdrawal_v_maintained	C2	HU_ANGIOGENESIS_DN	31	1.4598	0.000940101
WT_withdrawal_v_maintained	C5	GOCC_CHAPERONE_COMPLEX	27	1.45952	3.65892e-05
WT_withdrawal_v_maintained	C2	REACTOME_PLASMA_LIPOPROTEIN_CLEARANCE	23	1.45803	0.023443
WT_withdrawal_v_maintained	C5	GOCC_GROWTH_FACTOR_COMPLEX	5	1.45781	0.0377041
WT_withdrawal_v_maintained	C2	ADDYA_ERYTHROID_DIFFERENTIATION_BY_HEMIN	55	1.45725	0.0262938
WT_withdrawal_v_maintained	C2	WENG_POR_TARGETS_GLOBAL_UP	11	1.457	0.0945464
WT_withdrawal_v_maintained	C2	REACTOME_DEGRADATION_OF_BETA_CATENIN_BY_THE_DESTRUCTION_COMPLEX	77	1.45585	9.94207e-06
WT_withdrawal_v_maintained	C5	GOBP_POSTTRANSLATIONAL_PROTEIN_TARGETING_TO_ENDOPLASMIC_RETICULUM_MEMBRANE	13	1.45415	0.0269764
WT_withdrawal_v_maintained	C5	GOBP_NEGATIVE_REGULATION_OF_GLIOGENESIS	21	1.45262	0.0119724
WT_withdrawal_v_maintained	C5	GOCC_ENDOPEPTIDASE_COMPLEX	68	1.45121	5.2371e-06
WT_withdrawal_v_maintained	C2	GAURNIER_PSMD4_TARGETS	16	1.45112	0.0295347
WT_withdrawal_v_maintained	C2	GAJATE_RESPONSE_TO_TRABECTEDIN_UP	44	1.45096	0.00217264
WT_withdrawal_v_maintained	C2	GENTILE_UV_LOW_DOSE_UP	18	1.44634	0.0511809
WT_withdrawal_v_maintained	C2	SWEET_LUNG_CANCER_KRAS_UP	330	1.44586	1.25788e-07
WT_withdrawal_v_maintained	C2	GAZDA_DIAMOND_BLACKFAN_ANEMIA_PROGENITOR_UP	32	1.4458	0.0970267
WT_withdrawal_v_maintained	C2	REACTOME_NEGATIVE_REGULATION_OF_FGFR1_SIGNALING	22	1.44558	0.0767085
WT_withdrawal_v_maintained	C2	DER_IFN_GAMMA_RESPONSE_UP	60	1.44509	0.00478298
WT_withdrawal_v_maintained	C2	MOOTHA_GLUCONEOGENESIS	22	1.44467	0.0515032
WT_withdrawal_v_maintained	C5	GOMF_STRUCTURAL_CONSTITUENT_OF_CYTOSKELETON	66	1.44437	0.0236641
WT_withdrawal_v_maintained	C5	GOCC_MULTIVESICULAR_BODY	38	1.44361	0.00528383
WT_withdrawal_v_maintained	C5	HP_ABNORMALITY_OF_ACID_BASE_HOMEOSTASIS	299	1.44278	0.0287944
WT_withdrawal_v_maintained	C2	REACTOME_RHO_GTPASES_ACTIVATE_PKNS	29	1.44104	0.00797126
WT_withdrawal_v_maintained	C5	GOBP_NEGATIVE_REGULATION_OF_FATTY_ACID_OXIDATION	9	1.43979	0.0798316
WT_withdrawal_v_maintained	C2	CROONQUIST_STROMAL_STIMULATION_UP	42	1.43846	0.0303412
WT_withdrawal_v_maintained	C2	DARWICHE_PAPILLOMA_RISK_LOW_UP	98	1.43794	0.00665104
WT_withdrawal_v_maintained	C5	GOBP_MIDBODY_ABSCISSION	13	1.43611	0.0551647
WT_withdrawal_v_maintained	C2	MCCLUNG_CREB1_TARGETS_UP	84	1.43567	0.00855355
WT_withdrawal_v_maintained	C5	GOCC_PEPTIDASE_INHIBITOR_COMPLEX	5	1.43561	0.0673748
WT_withdrawal_v_maintained	C2	CHEN_HOXA5_TARGETS_9HR_DN	33	1.43532	0.00701675
WT_withdrawal_v_maintained	C2	HANN_RESISTANCE_TO_BCL2_INHIBITOR_DN	25	1.43523	0.0688256
WT_withdrawal_v_maintained	C5	GOCC_PRECATALYTIC_SPLICEOSOME	49	1.43478	0.011965
WT_withdrawal_v_maintained	C5	HP_PRECOCIOUS_ATHEROSCLEROSIS	5	1.43433	0.074663
WT_withdrawal_v_maintained	C5	HP_HYPOKETOTIC_HYPOGLYCEMIA	10	1.43343	0.0600181
WT_withdrawal_v_maintained	C2	HELLEBREKERS_SILENCED_DURING_TUMOR_ANGIOGENESIS	54	1.43165	0.00556133
WT_withdrawal_v_maintained	C5	GOBP_TISSUE_REGENERATION	41	1.43151	0.0714988
WT_withdrawal_v_maintained	C5	HP_ACUTE_KIDNEY_INJURY	18	1.43054	0.0251044
WT_withdrawal_v_maintained	C2	AMIT_SERUM_RESPONSE_40_MCF10A	22	1.4289	0.0039647
WT_withdrawal_v_maintained	C5	GOBP_LATE_ENDOSOME_TO_VACUOLE_TRANSPORT	21	1.42612	0.00823858
WT_withdrawal_v_maintained	C5	GOBP_CELL_COMMUNICATION_BY_ELECTRICAL_COUPLING_INVOLVED_IN_CARDIAC_CONDUCTION	18	1.42507	0.0370749
WT_withdrawal_v_maintained	C2	WP_UREA_CYCLE_AND_METABOLISM_OF_AMINO_GROUPS	12	1.42397	0.0513495
WT_withdrawal_v_maintained	C5	GOBP_RESPONSE_TO_INCREASED_OXYGEN_LEVELS	24	1.42379	0.0111167
WT_withdrawal_v_maintained	C2	ABRAHAM_ALPC_VS_MULTIPLE_MYELOMA_UP	24	1.42127	0.0744876
WT_withdrawal_v_maintained	C2	RHEIN_ALL_GLUCOCORTICOID_THERAPY_DN	290	1.4202	2.91611e-06
WT_withdrawal_v_maintained	C5	GOBP_POSITIVE_REGULATION_OF_ER_ASSOCIATED_UBIQUITIN_DEPENDENT_PROTEIN_CATABOLIC_PROCESS	7	1.41903	0.0104307
WT_withdrawal_v_maintained	C2	LEIN_PONS_MARKERS	66	1.41877	0.00675549
WT_withdrawal_v_maintained	C2	SCHAEFFER_PROSTATE_DEVELOPMENT_12HR_DN	37	1.41868	0.0140903
WT_withdrawal_v_maintained	C5	GOCC_FICOLIN_1_RICH_GRANULE	133	1.41752	2.03671e-07
WT_withdrawal_v_maintained	C5	HP_ACUTE_PHASE_RESPONSE	79	1.41665	0.00185622
WT_withdrawal_v_maintained	C5	GOCC_PROTEASOME_ACCESSORY_COMPLEX	23	1.41658	0.000415805
WT_withdrawal_v_maintained	C2	JIANG_AGING_HYPOTHALAMUS_DN	35	1.41627	0.000356512
WT_withdrawal_v_maintained	C2	HERNANDEZ_MITOTIC_ARREST_BY_DOCETAXEL_2_UP	38	1.4157	0.0403501
WT_withdrawal_v_maintained	C2	WATANABE_RECTAL_CANCER_RADIOTHERAPY_RESPONSIVE_UP	90	1.4154	0.0334344
WT_withdrawal_v_maintained	C2	MARSON_FOXP3_TARGETS_UP	55	1.4123	0.0135037
WT_withdrawal_v_maintained	C2	REACTOME_HOST_INTERACTIONS_OF_HIV_FACTORS	112	1.41207	0.000384089
WT_withdrawal_v_maintained	C5	GOBP_AMIDE_BIOSYNTHETIC_PROCESS	643	1.40954	0.0214914
WT_withdrawal_v_maintained	C2	MEINHOLD_OVARIAN_CANCER_LOW_GRADE_DN	16	1.40847	0.0464483
WT_withdrawal_v_maintained	C2	SOTIRIOU_BREAST_CANCER_GRADE_1_VS_3_UP	66	1.40807	0.0120759
WT_withdrawal_v_maintained	C2	REACTOME_PEPTIDE_LIGAND_BINDING_RECEPTORS	32	1.40737	0.0186785
WT_withdrawal_v_maintained	C2	WP_NRF2_PATHWAY	79	1.40618	0.0171022
WT_withdrawal_v_maintained	C5	GOBP_REGULATION_OF_PROTEIN_LOCALIZATION_TO_CHROMOSOME_TELOMERIC_REGION	12	1.40601	0.0528328
WT_withdrawal_v_maintained	C2	MURAKAMI_UV_RESPONSE_6HR_UP	24	1.40526	0.0750173
WT_withdrawal_v_maintained	C2	REACTOME_IMMUNOREGULATORY_INTERACTIONS_BETWEEN_A_LYMPHOID_AND_A_NON_LYMPHOID_CELL	24	1.40525	0.0228689
WT_withdrawal_v_maintained	C5	GOBP_MITOCHONDRIAL_TRANSPORT	164	1.40293	0.0052041
WT_withdrawal_v_maintained	C2	KIM_GLIS2_TARGETS_UP	55	1.40209	0.00195537
WT_withdrawal_v_maintained	C2	BASSO_B_LYMPHOCYTE_NETWORK	121	1.40185	0.000200138
WT_withdrawal_v_maintained	C2	KAYO_AGING_MUSCLE_DN	103	1.40102	0.0563627
WT_withdrawal_v_maintained	C5	GOBP_REGULATION_OF_SUPEROXIDE_METABOLIC_PROCESS	14	1.40036	0.0730191
WT_withdrawal_v_maintained	C5	GOBP_TRANSITION_METAL_ION_HOMEOSTASIS	85	1.40007	0.0248911
WT_withdrawal_v_maintained	C2	KAYO_CALORIE_RESTRICTION_MUSCLE_DN	64	1.39987	0.00724288
WT_withdrawal_v_maintained	C2	KIM_RESPONSE_TO_TSA_AND_DECITABINE_UP	55	1.39968	0.00397691
WT_withdrawal_v_maintained	C2	PELLICCIOTTA_HDAC_IN_ANTIGEN_PRESENTATION_UP	62	1.39813	2.87176e-07
WT_withdrawal_v_maintained	C5	GOBP_MATERNAL_PLACENTA_DEVELOPMENT	20	1.39713	0.0372881
WT_withdrawal_v_maintained	C5	GOCC_PROTON_TRANSPORTING_V_TYPE_ATPASE_COMPLEX	21	1.39707	0.00190946
WT_withdrawal_v_maintained	C2	HUPER_BREAST_BASAL_VS_LUMINAL_UP	21	1.39619	0.042729
WT_withdrawal_v_maintained	C2	DER_IFN_ALPHA_RESPONSE_UP	57	1.39446	0.00842753
WT_withdrawal_v_maintained	C2	REACTOME_METABOLISM_OF_RNA	607	1.39277	0.0204309
WT_withdrawal_v_maintained	C2	WP_FOLATE_METABOLISM	33	1.39114	0.0904112
WT_withdrawal_v_maintained	C5	GOBP_NEGATIVE_REGULATION_OF_TRANSCRIPTION_FROM_RNA_POLYMERASE_II_PROMOTER_IN_RESPONSE_TO_STRESS	12	1.3905	0.0283873
WT_withdrawal_v_maintained	C5	GOCC_KINETOCHORE_MICROTUBULE	13	1.39012	0.0849594
WT_withdrawal_v_maintained	C2	LU_EZH2_TARGETS_UP	199	1.38885	0.00161061
WT_withdrawal_v_maintained	C5	GOBP_POSITIVE_REGULATION_OF_EXOSOMAL_SECRETION	13	1.38774	0.0970001
WT_withdrawal_v_maintained	C5	GOBP_POSITIVE_REGULATION_OF_STEROID_METABOLIC_PROCESS	18	1.38753	0.0787317
WT_withdrawal_v_maintained	C5	GOCC_MULTIVESICULAR_BODY_MEMBRANE	20	1.38696	0.0559501
WT_withdrawal_v_maintained	C2	HUPER_BREAST_BASAL_VS_LUMINAL_DN	32	1.38539	0.00119633
WT_withdrawal_v_maintained	C2	REACTOME_THROMBIN_SIGNALLING_THROUGH_PROTEINASE_ACTIVATED_RECEPTORS_PARS	21	1.38241	0.0720617
WT_withdrawal_v_maintained	C5	GOBP_MIDBRAIN_DEVELOPMENT	61	1.38206	0.00420269
WT_withdrawal_v_maintained	C5	GOMF_MEMBRANE_INSERTASE_ACTIVITY	14	1.3816	0.0149339
WT_withdrawal_v_maintained	C2	REACTOME_INTERLEUKIN_1_SIGNALING	86	1.37954	0.00104448
WT_withdrawal_v_maintained	C2	HUMMERICH_SKIN_CANCER_PROGRESSION_DN	81	1.37925	0.0167623
WT_withdrawal_v_maintained	C5	GOBP_REGULATION_OF_ORGANELLE_TRANSPORT_ALONG_MICROTUBULE	8	1.37847	0.0943653
WT_withdrawal_v_maintained	C5	HP_DISTAL_LOWER_LIMB_MUSCLE_WEAKNESS	48	1.37727	0.0846371
WT_withdrawal_v_maintained	C2	WP_SPINAL_CORD_INJURY	68	1.37702	0.0325955
WT_withdrawal_v_maintained	C5	GOBP_RESPONSE_TO_HYPEROXIA	17	1.37607	0.097507
WT_withdrawal_v_maintained	C5	GOBP_MITOTIC_CYTOKINETIC_PROCESS	18	1.37576	0.0129452
WT_withdrawal_v_maintained	C5	GOCC_U2_TYPE_CATALYTIC_STEP_2_SPLICEOSOME	29	1.3757	0.0560011
WT_withdrawal_v_maintained	C2	KORKOLA_EMBRYONAL_CARCINOMA_UP	30	1.37565	0.096844
WT_withdrawal_v_maintained	C2	WP_OMEGA9_FATTY_ACID_SYNTHESIS	12	1.37468	0.0370749
WT_withdrawal_v_maintained	C2	KAAB_FAILED_HEART_ATRIUM_DN	132	1.37403	6.17546e-07
WT_withdrawal_v_maintained	C5	GOBP_SUPEROXIDE_METABOLIC_PROCESS	32	1.37269	0.0933612
WT_withdrawal_v_maintained	C5	GOBP_RESPONSE_TO_INTERFERON_GAMMA	74	1.37169	0.000901964
WT_withdrawal_v_maintained	C2	LIU_VAV3_PROSTATE_CARCINOGENESIS_UP	42	1.37075	0.0282755
WT_withdrawal_v_maintained	C5	GOBP_POSITIVE_REGULATION_OF_REACTIVE_OXYGEN_SPECIES_METABOLIC_PROCESS	41	1.36806	0.0965251
WT_withdrawal_v_maintained	C2	WP_CCL18_SIGNALING_PATHWAY	29	1.36695	0.031983
WT_withdrawal_v_maintained	C2	AMIT_EGF_RESPONSE_120_MCF10A	23	1.36575	0.0224955
WT_withdrawal_v_maintained	C5	GOBP_PROTEIN_INSERTION_INTO_ER_MEMBRANE	20	1.36404	0.0012905
WT_withdrawal_v_maintained	C2	HORTON_SREBF_TARGETS	22	1.36376	0.0367909
WT_withdrawal_v_maintained	C2	REACTOME_SENESCENCE_ASSOCIATED_SECRETORY_PHENOTYPE_SASP	42	1.36184	0.0316606
WT_withdrawal_v_maintained	C5	GOCC_AZUROPHIL_GRANULE_LUMEN	62	1.36176	0.0048015
WT_withdrawal_v_maintained	C2	PEART_HDAC_PROLIFERATION_CLUSTER_UP	41	1.36121	0.0339107
WT_withdrawal_v_maintained	C2	MANNE_COVID19_ICU_VS_HEALTHY_DONOR_PLATELETS_UP	78	1.3608	0.0364827
WT_withdrawal_v_maintained	C2	RHODES_CANCER_META_SIGNATURE	53	1.36027	0.000941972
WT_withdrawal_v_maintained	C2	NOJIMA_SFRP2_TARGETS_UP	18	1.35966	0.0106014
WT_withdrawal_v_maintained	C2	KAMIKUBO_MYELOID_CEBPA_NETWORK	13	1.3595	0.0846203
WT_withdrawal_v_maintained	C5	GOBP_EMBRYO_IMPLANTATION	37	1.35862	0.00438442
WT_withdrawal_v_maintained	C2	KANNAN_TP53_TARGETS_UP	42	1.35738	0.0676337
WT_withdrawal_v_maintained	C2	PLASARI_TGFB1_TARGETS_1HR_UP	25	1.35665	0.0903531
WT_withdrawal_v_maintained	C2	DORN_ADENOVIRUS_INFECTION_24HR_UP	7	1.35578	0.0268704
WT_withdrawal_v_maintained	C5	GOBP_NEGATIVE_REGULATION_OF_CALCIUM_ION_TRANSMEMBRANE_TRANSPORT	21	1.35557	0.034231
WT_withdrawal_v_maintained	C2	ZHU_CMV_ALL_UP	84	1.35557	5.63536e-05
WT_withdrawal_v_maintained	C5	GOBP_PROTEIN_TARGETING_TO_MITOCHONDRION	90	1.35493	0.00154697
WT_withdrawal_v_maintained	C5	GOMF_ENDOPEPTIDASE_REGULATOR_ACTIVITY	80	1.35467	0.00998544
WT_withdrawal_v_maintained	C2	CHUNG_BLISTER_CYTOTOXICITY_UP	107	1.35418	0.0132551
WT_withdrawal_v_maintained	C5	GOCC_SPLICEOSOMAL_SNRNP_COMPLEX	54	1.35405	0.0560762
WT_withdrawal_v_maintained	C5	GOBP_OXALOACETATE_METABOLIC_PROCESS	7	1.35304	0.0695485
WT_withdrawal_v_maintained	C2	REACTOME_PROTEIN_LOCALIZATION	142	1.35294	0.000914459
WT_withdrawal_v_maintained	C5	GOBP_CELLULAR_ALDEHYDE_METABOLIC_PROCESS	40	1.35253	0.000514898
WT_withdrawal_v_maintained	C2	CHIARADONNA_NEOPLASTIC_TRANSFORMATION_CDC25_DN	129	1.3524	0.00235074
WT_withdrawal_v_maintained	C2	MARKEY_RB1_CHRONIC_LOF_DN	79	1.3519	0.00681451
WT_withdrawal_v_maintained	C5	GOBP_INCLUSION_BODY_ASSEMBLY	20	1.3516	0.0497685
WT_withdrawal_v_maintained	C2	LI_INDUCED_T_TO_NATURAL_KILLER_UP	190	1.35088	0.00251835
WT_withdrawal_v_maintained	C2	YAGI_AML_RELAPSE_PROGNOSIS	29	1.35055	0.0200138
WT_withdrawal_v_maintained	C2	YAO_TEMPORAL_RESPONSE_TO_PROGESTERONE_CLUSTER_14	127	1.35035	2.25485e-05
WT_withdrawal_v_maintained	C5	GOCC_PROTEASOME_REGULATORY_PARTICLE_LID_SUBCOMPLEX	7	1.35004	0.0970761
WT_withdrawal_v_maintained	C5	GOCC_PROTEASOME_REGULATORY_PARTICLE	19	1.34982	0.00101992
WT_withdrawal_v_maintained	C2	COLLER_MYC_TARGETS_UP	21	1.3491	0.0488723
WT_withdrawal_v_maintained	C5	HP_SINUS_TACHYCARDIA	21	1.34787	0.0310119
WT_withdrawal_v_maintained	C2	RUAN_RESPONSE_TO_TNF_UP	9	1.34784	0.0220379
WT_withdrawal_v_maintained	C2	BERENJENO_ROCK_SIGNALING_NOT_VIA_RHOA_UP	23	1.34695	0.0540058
WT_withdrawal_v_maintained	C5	GOCC_LUMENAL_SIDE_OF_ENDOPLASMIC_RETICULUM_MEMBRANE	14	1.34656	0.0252648
WT_withdrawal_v_maintained	C2	REACTOME_SIGNAL_AMPLIFICATION	25	1.34563	0.0184797
WT_withdrawal_v_maintained	C2	CROONQUIST_NRAS_VS_STROMAL_STIMULATION_DN	55	1.34392	0.0259919
WT_withdrawal_v_maintained	C2	KYNG_ENVIRONMENTAL_STRESS_RESPONSE_NOT_BY_GAMMA_IN_WS	26	1.34282	0.0973393
WT_withdrawal_v_maintained	C5	GOBP_ENDOSOME_TRANSPORT_VIA_MULTIVESICULAR_BODY_SORTING_PATHWAY	26	1.34255	0.00565012
WT_withdrawal_v_maintained	C5	GOBP_LATE_ENDOSOME_TO_LYSOSOME_TRANSPORT	16	1.34111	0.0118876
WT_withdrawal_v_maintained	C5	GOCC_GTPASE_COMPLEX	24	1.34105	0.0238683
WT_withdrawal_v_maintained	C2	BHATI_G2M_ARREST_BY_2METHOXYESTRADIOL_DN	84	1.3409	0.0468249
WT_withdrawal_v_maintained	C2	MANNE_COVID19_COMBINED_COHORT_VS_HEALTHY_DONOR_PLATELETS_UP	117	1.34063	0.0578735
WT_withdrawal_v_maintained	C2	MISSIAGLIA_REGULATED_BY_METHYLATION_UP	88	1.34003	0.000118984
WT_withdrawal_v_maintained	C5	GOMF_MOLECULAR_CARRIER_ACTIVITY	59	1.33839	0.0639149
WT_withdrawal_v_maintained	C2	BURTON_ADIPOGENESIS_7	41	1.33784	0.00128289
WT_withdrawal_v_maintained	C2	WP_7OXOC_AND_7BETAHC_PATHWAYS	17	1.33768	0.0426132
WT_withdrawal_v_maintained	C2	REACTOME_HIV_ELONGATION_ARREST_AND_RECOVERY	32	1.33747	0.0737894
WT_withdrawal_v_maintained	C2	REACTOME_HEDGEHOG_OFF_STATE	102	1.33623	0.00362416
WT_withdrawal_v_maintained	C2	BROWN_MYELOID_CELL_DEVELOPMENT_UP	88	1.33488	0.00720062
WT_withdrawal_v_maintained	C2	REACTOME_ERKS_ARE_INACTIVATED	11	1.33471	0.0178161
WT_withdrawal_v_maintained	C5	GOBP_NEGATIVE_REGULATION_OF_SMOOTH_MUSCLE_CELL_PROLIFERATION	35	1.33407	0.0296288
WT_withdrawal_v_maintained	H	HALLMARK_COAGULATION	73	1.33375	0.000726093
WT_withdrawal_v_maintained	C2	CHAUHAN_RESPONSE_TO_METHOXYESTRADIOL_UP	42	1.33371	0.00383539
WT_withdrawal_v_maintained	C5	GOCC_TERTIARY_GRANULE	89	1.33229	0.00231439
WT_withdrawal_v_maintained	C2	REACTOME_TRANSCRIPTIONAL_REGULATION_BY_RUNX3	89	1.33217	0.000350316
WT_withdrawal_v_maintained	C5	GOCC_VESICLE_LUMEN	215	1.33035	6.67052e-06
WT_withdrawal_v_maintained	C5	GOBP_RELEASE_OF_CYTOCHROME_C_FROM_MITOCHONDRIA	41	1.33011	0.021845
WT_withdrawal_v_maintained	C5	GOBP_POSITIVE_REGULATION_OF_CHEMOKINE_PRODUCTION	29	1.32948	0.0110049
WT_withdrawal_v_maintained	C2	LIN_APC_TARGETS	55	1.32834	0.00177184
WT_withdrawal_v_maintained	H	HALLMARK_ADIPOGENESIS	177	1.32705	4.75094e-05
WT_withdrawal_v_maintained	C2	SARRIO_EPITHELIAL_MESENCHYMAL_TRANSITION_DN	101	1.32693	0.000648945
WT_withdrawal_v_maintained	C2	WP_NETWORK_MAP_OF_SARSCOV2_SIGNALING_PATHWAY	100	1.32689	0.00851147
WT_withdrawal_v_maintained	C2	REACTOME_TGF_BETA_RECEPTOR_SIGNALING_ACTIVATES_SMADS	32	1.32659	0.0374192
WT_withdrawal_v_maintained	C2	REACTOME_SIGNALING_BY_FGFR2	57	1.32626	0.027475
WT_withdrawal_v_maintained	C2	REACTOME_TRANSFERRIN_ENDOCYTOSIS_AND_RECYCLING	24	1.32611	0.0326622
WT_withdrawal_v_maintained	C2	BURTON_ADIPOGENESIS_PEAK_AT_2HR	37	1.32569	0.00146102
WT_withdrawal_v_maintained	C5	GOBP_REGULATION_OF_OXIDATIVE_STRESS_INDUCED_CELL_DEATH	49	1.32498	0.0212748
WT_withdrawal_v_maintained	C5	GOBP_LEUKOCYTE_MEDIATED_CYTOTOXICITY	44	1.32496	0.00541042
WT_withdrawal_v_maintained	C2	REACTOME_RESPONSE_TO_ELEVATED_PLATELET_CYTOSOLIC_CA2	95	1.32375	0.00524472
WT_withdrawal_v_maintained	C2	PID_AURORA_B_PATHWAY	23	1.3231	0.0391625
WT_withdrawal_v_maintained	C5	GOMF_PEPTIDASE_REGULATOR_ACTIVITY	107	1.323	0.00524472
WT_withdrawal_v_maintained	C2	BURTON_ADIPOGENESIS_PEAK_AT_0HR	57	1.32282	0.000950394
WT_withdrawal_v_maintained	C2	REACTOME_FORMATION_OF_TC_NER_PRE_INCISION_COMPLEX	53	1.32256	0.075148
WT_withdrawal_v_maintained	C5	GOBP_POSITIVE_REGULATION_OF_TRANSCRIPTION_REGULATORY_REGION_DNA_BINDING	15	1.32203	0.0439878
WT_withdrawal_v_maintained	C5	GOBP_REGULATION_OF_RELEASE_OF_CYTOCHROME_C_FROM_MITOCHONDRIA	35	1.321	0.0288706
WT_withdrawal_v_maintained	C2	WP_CHOLESTEROL_BIOSYNTHESIS_PATHWAY	12	1.32089	0.072822
WT_withdrawal_v_maintained	C2	REACTOME_SYNTHESIS_OF_DNA	96	1.31994	0.000673192
WT_withdrawal_v_maintained	C5	GOBP_REGULATION_OF_SYSTEMIC_ARTERIAL_BLOOD_PRESSURE_MEDIATED_BY_A_CHEMICAL_SIGNAL	18	1.3198	0.0529
WT_withdrawal_v_maintained	C2	LAU_APOPTOSIS_CDKN2A_UP	44	1.31925	0.020638
WT_withdrawal_v_maintained	C2	LEONARD_HYPOXIA	31	1.31864	0.0216294
WT_withdrawal_v_maintained	C2	KASLER_HDAC7_TARGETS_2_DN	26	1.31839	0.0751428
WT_withdrawal_v_maintained	C5	HP_PRIMARY_HYPERCORTISOLISM	7	1.31626	0.0787626
WT_withdrawal_v_maintained	C2	PID_FRA_PATHWAY	25	1.31531	0.0363675
WT_withdrawal_v_maintained	C2	WP_METABOLIC_REPROGRAMMING_IN_COLON_CANCER	38	1.31472	0.0041844
WT_withdrawal_v_maintained	C5	GOBP_ZYMOGEN_ACTIVATION	34	1.31463	0.0050204
WT_withdrawal_v_maintained	C5	GOBP_POSITIVE_REGULATION_OF_INFLAMMATORY_RESPONSE	67	1.31383	0.00619166
WT_withdrawal_v_maintained	C2	REACTOME_SEPARATION_OF_SISTER_CHROMATIDS	139	1.31336	0.000915301
WT_withdrawal_v_maintained	C2	VILLANUEVA_LIVER_CANCER_KRT19_DN	37	1.3133	0.0917733
WT_withdrawal_v_maintained	C2	WP_ARYL_HYDROCARBON_RECEPTOR_PATHWAY_WP2873	25	1.31245	0.0560011
WT_withdrawal_v_maintained	C5	GOBP_RESPONSE_TO_REACTIVE_OXYGEN_SPECIES	139	1.3112	0.0470297
WT_withdrawal_v_maintained	C2	FAELT_B_CLL_WITH_VH_REARRANGEMENTS_DN	43	1.31105	0.0313647
WT_withdrawal_v_maintained	C2	WINTER_HYPOXIA_UP	70	1.31045	0.0527317
WT_withdrawal_v_maintained	C2	MOOTHA_FFA_OXYDATION	22	1.30912	0.00110359
WT_withdrawal_v_maintained	C2	SCIBETTA_KDM5B_TARGETS_UP	19	1.30824	0.0488723
WT_withdrawal_v_maintained	C2	STEARMAN_LUNG_CANCER_EARLY_VS_LATE_DN	37	1.30717	0.0928942
WT_withdrawal_v_maintained	C2	LANDIS_ERBB2_BREAST_PRENEOPLASTIC_DN	48	1.30644	0.0212
WT_withdrawal_v_maintained	C2	CAFFAREL_RESPONSE_TO_THC_8HR_5_DN	8	1.30618	0.0605094
WT_withdrawal_v_maintained	C5	GOBP_MITOCHONDRION_ORGANIZATION	421	1.30599	0.00799291
WT_withdrawal_v_maintained	C5	GOBP_REACTIVE_OXYGEN_SPECIES_METABOLIC_PROCESS	131	1.3057	0.0284109
WT_withdrawal_v_maintained	C2	DAIRKEE_CANCER_PRONE_RESPONSE_BPA_E2	86	1.30548	0.000912795
WT_withdrawal_v_maintained	C5	GOBP_DENDRITIC_CELL_DIFFERENTIATION	22	1.30525	0.0914034
WT_withdrawal_v_maintained	C5	HP_ELEVATED_CALCITONIN	21	1.3045	0.0107069
WT_withdrawal_v_maintained	C2	SASAI_RESISTANCE_TO_NEOPLASTIC_TRANSFROMATION	43	1.30417	0.0118876
WT_withdrawal_v_maintained	C5	GOBP_NEGATIVE_REGULATION_OF_ENDOPLASMIC_RETICULUM_STRESS_INDUCED_INTRINSIC_APOPTOTIC_SIGNALING_PATHWAY	17	1.30318	0.0367909
WT_withdrawal_v_maintained	C5	GOMF_OXIDOREDUCTASE_ACTIVITY_ACTING_ON_A_SULFUR_GROUP_OF_DONORS	44	1.3023	0.0127683
WT_withdrawal_v_maintained	C2	BURTON_ADIPOGENESIS_8	71	1.30183	0.000281687
WT_withdrawal_v_maintained	C2	REACTOME_CHOLESTEROL_BIOSYNTHESIS	19	1.30124	0.0608167
WT_withdrawal_v_maintained	C2	REACTOME_SIGNALING_BY_THE_B_CELL_RECEPTOR_BCR	91	1.30059	0.00334474
WT_withdrawal_v_maintained	C2	KYNG_DNA_DAMAGE_DN	146	1.29981	0.000134729
WT_withdrawal_v_maintained	C5	GOBP_CHEMOKINE_PRODUCTION	38	1.29871	0.0167116
WT_withdrawal_v_maintained	C5	GOMF_INSULIN_LIKE_GROWTH_FACTOR_I_BINDING	11	1.29864	0.0356199
WT_withdrawal_v_maintained	C2	HOLLEMAN_ASPARAGINASE_RESISTANCE_ALL_DN	23	1.29832	0.00656979
WT_withdrawal_v_maintained	C2	WANG_ESOPHAGUS_CANCER_VS_NORMAL_UP	84	1.29731	0.00138747
WT_withdrawal_v_maintained	C2	ALCALA_APOPTOSIS	70	1.29549	0.0102254
WT_withdrawal_v_maintained	C2	WP_MITOCHONDRIAL_LONG_CHAIN_FATTY_ACID_BETAOXIDATION	17	1.2953	0.0082395
WT_withdrawal_v_maintained	C5	GOBP_T_CELL_MEDIATED_CYTOTOXICITY	19	1.29495	0.0605389
WT_withdrawal_v_maintained	C2	WINTER_HYPOXIA_METAGENE	180	1.29382	1.91152e-05
WT_withdrawal_v_maintained	C5	GOBP_RIBONUCLEOPROTEIN_COMPLEX_SUBUNIT_ORGANIZATION	157	1.29156	0.0950165
WT_withdrawal_v_maintained	C2	REACTOME_ATTACHMENT_AND_ENTRY	3	1.2911	0.0793323
WT_withdrawal_v_maintained	C5	GOBP_LATE_ENDOSOME_TO_VACUOLE_TRANSPORT_VIA_MULTIVESICULAR_BODY_SORTING_PATHWAY	14	1.29076	0.0375623
WT_withdrawal_v_maintained	C5	GOBP_PROTEIN_LOCALIZATION_TO_MITOCHONDRION	110	1.29017	0.000967893
WT_withdrawal_v_maintained	C5	GOBP_REGULATION_OF_CATECHOLAMINE_METABOLIC_PROCESS	11	1.28888	0.0608167
WT_withdrawal_v_maintained	C2	HINATA_NFKB_TARGETS_KERATINOCYTE_UP	49	1.28875	0.018061
WT_withdrawal_v_maintained	C2	BYSTRYKH_HEMATOPOIESIS_STEM_CELL_QTL_CIS	109	1.28862	0.0214017
WT_withdrawal_v_maintained	C5	GOBP_PLATELET_AGGREGATION	49	1.28835	0.0459601
WT_withdrawal_v_maintained	C2	MIZUKAMI_HYPOXIA_UP	9	1.28799	0.096732
WT_withdrawal_v_maintained	C5	GOBP_CELL_COMMUNICATION_BY_ELECTRICAL_COUPLING	23	1.2868	0.0318558
WT_withdrawal_v_maintained	C5	GOBP_CELLULAR_AMIDE_METABOLIC_PROCESS	847	1.2864	0.0128098
WT_withdrawal_v_maintained	C5	GOCC_AZUROPHIL_GRANULE_MEMBRANE	39	1.28631	0.00700789
WT_withdrawal_v_maintained	C2	GOTZMANN_EPITHELIAL_TO_MESENCHYMAL_TRANSITION_DN	167	1.28625	2.18401e-05
WT_withdrawal_v_maintained	C2	WANG_BARRETTS_ESOPHAGUS_UP	30	1.2862	0.0738446
WT_withdrawal_v_maintained	C2	SAKAI_TUMOR_INFILTRATING_MONOCYTES_DN	64	1.28617	0.0446612
WT_withdrawal_v_maintained	C5	GOBP_POSITIVE_REGULATION_OF_VASCULAR_ASSOCIATED_SMOOTH_MUSCLE_CELL_DIFFERENTIATION	5	1.2861	0.0403604
WT_withdrawal_v_maintained	C5	GOBP_MICROGLIAL_CELL_ACTIVATION	20	1.28587	0.00373052
WT_withdrawal_v_maintained	C2	SERVITJA_LIVER_HNF1A_TARGETS_UP	73	1.28514	0.0726261
WT_withdrawal_v_maintained	C5	GOBP_PROTEIN_DENEDDYLATION	10	1.28496	0.0401619
WT_withdrawal_v_maintained	C5	GOBP_REGULATION_OF_INTRINSIC_APOPTOTIC_SIGNALING_PATHWAY	130	1.28495	0.00132589
WT_withdrawal_v_maintained	C2	REACTOME_CLEC7A_DECTIN_1_SIGNALING	87	1.28416	0.00110359
WT_withdrawal_v_maintained	C5	GOBP_UNSATURATED_FATTY_ACID_METABOLIC_PROCESS	56	1.28413	0.0616786
WT_withdrawal_v_maintained	C2	ELLWOOD_MYC_TARGETS_DN	33	1.28387	0.00848034
WT_withdrawal_v_maintained	C2	YANG_BREAST_CANCER_ESR1_BULK_UP	20	1.28357	0.0691086
WT_withdrawal_v_maintained	H	HALLMARK_ALLOGRAFT_REJECTION	87	1.28322	0.0507109
WT_withdrawal_v_maintained	C2	HOLLERN_SQUAMOUS_BREAST_TUMOR	62	1.28173	0.0924477
WT_withdrawal_v_maintained	C5	GOBP_IRON_ION_HOMEOSTASIS	55	1.28009	0.0927399
WT_withdrawal_v_maintained	C2	REACTOME_HEDGEHOG_ON_STATE	80	1.27995	0.00343885
WT_withdrawal_v_maintained	C5	GOMF_TAP_BINDING	7	1.27829	0.0876963
WT_withdrawal_v_maintained	C5	GOMF_FATTY_ACID_SYNTHASE_ACTIVITY	9	1.27752	0.0818387
WT_withdrawal_v_maintained	C2	MALTA_CURATED_STEMNESS_MARKERS	13	1.27739	0.0250391
WT_withdrawal_v_maintained	C5	GOCC_ENVELOPE	976	1.27715	0.004291
WT_withdrawal_v_maintained	C2	MARTORIATI_MDM4_TARGETS_FETAL_LIVER_UP	174	1.27667	0.0556745
WT_withdrawal_v_maintained	C2	REACTOME_INSULIN_RECEPTOR_RECYCLING	19	1.27649	0.0329533
WT_withdrawal_v_maintained	C5	GOMF_PRE_MRNA_3_SPLICE_SITE_BINDING	4	1.27515	0.018106
WT_withdrawal_v_maintained	C2	REACTOME_MHC_CLASS_II_ANTIGEN_PRESENTATION	78	1.27513	0.00100251
WT_withdrawal_v_maintained	C2	MARTORIATI_MDM4_TARGETS_NEUROEPITHELIUM_UP	134	1.27407	0.026788
WT_withdrawal_v_maintained	C2	MIKKELSEN_NPC_LCP_WITH_H3K4ME3	39	1.27208	0.0425114
WT_withdrawal_v_maintained	C5	HP_PHEOCHROMOCYTOMA	24	1.27144	0.0104397
WT_withdrawal_v_maintained	C2	APPIERTO_RESPONSE_TO_FENRETINIDE_UP	30	1.27122	0.0893388
WT_withdrawal_v_maintained	C2	REACTOME_TCR_SIGNALING	85	1.27112	0.00342232
WT_withdrawal_v_maintained	C5	GOCC_CLATHRIN_COATED_ENDOCYTIC_VESICLE	52	1.27062	0.00680461
WT_withdrawal_v_maintained	C5	GOBP_ER_OVERLOAD_RESPONSE	12	1.26975	0.0760838
WT_withdrawal_v_maintained	C2	REACTOME_DNA_REPLICATION	104	1.26931	0.000747483
WT_withdrawal_v_maintained	C2	KOBAYASHI_EGFR_SIGNALING_6HR_DN	9	1.26922	0.0275472
WT_withdrawal_v_maintained	C5	HP_ABNORMAL_CIRCULATING_CARBOXYLIC_ACID_CONCENTRATION	157	1.26851	0.0443644
WT_withdrawal_v_maintained	C2	REACTOME_ANTIGEN_PRESENTATION_FOLDING_ASSEMBLY_AND_PEPTIDE_LOADING_OF_CLASS_I_MHC	22	1.26835	0.00841884
WT_withdrawal_v_maintained	C5	HP_MULTIFACTORIAL_INHERITANCE	38	1.26795	0.0775326
WT_withdrawal_v_maintained	C2	LOPEZ_MBD_TARGETS	756	1.2674	5.62093e-05
WT_withdrawal_v_maintained	C5	GOCC_LUMENAL_SIDE_OF_MEMBRANE	18	1.26724	0.0191117
WT_withdrawal_v_maintained	C5	GOBP_MITOCHONDRIAL_MEMBRANE_ORGANIZATION	92	1.26675	0.0920209
WT_withdrawal_v_maintained	C5	GOCC_ENDOLYSOSOME	20	1.26547	0.0358095
WT_withdrawal_v_maintained	C5	GOBP_REACTIVE_NITROGEN_SPECIES_METABOLIC_PROCESS	47	1.26407	0.0131316
WT_withdrawal_v_maintained	C5	HP_ABNORMAL_CIRCULATING_PROTEINOGENIC_AMINO_ACID_CONCENTRATION	55	1.26404	0.05598
WT_withdrawal_v_maintained	C2	JINESH_BLEBBISHIELD_VS_LIVE_CONTROL_DN	182	1.26193	0.000142105
WT_withdrawal_v_maintained	C5	HP_CONJUNCTIVAL_HAMARTOMA	9	1.26076	0.0954052
WT_withdrawal_v_maintained	C2	WP_UREA_CYCLE_AND_ASSOCIATED_PATHWAYS	15	1.26065	0.0211797
WT_withdrawal_v_maintained	C5	GOBP_DEFENSE_RESPONSE_TO_BACTERIUM	74	1.25948	0.0369368
WT_withdrawal_v_maintained	C5	GOBP_REGULATION_OF_PLASMA_LIPOPROTEIN_PARTICLE_LEVELS	34	1.25877	0.0300344
WT_withdrawal_v_maintained	C5	GOBP_ANTIGEN_PROCESSING_AND_PRESENTATION_OF_PEPTIDE_ANTIGEN_VIA_MHC_CLASS_I	21	1.25862	0.0685173
WT_withdrawal_v_maintained	C5	GOCC_CELL_SUBSTRATE_JUNCTION	377	1.25839	0.0367909
WT_withdrawal_v_maintained	C2	REACTOME_DNA_DAMAGE_RECOGNITION_IN_GG_NER	38	1.2573	0.0445182
WT_withdrawal_v_maintained	C5	GOCC_PEPTIDASE_COMPLEX	95	1.25724	0.000577408
WT_withdrawal_v_maintained	C5	GOCC_AZUROPHIL_GRANULE	107	1.2566	0.00112131
WT_withdrawal_v_maintained	C2	RODWELL_AGING_KIDNEY_NO_BLOOD_UP	159	1.25445	0.00115552
WT_withdrawal_v_maintained	C2	FERNANDEZ_BOUND_BY_MYC	139	1.25435	0.000245495
WT_withdrawal_v_maintained	C2	LEIN_LOCALIZED_TO_PROXIMAL_DENDRITES	27	1.2538	0.0462428
WT_withdrawal_v_maintained	C5	GOBP_NEGATIVE_REGULATION_OF_MITOCHONDRION_ORGANIZATION	40	1.25302	0.089812
WT_withdrawal_v_maintained	C2	MCDOWELL_ACUTE_LUNG_INJURY_UP	31	1.25275	0.00180279
WT_withdrawal_v_maintained	C2	KYNG_ENVIRONMENTAL_STRESS_RESPONSE_NOT_BY_4NQO_IN_WS	27	1.25086	0.0817756
WT_withdrawal_v_maintained	C2	DANG_MYC_TARGETS_DN	23	1.25047	0.0122015
WT_withdrawal_v_maintained	C5	GOBP_NEGATIVE_REGULATION_OF_RESPONSE_TO_ENDOPLASMIC_RETICULUM_STRESS	38	1.25032	0.0223979
WT_withdrawal_v_maintained	C2	FAELT_B_CLL_WITH_VH_REARRANGEMENTS_UP	42	1.25008	0.077712
WT_withdrawal_v_maintained	C5	GOBP_NEGATIVE_REGULATION_OF_INTRINSIC_APOPTOTIC_SIGNALING_PATHWAY	80	1.24998	0.00335074
WT_withdrawal_v_maintained	C5	GOMF_TRANSLATION_INITIATION_FACTOR_ACTIVITY	47	1.24992	0.000248682
WT_withdrawal_v_maintained	C2	NAGASHIMA_EGF_SIGNALING_UP	35	1.24946	0.00754414
WT_withdrawal_v_maintained	C2	RODWELL_AGING_KIDNEY_UP	309	1.24879	0.00708682
WT_withdrawal_v_maintained	C5	GOBP_RESPONSE_TO_COLD	35	1.24842	0.0249006
WT_withdrawal_v_maintained	C5	HP_VOMITING	212	1.24768	0.0371268
WT_withdrawal_v_maintained	C5	GOBP_PROTEIN_FOLDING	160	1.24604	3.29236e-05
WT_withdrawal_v_maintained	C2	REACTOME_NEUTROPHIL_DEGRANULATION	304	1.24526	4.90008e-06
WT_withdrawal_v_maintained	C5	GOBP_COTRANSLATIONAL_PROTEIN_TARGETING_TO_MEMBRANE	20	1.24352	0.0664635
WT_withdrawal_v_maintained	C2	YAO_TEMPORAL_RESPONSE_TO_PROGESTERONE_CLUSTER_16	66	1.24345	0.0223708
WT_withdrawal_v_maintained	C5	GOBP_CATECHOL_CONTAINING_COMPOUND_BIOSYNTHETIC_PROCESS	9	1.2427	0.0901865
WT_withdrawal_v_maintained	C5	GOCC_ENDOPLASMIC_RETICULUM_PROTEIN_CONTAINING_COMPLEX	110	1.24268	5.10808e-06
WT_withdrawal_v_maintained	C2	PAL_PRMT5_TARGETS_UP	165	1.24259	0.00185047
WT_withdrawal_v_maintained	C2	GRUETZMANN_PANCREATIC_CANCER_UP	286	1.24209	0.000182615
WT_withdrawal_v_maintained	C2	TIEN_INTESTINE_PROBIOTICS_24HR_UP	456	1.24068	0.000195421
WT_withdrawal_v_maintained	C2	BURTON_ADIPOGENESIS_1	25	1.24062	0.00248851
WT_withdrawal_v_maintained	H	HALLMARK_INTERFERON_ALPHA_RESPONSE	76	1.2404	0.0613853
WT_withdrawal_v_maintained	C2	DAZARD_RESPONSE_TO_UV_SCC_UP	81	1.24019	8.14144e-09
WT_withdrawal_v_maintained	C5	GOCC_SM_LIKE_PROTEIN_FAMILY_COMPLEX	70	1.24018	0.0316606
WT_withdrawal_v_maintained	C2	MCBRYAN_PUBERTAL_BREAST_4_5WK_UP	155	1.23944	0.0145426
WT_withdrawal_v_maintained	C5	GOMF_SERINE_TYPE_ENDOPEPTIDASE_INHIBITOR_ACTIVITY	29	1.2394	0.0147132
WT_withdrawal_v_maintained	C5	GOBP_ASPARTATE_METABOLIC_PROCESS	7	1.23918	0.0266899
WT_withdrawal_v_maintained	C5	GOMF_CALCIUM_DEPENDENT_PROTEIN_BINDING	52	1.23847	0.0970267
WT_withdrawal_v_maintained	C5	GOBP_ESTABLISHMENT_OF_PROTEIN_LOCALIZATION_TO_ENDOPLASMIC_RETICULUM	36	1.23726	0.0163051
WT_withdrawal_v_maintained	C5	GOBP_IRES_DEPENDENT_VIRAL_TRANSLATIONAL_INITIATION	11	1.2367	0.00719053
WT_withdrawal_v_maintained	C5	GOBP_REGULATION_OF_EXOSOMAL_SECRETION	15	1.23648	0.0720617
WT_withdrawal_v_maintained	C2	BROWNE_HCMV_INFECTION_2HR_UP	25	1.23632	0.0789186
WT_withdrawal_v_maintained	C2	OUELLET_OVARIAN_CANCER_INVASIVE_VS_LMP_UP	102	1.2359	3.14345e-05
WT_withdrawal_v_maintained	C2	SIG_REGULATION_OF_THE_ACTIN_CYTOSKELETON_BY_RHO_GTPASES	26	1.2348	0.0991813
WT_withdrawal_v_maintained	C5	GOMF_DISULFIDE_OXIDOREDUCTASE_ACTIVITY	32	1.23418	0.0214914
WT_withdrawal_v_maintained	C2	SARRIO_EPITHELIAL_MESENCHYMAL_TRANSITION_UP	88	1.23312	0.0482058
WT_withdrawal_v_maintained	C2	ZHENG_GLIOBLASTOMA_PLASTICITY_DN	50	1.23267	0.0523853
WT_withdrawal_v_maintained	C2	PETROVA_ENDOTHELIUM_LYMPHATIC_VS_BLOOD_DN	128	1.23246	0.000641248
WT_withdrawal_v_maintained	C5	GOBP_REGULATION_OF_NITRIC_OXIDE_METABOLIC_PROCESS	39	1.23091	0.0374146
WT_withdrawal_v_maintained	C2	MORI_PLASMA_CELL_UP	44	1.23085	0.0128098
WT_withdrawal_v_maintained	C2	SMITH_TERT_TARGETS_DN	64	1.22937	0.00332169
WT_withdrawal_v_maintained	C2	WP_COMPLEMENT_SYSTEM	39	1.22929	0.0688074
WT_withdrawal_v_maintained	C2	LU_AGING_BRAIN_UP	222	1.22908	0.000993287
WT_withdrawal_v_maintained	C5	GOBP_GLIAL_CELL_DEVELOPMENT	79	1.22875	0.00939949
WT_withdrawal_v_maintained	C5	GOMF_CYCLASE_REGULATOR_ACTIVITY	7	1.22849	0.0970267
WT_withdrawal_v_maintained	C2	COLIN_PILOCYTIC_ASTROCYTOMA_VS_GLIOBLASTOMA_DN	24	1.22797	0.0149339
WT_withdrawal_v_maintained	C5	HP_CONGESTIVE_HEART_FAILURE	174	1.2278	0.0299367
WT_withdrawal_v_maintained	C2	DANG_REGULATED_BY_MYC_DN	200	1.22567	0.000153144
WT_withdrawal_v_maintained	C2	REACTOME_ABC_FAMILY_PROTEINS_MEDIATED_TRANSPORT	87	1.22479	0.00105411
WT_withdrawal_v_maintained	C2	BIOCARTA_MPR_PATHWAY	15	1.22413	0.0793911
WT_withdrawal_v_maintained	H	HALLMARK_FATTY_ACID_METABOLISM	122	1.2235	0.00011316
WT_withdrawal_v_maintained	C5	HP_HYPERTENSION_ASSOCIATED_WITH_PHEOCHROMOCYTOMA	18	1.22337	0.020476
WT_withdrawal_v_maintained	C5	GOCC_VACUOLAR_LUMEN	128	1.22309	0.000125212
WT_withdrawal_v_maintained	C5	GOMF_TRANSLATION_FACTOR_ACTIVITY_RNA_BINDING	77	1.22299	0.00386305
WT_withdrawal_v_maintained	C2	HAMAI_APOPTOSIS_VIA_TRAIL_DN	120	1.22261	0.0100787
WT_withdrawal_v_maintained	C5	GOBP_INTRINSIC_APOPTOTIC_SIGNALING_PATHWAY_BY_P53_CLASS_MEDIATOR	62	1.22221	0.0947292
WT_withdrawal_v_maintained	C2	LANDIS_ERBB2_BREAST_TUMORS_324_DN	127	1.22116	0.00185622
WT_withdrawal_v_maintained	C5	HP_GENERALIZED_HYPERKERATOSIS	13	1.22095	0.00383539
WT_withdrawal_v_maintained	C2	KAYO_CALORIE_RESTRICTION_MUSCLE_UP	71	1.21997	0.00277696
WT_withdrawal_v_maintained	C5	GOCC_COP9_SIGNALOSOME	13	1.21882	0.0928905
WT_withdrawal_v_maintained	C5	HP_GASTROINTESTINAL_STROMA_TUMOR	12	1.21835	0.0738336
WT_withdrawal_v_maintained	C2	HUANG_FOXA2_TARGETS_DN	26	1.21798	0.0811722
WT_withdrawal_v_maintained	C2	MORI_SMALL_PRE_BII_LYMPHOCYTE_DN	65	1.21778	0.0342456
WT_withdrawal_v_maintained	C5	GOBP_REGULATION_OF_COAGULATION	41	1.2164	0.0695408
WT_withdrawal_v_maintained	C2	ACEVEDO_NORMAL_TISSUE_ADJACENT_TO_LIVER_TUMOR_DN	273	1.21501	0.0015974
WT_withdrawal_v_maintained	C2	NEMETH_INFLAMMATORY_RESPONSE_LPS_UP	61	1.21412	0.00959016
WT_withdrawal_v_maintained	C5	GOBP_ANTIGEN_PROCESSING_AND_PRESENTATION_OF_PEPTIDE_ANTIGEN	30	1.21398	0.0883601
WT_withdrawal_v_maintained	C5	GOBP_POSITIVE_REGULATION_OF_INTERLEUKIN_8_PRODUCTION	27	1.21335	0.0607505
WT_withdrawal_v_maintained	C5	HP_ABNORMALITY_OF_NAIL_COLOR	13	1.2113	0.0427804
WT_withdrawal_v_maintained	C2	KOHOUTEK_CCNT1_TARGETS	33	1.21122	0.0634684
WT_withdrawal_v_maintained	C2	MARKEY_RB1_ACUTE_LOF_DN	158	1.21112	0.000426274
WT_withdrawal_v_maintained	C5	GOBP_APOPTOTIC_MITOCHONDRIAL_CHANGES	79	1.21079	0.00968773
WT_withdrawal_v_maintained	C5	HP_FASTING_HYPERINSULINEMIA	7	1.21073	0.0941964
WT_withdrawal_v_maintained	C5	GOBP_REGULATION_OF_GENERATION_OF_PRECURSOR_METABOLITES_AND_ENERGY	95	1.21057	0.0435375
WT_withdrawal_v_maintained	C5	GOBP_NEURON_DEATH_IN_RESPONSE_TO_OXIDATIVE_STRESS	23	1.20897	0.0600181
WT_withdrawal_v_maintained	C2	BENPORATH_PROLIFERATION	87	1.20888	0.0305308
WT_withdrawal_v_maintained	C5	GOBP_CELLULAR_RESPONSE_TO_MECHANICAL_STIMULUS	51	1.20792	0.0882959
WT_withdrawal_v_maintained	C5	GOBP_NEGATIVE_REGULATION_OF_CALCIUM_ION_TRANSPORT	31	1.20725	0.0592384
WT_withdrawal_v_maintained	C5	GOBP_VIRAL_RELEASE_FROM_HOST_CELL	24	1.20693	0.00705376
WT_withdrawal_v_maintained	C2	REACTOME_REGULATION_OF_INSULIN_LIKE_GROWTH_FACTOR_IGF_TRANSPORT_AND_UPTAKE_BY_INSULIN_LIKE_GROWTH_FACTOR_BINDING_PROTEINS_IGFBPS	78	1.20636	0.000200138
WT_withdrawal_v_maintained	C2	SCHRAETS_MLL_TARGETS_UP	24	1.20625	0.0858913
WT_withdrawal_v_maintained	C2	HESS_TARGETS_OF_HOXA9_AND_MEIS1_DN	42	1.20538	0.00130102
WT_withdrawal_v_maintained	C2	BURTON_ADIPOGENESIS_PEAK_AT_8HR	31	1.20429	0.0846203
WT_withdrawal_v_maintained	C2	KARLSSON_TGFB1_TARGETS_DN	171	1.20367	0.000306298
WT_withdrawal_v_maintained	C2	SANA_TNF_SIGNALING_UP	49	1.2027	0.0267442
WT_withdrawal_v_maintained	H	HALLMARK_XENOBIOTIC_METABOLISM	131	1.20148	0.00719053
WT_withdrawal_v_maintained	C5	HP_RECURRENT_FEVER	36	1.20117	0.0805755
WT_withdrawal_v_maintained	C2	WAMUNYOKOLI_OVARIAN_CANCER_LMP_UP	195	1.19936	0.0111078
WT_withdrawal_v_maintained	C5	GOBP_NUCLEAR_MEMBRANE_REASSEMBLY	21	1.19875	0.0201991
WT_withdrawal_v_maintained	C2	FLORIO_NEOCORTEX_BASAL_RADIAL_GLIA_DN	67	1.19819	0.0687746
WT_withdrawal_v_maintained	C5	GOBP_REGULATION_OF_ER_ASSOCIATED_UBIQUITIN_DEPENDENT_PROTEIN_CATABOLIC_PROCESS	9	1.197	0.0201405
WT_withdrawal_v_maintained	C2	SERVITJA_ISLET_HNF1A_TARGETS_UP	130	1.19664	0.000381148
WT_withdrawal_v_maintained	C2	REACTOME_NEGATIVE_REGULATION_OF_MAPK_PATHWAY	37	1.194	0.0761116
WT_withdrawal_v_maintained	C5	GOMF_TRANSLATION_INITIATION_FACTOR_BINDING	24	1.19377	0.0403667
WT_withdrawal_v_maintained	C2	REACTOME_BETA_CATENIN_INDEPENDENT_WNT_SIGNALING	128	1.19142	0.00372803
WT_withdrawal_v_maintained	C5	GOBP_LOW_DENSITY_LIPOPROTEIN_PARTICLE_CLEARANCE	14	1.1912	0.0470761
WT_withdrawal_v_maintained	C2	GRUETZMANN_PANCREATIC_CANCER_DN	145	1.18911	0.0327709
WT_withdrawal_v_maintained	C2	REACTOME_N_GLYCAN_TRIMMING_IN_THE_ER_AND_CALNEXIN_CALRETICULIN_CYCLE	32	1.1887	0.0600181
WT_withdrawal_v_maintained	C5	GOBP_ESTABLISHMENT_OF_PROTEIN_LOCALIZATION_TO_TELOMERE	16	1.18582	0.0973393
WT_withdrawal_v_maintained	C2	REACTOME_SIGNALING_BY_FGFR	66	1.18563	0.090238
WT_withdrawal_v_maintained	H	HALLMARK_UV_RESPONSE_UP	121	1.18542	0.000351046
WT_withdrawal_v_maintained	C2	HSIAO_LIVER_SPECIFIC_GENES	101	1.18536	0.000566213
WT_withdrawal_v_maintained	C2	SANA_TNF_SIGNALING_DN	65	1.18488	0.0474437
WT_withdrawal_v_maintained	C5	GOBP_FORMATION_OF_TRANSLATION_PREINITIATION_COMPLEX	10	1.18441	0.00664417
WT_withdrawal_v_maintained	C5	GOBP_POSITIVE_REGULATION_OF_GLIAL_CELL_DIFFERENTIATION	26	1.184	0.0581414
WT_withdrawal_v_maintained	C5	GOCC_MEMBRANE_PROTEIN_COMPLEX	804	1.18314	0.0135485
WT_withdrawal_v_maintained	C2	WU_CELL_MIGRATION	116	1.18291	0.0514641
WT_withdrawal_v_maintained	C2	VERRECCHIA_EARLY_RESPONSE_TO_TGFB1	48	1.18233	0.014414
WT_withdrawal_v_maintained	C5	GOBP_LYSOSOMAL_LUMEN_ACIDIFICATION	11	1.17951	0.0535188
WT_withdrawal_v_maintained	C2	REACTOME_MITOTIC_G2_G2_M_PHASES	160	1.17858	0.00921482
WT_withdrawal_v_maintained	C5	GOBP_POSITIVE_REGULATION_OF_DNA_BINDING	38	1.17765	0.0267442
WT_withdrawal_v_maintained	C2	REACTOME_INTERLEUKIN_1_FAMILY_SIGNALING	104	1.177	0.00680461
WT_withdrawal_v_maintained	C2	REACTOME_METHYLATION	11	1.1763	0.0709069
WT_withdrawal_v_maintained	C5	GOBP_RESPONSE_TO_OXIDATIVE_STRESS	317	1.17616	0.0323246
WT_withdrawal_v_maintained	C5	GOMF_ACTIVE_ION_TRANSMEMBRANE_TRANSPORTER_ACTIVITY	162	1.1756	0.0325955
WT_withdrawal_v_maintained	C5	HP_ABNORMAL_CELLULAR_PHENOTYPE	384	1.17533	0.0916596
WT_withdrawal_v_maintained	C2	YAO_HOXA10_TARGETS_VIA_PROGESTERONE_UP	58	1.17347	0.0294019
WT_withdrawal_v_maintained	C2	REACTOME_ACTIVATION_OF_BAD_AND_TRANSLOCATION_TO_MITOCHONDRIA	14	1.17343	0.0462428
WT_withdrawal_v_maintained	C5	HP_ARACHNOID_HEMANGIOMATOSIS	16	1.17176	0.0716613
WT_withdrawal_v_maintained	C2	LANDIS_BREAST_CANCER_PROGRESSION_DN	64	1.17117	0.0435375
WT_withdrawal_v_maintained	C5	GOCC_MITOCHONDRION	1297	1.17105	0.0103382
WT_withdrawal_v_maintained	C2	REACTOME_TRANSCRIPTIONAL_REGULATION_BY_RUNX2	101	1.17013	0.0163051
WT_withdrawal_v_maintained	C5	GOMF_EXTRACELLULAR_MATRIX_STRUCTURAL_CONSTITUENT_CONFERRING_COMPRESSION_RESISTANCE	13	1.16991	0.0370749
WT_withdrawal_v_maintained	C5	GOBP_VIRAL_TRANSLATION	17	1.16987	0.0416754
WT_withdrawal_v_maintained	C2	MOOTHA_TCA	15	1.16924	0.0155052
WT_withdrawal_v_maintained	C2	REACTOME_APOPTOSIS	148	1.16914	0.00133854
WT_withdrawal_v_maintained	C2	TONKS_TARGETS_OF_RUNX1_RUNX1T1_FUSION_MONOCYTE_UP	159	1.16903	0.00997838
WT_withdrawal_v_maintained	C2	TOMIDA_METASTASIS_DN	13	1.16819	0.0371981
WT_withdrawal_v_maintained	C2	REACTOME_CLASS_B_2_SECRETIN_FAMILY_RECEPTORS	41	1.16799	0.0144966
WT_withdrawal_v_maintained	C2	PICCALUGA_ANGIOIMMUNOBLASTIC_LYMPHOMA_UP	168	1.16772	0.0018527
WT_withdrawal_v_maintained	C2	PARK_TRETINOIN_RESPONSE_AND_PML_RARA_FUSION	16	1.16688	0.0760838
WT_withdrawal_v_maintained	C2	WALLACE_PROSTATE_CANCER_RACE_UP	128	1.16511	0.0143074
WT_withdrawal_v_maintained	C2	LIANG_HEMATOPOIESIS_STEM_CELL_NUMBER_SMALL_VS_HUGE_UP	31	1.16279	0.0101571
WT_withdrawal_v_maintained	C2	JIANG_TIP30_TARGETS_DN	18	1.16253	0.0274508
WT_withdrawal_v_maintained	C2	MULLIGHAN_NPM1_MUTATED_SIGNATURE_2_DN	60	1.16134	0.0207829
WT_withdrawal_v_maintained	C2	REACTOME_MITOTIC_METAPHASE_AND_ANAPHASE	178	1.16024	0.00330657
WT_withdrawal_v_maintained	C2	FERRANDO_T_ALL_WITH_MLL_ENL_FUSION_UP	67	1.15992	0.0504465
WT_withdrawal_v_maintained	H	HALLMARK_P53_PATHWAY	155	1.15865	0.0133087
WT_withdrawal_v_maintained	C2	BURTON_ADIPOGENESIS_9	71	1.15835	0.000149092
WT_withdrawal_v_maintained	C5	HP_PROGRESSIVE_PSYCHOMOTOR_DETERIORATION	10	1.15824	0.0676337
WT_withdrawal_v_maintained	C5	GOBP_TRANSLATIONAL_INITIATION	104	1.15677	0.00356306
WT_withdrawal_v_maintained	C2	KORKOLA_TERATOMA	19	1.15673	0.0802559
WT_withdrawal_v_maintained	C2	HOSHIDA_LIVER_CANCER_SUBCLASS_S3	163	1.15619	0.00115582
WT_withdrawal_v_maintained	C5	GOBP_CYTOPLASMIC_TRANSLATIONAL_INITIATION	26	1.15561	0.000897731
WT_withdrawal_v_maintained	C2	DITTMER_PTHLH_TARGETS_UP	94	1.15523	0.00708682
WT_withdrawal_v_maintained	C2	INGRAM_SHH_TARGETS_DN	46	1.15522	0.0631719
WT_withdrawal_v_maintained	C5	GOBP_POSITIVE_REGULATION_OF_GLIOGENESIS	35	1.15494	0.0950165
WT_withdrawal_v_maintained	C5	GOMF_OXIDOREDUCTASE_ACTIVITY_ACTING_ON_CH_OH_GROUP_OF_DONORS	83	1.15474	0.002229
WT_withdrawal_v_maintained	H	HALLMARK_MTORC1_SIGNALING	176	1.1541	9.10008e-06
WT_withdrawal_v_maintained	C2	LEE_NEURAL_CREST_STEM_CELL_UP	105	1.15375	0.00474923
WT_withdrawal_v_maintained	C2	JACKSON_DNMT1_TARGETS_UP	63	1.15309	0.00218022
WT_withdrawal_v_maintained	C5	GOBP_GRANULOCYTE_ACTIVATION	20	1.15263	0.0288197
WT_withdrawal_v_maintained	H	HALLMARK_HYPOXIA	153	1.15168	0.0057235
WT_withdrawal_v_maintained	C5	GOBP_REGULATION_OF_GLIAL_CELL_DIFFERENTIATION	44	1.14905	0.0149339
WT_withdrawal_v_maintained	C5	HP_CRANIAL_NERVE_COMPRESSION	33	1.14848	0.00783288
WT_withdrawal_v_maintained	H	HALLMARK_DNA_REPAIR	131	1.1468	0.0105102
WT_withdrawal_v_maintained	C5	GOMF_DISORDERED_DOMAIN_SPECIFIC_BINDING	27	1.14647	0.0880561
WT_withdrawal_v_maintained	C2	UZONYI_RESPONSE_TO_LEUKOTRIENE_AND_THROMBIN	25	1.1458	0.0270904
WT_withdrawal_v_maintained	C5	GOBP_REGULATION_OF_GLIOGENESIS	53	1.14484	0.0211797
WT_withdrawal_v_maintained	C2	REACTOME_C_TYPE_LECTIN_RECEPTORS_CLRS	101	1.14318	0.00705376
WT_withdrawal_v_maintained	C2	YAMAZAKI_TCEB3_TARGETS_DN	147	1.14279	0.0270428
WT_withdrawal_v_maintained	C5	GOBP_HOMOTYPIC_CELL_CELL_ADHESION	64	1.14223	0.0309041
WT_withdrawal_v_maintained	C2	SESTO_RESPONSE_TO_UV_C1	51	1.14214	0.000199056
WT_withdrawal_v_maintained	C2	RASHI_RESPONSE_TO_IONIZING_RADIATION_1	30	1.14071	0.03597
WT_withdrawal_v_maintained	C2	REACTOME_REGULATED_NECROSIS	43	1.13937	0.0643487
WT_withdrawal_v_maintained	C2	GERY_CEBP_TARGETS	91	1.13894	0.00303288
WT_withdrawal_v_maintained	C2	REACTOME_CHK1_CHK2_CDS1_MEDIATED_INACTIVATION_OF_CYCLIN_B_CDK1_COMPLEX	8	1.13865	0.0296507
WT_withdrawal_v_maintained	C5	GOCC_PIGMENT_GRANULE	88	1.1383	5.56434e-07
WT_withdrawal_v_maintained	C2	CHNG_MULTIPLE_MYELOMA_HYPERPLOID_DN	28	1.13621	0.0208392
WT_withdrawal_v_maintained	C2	ACEVEDO_LIVER_TUMOR_VS_NORMAL_ADJACENT_TISSUE_UP	708	1.13485	0.000897731
WT_withdrawal_v_maintained	C2	REACTOME_FC_EPSILON_RECEPTOR_FCERI_SIGNALING	109	1.13433	0.0137059
WT_withdrawal_v_maintained	C2	REACTOME_TRANSLOCATION_OF_SLC2A4_GLUT4_TO_THE_PLASMA_MEMBRANE	58	1.13287	0.0424999
WT_withdrawal_v_maintained	C2	WELCSH_BRCA1_TARGETS_UP	165	1.13047	1.86907e-05
WT_withdrawal_v_maintained	C2	LANDIS_BREAST_CANCER_PROGRESSION_UP	31	1.12909	0.0864114
WT_withdrawal_v_maintained	C5	GOBP_NEGATIVE_REGULATION_OF_PHAGOCYTOSIS	13	1.12906	0.0167899
WT_withdrawal_v_maintained	C5	GOCC_LYSOSOMAL_LUMEN	80	1.12887	0.00105552
WT_withdrawal_v_maintained	C2	BILANGES_SERUM_SENSITIVE_GENES	57	1.12838	0.0375235
WT_withdrawal_v_maintained	C5	GOMF_TRANSLATION_REGULATOR_ACTIVITY	115	1.12813	0.0291688
WT_withdrawal_v_maintained	C5	GOBP_POSITIVE_REGULATION_OF_APOPTOTIC_SIGNALING_PATHWAY	104	1.12777	0.0676337
WT_withdrawal_v_maintained	C5	HP_NEOPLASM_OF_THE_ADRENAL_GLAND	32	1.12558	0.0119015
WT_withdrawal_v_maintained	C5	GOBP_NEGATIVE_REGULATION_OF_PEPTIDASE_ACTIVITY	120	1.12459	0.0236641
WT_withdrawal_v_maintained	C2	JAZAG_TGFB1_SIGNALING_VIA_SMAD4_UP	72	1.12421	0.00623195
WT_withdrawal_v_maintained	C5	HP_ABNORMALITY_OF_URINE_CATECHOLAMINE_CONCENTRATION	19	1.12395	0.0499182
WT_withdrawal_v_maintained	C2	ONKEN_UVEAL_MELANOMA_DN	466	1.12362	0.00684994
WT_withdrawal_v_maintained	C5	GOBP_STEROL_BIOSYNTHETIC_PROCESS	45	1.12326	0.0389064
WT_withdrawal_v_maintained	H	HALLMARK_APOPTOSIS	126	1.12183	0.00055413
WT_withdrawal_v_maintained	C5	HP_PARAGANGLIOMA	20	1.12006	0.0524019
WT_withdrawal_v_maintained	C5	GOBP_REGULATION_OF_MICROGLIAL_CELL_ACTIVATION	9	1.11916	0.0516513
WT_withdrawal_v_maintained	C2	REACTOME_PROGRAMMED_CELL_DEATH	169	1.11889	0.00139257
WT_withdrawal_v_maintained	C2	COLINA_TARGETS_OF_4EBP1_AND_4EBP2	272	1.11869	0.0020994
WT_withdrawal_v_maintained	C2	REACTOME_PTEN_REGULATION	130	1.11858	0.0119724
WT_withdrawal_v_maintained	C2	LENAOUR_DENDRITIC_CELL_MATURATION_UP	76	1.11827	0.014671
WT_withdrawal_v_maintained	C2	HU_GENOTOXIN_ACTION_DIRECT_VS_INDIRECT_24HR	42	1.11741	0.000993287
WT_withdrawal_v_maintained	C5	HP_HEMANGIOBLASTOMA	18	1.11722	0.0549771
WT_withdrawal_v_maintained	C2	GEISS_RESPONSE_TO_DSRNA_UP	27	1.11714	0.0475959
WT_withdrawal_v_maintained	C2	WP_CHOLESTEROL_METABOLISM_WITH_BLOCH_AND_KANDUTSCHRUSSELL_PATHWAYS	40	1.1163	0.00244098
WT_withdrawal_v_maintained	C5	GOCC_CLATHRIN_COATED_VESICLE_MEMBRANE	71	1.11616	0.0750947
WT_withdrawal_v_maintained	C5	GOBP_PLATELET_ACTIVATION	81	1.116	0.0553463
WT_withdrawal_v_maintained	C2	KYNG_DNA_DAMAGE_BY_4NQO	29	1.11498	0.0395463
WT_withdrawal_v_maintained	C2	CHIARADONNA_NEOPLASTIC_TRANSFORMATION_KRAS_DN	122	1.11467	0.0102254
WT_withdrawal_v_maintained	C2	WP_ANGIOTENSIN_II_RECEPTOR_TYPE_1_PATHWAY	22	1.11424	0.0924403
WT_withdrawal_v_maintained	C5	GOMF_TRANSLATION_REGULATOR_ACTIVITY_NUCLEIC_ACID_BINDING	91	1.11421	0.00917581
WT_withdrawal_v_maintained	C2	KIM_LIVER_CANCER_POOR_SURVIVAL_UP	19	1.11318	0.074663
WT_withdrawal_v_maintained	C5	GOCC_U2_TYPE_SPLICEOSOMAL_COMPLEX	85	1.11268	0.0891391
WT_withdrawal_v_maintained	C2	PODAR_RESPONSE_TO_ADAPHOSTIN_UP	111	1.11173	0.0413517
WT_withdrawal_v_maintained	C2	KOKKINAKIS_METHIONINE_DEPRIVATION_96HR_UP	94	1.11025	0.00234412
WT_withdrawal_v_maintained	C2	PID_AP1_PATHWAY	43	1.10911	0.0320785
WT_withdrawal_v_maintained	C2	ACEVEDO_NORMAL_TISSUE_ADJACENT_TO_LIVER_TUMOR_UP	134	1.1089	0.0507916
WT_withdrawal_v_maintained	C2	REACTOME_SYNTHESIS_OF_ACTIVE_UBIQUITIN_ROLES_OF_E1_AND_E2_ENZYMES	28	1.10793	0.0806643
WT_withdrawal_v_maintained	C5	GOBP_NEGATIVE_REGULATION_OF_REGULATED_SECRETORY_PATHWAY	17	1.10729	0.080343
WT_withdrawal_v_maintained	C5	GOBP_CELLULAR_RESPONSE_TO_REACTIVE_OXYGEN_SPECIES	98	1.10677	0.0902545
WT_withdrawal_v_maintained	C5	GOBP_CELLULAR_RESPONSE_TO_INTERFERON_GAMMA	65	1.10651	0.00730024
WT_withdrawal_v_maintained	C5	GOBP_NEGATIVE_REGULATION_OF_PROTEOLYSIS	183	1.10623	0.0400299
WT_withdrawal_v_maintained	C5	GOCC_SECRETORY_GRANULE	505	1.1047	3.9739e-05
WT_withdrawal_v_maintained	C5	GOBP_REGULATION_OF_ENDOPLASMIC_RETICULUM_STRESS_INDUCED_INTRINSIC_APOPTOTIC_SIGNALING_PATHWAY	27	1.10441	0.060205
WT_withdrawal_v_maintained	C2	UEDA_CENTRAL_CLOCK	72	1.10412	0.00568535
WT_withdrawal_v_maintained	C5	GOBP_REGULATION_OF_INSULIN_LIKE_GROWTH_FACTOR_RECEPTOR_SIGNALING_PATHWAY	12	1.10357	0.0734874
WT_withdrawal_v_maintained	C2	WP_PPAR_SIGNALING_PATHWAY	38	1.10355	0.0970267
WT_withdrawal_v_maintained	C2	WP_NUCLEAR_RECEPTORS_METAPATHWAY	185	1.10286	0.0278878
WT_withdrawal_v_maintained	C2	REACTOME_LYSOSOME_VESICLE_BIOGENESIS	27	1.10202	0.0564156
WT_withdrawal_v_maintained	C2	FARDIN_HYPOXIA_11	29	1.10174	0.057519
WT_withdrawal_v_maintained	C2	WP_PHYSICOCHEMICAL_FEATURES_AND_TOXICITYASSOCIATED_PATHWAYS	57	1.10154	0.018061
WT_withdrawal_v_maintained	C5	HP_NEUROENDOCRINE_NEOPLASM	29	1.10112	0.0167078
WT_withdrawal_v_maintained	H	HALLMARK_INTERFERON_GAMMA_RESPONSE	130	1.1011	0.044075
WT_withdrawal_v_maintained	C5	GOBP_REGULATION_OF_PEPTIDASE_ACTIVITY	251	1.101	0.00849768
WT_withdrawal_v_maintained	C5	GOCC_MITOCHONDRIAL_MATRIX	399	1.1003	0.0144385
WT_withdrawal_v_maintained	C2	REACTOME_PLASMA_LIPOPROTEIN_ASSEMBLY_REMODELING_AND_CLEARANCE	43	1.10021	0.048092
WT_withdrawal_v_maintained	C2	PID_P38_MK2_PATHWAY	18	1.10013	0.0308182
WT_withdrawal_v_maintained	C2	PHONG_TNF_TARGETS_UP	38	1.09981	0.042729
WT_withdrawal_v_maintained	C2	BENPORATH_MYC_MAX_TARGETS	647	1.09969	0.027386
WT_withdrawal_v_maintained	C2	LANDIS_ERBB2_BREAST_TUMORS_65_DN	32	1.09964	0.02063
WT_withdrawal_v_maintained	C2	WEST_ADRENOCORTICAL_TUMOR_DN	425	1.09879	0.00740319
WT_withdrawal_v_maintained	C5	HP_ABNORMALITY_OF_CARDIOVASCULAR_SYSTEM_ELECTROPHYSIOLOGY	332	1.09866	0.0357055
WT_withdrawal_v_maintained	C5	GOBP_RESPONSE_TO_CORTICOSTEROID	94	1.09864	0.0154742
WT_withdrawal_v_maintained	C2	SCHLOSSER_SERUM_RESPONSE_AUGMENTED_BY_MYC	88	1.0975	0.00200924
WT_withdrawal_v_maintained	C5	GOBP_GLIAL_CELL_DIFFERENTIATION	146	1.09648	0.00313672
WT_withdrawal_v_maintained	C2	VECCHI_GASTRIC_CANCER_EARLY_UP	239	1.09588	0.0459388
WT_withdrawal_v_maintained	C2	WOOD_EBV_EBNA1_TARGETS_UP	85	1.09534	0.00756118
WT_withdrawal_v_maintained	C2	WP_IL18_SIGNALING_PATHWAY	184	1.09474	0.0426132
WT_withdrawal_v_maintained	C2	REACTOME_HIV_INFECTION	203	1.09474	0.0111367
WT_withdrawal_v_maintained	C2	HAHTOLA_MYCOSIS_FUNGOIDES_CD4_UP	39	1.09463	0.00675549
WT_withdrawal_v_maintained	C5	GOBP_GLIAL_CELL_MIGRATION	36	1.09384	0.0923483
WT_withdrawal_v_maintained	C2	VANLOO_SP3_TARGETS_DN	54	1.09365	0.0226715
WT_withdrawal_v_maintained	C5	GOMF_INTRAMOLECULAR_OXIDOREDUCTASE_ACTIVITY	42	1.0929	0.0497371
WT_withdrawal_v_maintained	C2	BERENJENO_TRANSFORMED_BY_RHOA_DN	361	1.09255	9.40668e-05
WT_withdrawal_v_maintained	C2	TARTE_PLASMA_CELL_VS_PLASMABLAST_DN	238	1.09147	0.00332169
WT_withdrawal_v_maintained	C2	GROSS_HYPOXIA_VIA_HIF1A_DN	86	1.09133	0.0706092
WT_withdrawal_v_maintained	C2	HOLLMANN_APOPTOSIS_VIA_CD40_DN	199	1.09108	0.0508879
WT_withdrawal_v_maintained	C2	ACEVEDO_LIVER_CANCER_DN	379	1.0902	0.000901964
WT_withdrawal_v_maintained	C5	HP_EPISODIC_HYPERHIDROSIS	22	1.0896	0.0655675
WT_withdrawal_v_maintained	C5	GOBP_NEGATIVE_REGULATION_OF_MACROPHAGE_ACTIVATION	11	1.08907	0.0883601
WT_withdrawal_v_maintained	C5	HP_GENERALIZED_OSTEOPOROSIS	11	1.08893	0.0229019
WT_withdrawal_v_maintained	C2	KOKKINAKIS_METHIONINE_DEPRIVATION_48HR_UP	96	1.08888	0.00294788
WT_withdrawal_v_maintained	C5	HP_BONE_CYST	21	1.08833	0.0991813
WT_withdrawal_v_maintained	C2	GOLDRATH_HOMEOSTATIC_PROLIFERATION	130	1.08758	0.0216294
WT_withdrawal_v_maintained	C2	DANG_BOUND_BY_MYC	844	1.08667	0.00516071
WT_withdrawal_v_maintained	C2	JINESH_BLEBBISHIELD_TO_IMMUNE_CELL_FUSION_PBSHMS_DN	229	1.0859	0.0438688
WT_withdrawal_v_maintained	C2	BLALOCK_ALZHEIMERS_DISEASE_DN	1098	1.08523	0.000142605
WT_withdrawal_v_maintained	C2	REACTOME_G2_M_CHECKPOINTS	107	1.08409	0.00818306
WT_withdrawal_v_maintained	C5	GOMF_CHAPERONE_BINDING	88	1.08281	0.00221584
WT_withdrawal_v_maintained	C2	JAZAG_TGFB1_SIGNALING_VIA_SMAD4_DN	36	1.07993	0.0778722
WT_withdrawal_v_maintained	C5	GOBP_PROTEIN_LOCALIZATION_TO_ENDOPLASMIC_RETICULUM	62	1.07883	0.00377514
WT_withdrawal_v_maintained	C5	GOBP_FATTY_ACID_BIOSYNTHETIC_PROCESS	89	1.0787	0.0877485
WT_withdrawal_v_maintained	C5	GOBP_GLIOGENESIS	192	1.07803	0.00251016
WT_withdrawal_v_maintained	C5	GOBP_SCHWANN_CELL_DEVELOPMENT	26	1.07515	0.0720617
WT_withdrawal_v_maintained	C2	REACTOME_PHASE_II_CONJUGATION_OF_COMPOUNDS	47	1.0749	0.0903531
WT_withdrawal_v_maintained	C2	REACTOME_PYRUVATE_METABOLISM	25	1.07469	0.0819456
WT_withdrawal_v_maintained	C5	GOBP_REGULATION_OF_DNA_TEMPLATED_TRANSCRIPTION_IN_RESPONSE_TO_STRESS	45	1.07458	0.096732
WT_withdrawal_v_maintained	C2	KAAB_HEART_ATRIUM_VS_VENTRICLE_UP	208	1.07445	0.0108859
WT_withdrawal_v_maintained	C5	GOBP_RETINOL_METABOLIC_PROCESS	21	1.07386	0.0446612
WT_withdrawal_v_maintained	C5	HP_ABNORMALITY_OF_THE_STAPES	10	1.07365	0.0113635
WT_withdrawal_v_maintained	C2	REN_ALVEOLAR_RHABDOMYOSARCOMA_DN	381	1.07122	1.59606e-05
WT_withdrawal_v_maintained	C5	GOBP_NEGATIVE_REGULATION_OF_VASCULAR_ASSOCIATED_SMOOTH_MUSCLE_CELL_PROLIFERATION	15	1.07074	0.0540762
WT_withdrawal_v_maintained	C2	WP_EXERCISEINDUCED_CIRCADIAN_REGULATION	40	1.06919	0.0155052
WT_withdrawal_v_maintained	C5	GOBP_GLUTAMATE_CATABOLIC_PROCESS	6	1.06341	0.0820374
WT_withdrawal_v_maintained	C2	PID_INTEGRIN_A4B1_PATHWAY	28	1.06273	0.00687227
WT_withdrawal_v_maintained	C2	NGUYEN_NOTCH1_TARGETS_UP	21	1.06261	0.0177324
WT_withdrawal_v_maintained	C2	REACTOME_MITOTIC_G1_PHASE_AND_G1_S_TRANSITION	115	1.06135	0.0676337
WT_withdrawal_v_maintained	C5	GOBP_CELLULAR_CARBOHYDRATE_CATABOLIC_PROCESS	24	1.0611	0.0867196
WT_withdrawal_v_maintained	C5	GOBP_MAST_CELL_ACTIVATION	31	1.05997	0.0774694
WT_withdrawal_v_maintained	C5	GOBP_POSITIVE_REGULATION_OF_PEPTIDASE_ACTIVITY	127	1.05958	0.0441464
WT_withdrawal_v_maintained	C2	PASINI_SUZ12_TARGETS_DN	268	1.0593	0.000245495
WT_withdrawal_v_maintained	C2	ALTEMEIER_RESPONSE_TO_LPS_WITH_MECHANICAL_VENTILATION	55	1.05719	0.0694583
WT_withdrawal_v_maintained	C2	WEIGEL_OXIDATIVE_STRESS_BY_HNE_AND_H2O2	27	1.05686	0.0441419
WT_withdrawal_v_maintained	C2	WP_AIRWAY_SMOOTH_MUSCLE_CELL_CONTRACTION	14	1.05685	0.0743857
WT_withdrawal_v_maintained	C2	RUTELLA_RESPONSE_TO_HGF_VS_CSF2RB_AND_IL4_UP	299	1.0556	0.00442493
WT_withdrawal_v_maintained	C2	ANDERSEN_LIVER_CANCER_KRT19_DN	40	1.05515	0.0639149
WT_withdrawal_v_maintained	C5	GOCC_ENDOPLASMIC_RETICULUM_GOLGI_INTERMEDIATE_COMPARTMENT_MEMBRANE	63	1.05502	0.000120161
WT_withdrawal_v_maintained	C5	GOBP_REGULATION_OF_MACROPHAGE_ACTIVATION	34	1.05448	0.0879814
WT_withdrawal_v_maintained	C2	SHETH_LIVER_CANCER_VS_TXNIP_LOSS_PAM3	48	1.05282	0.0421017
WT_withdrawal_v_maintained	C5	GOBP_BIOLOGICAL_PROCESS_INVOLVED_IN_SYMBIOTIC_INTERACTION	178	1.05239	0.027475
WT_withdrawal_v_maintained	C2	HAHTOLA_MYCOSIS_FUNGOIDES_SKIN_UP	152	1.05228	0.00275801
WT_withdrawal_v_maintained	C2	HOSHIDA_LIVER_CANCER_SUBCLASS_S1	174	1.05096	0.0159793
WT_withdrawal_v_maintained	C2	KIM_ALL_DISORDERS_CALB1_CORR_UP	495	1.04949	1.87941e-06
WT_withdrawal_v_maintained	C5	GOBP_CELLULAR_POTASSIUM_ION_HOMEOSTASIS	9	1.04936	0.0716613
WT_withdrawal_v_maintained	C2	WP_FATTY_ACID_BETAOXIDATION	29	1.04916	0.00623195
WT_withdrawal_v_maintained	C5	GOMF_ATPASE_COUPLED_CATION_TRANSMEMBRANE_TRANSPORTER_ACTIVITY	28	1.04913	0.0123983
WT_withdrawal_v_maintained	C5	HP_HEPATOMEGALY	383	1.0486	0.0691794
WT_withdrawal_v_maintained	C5	GOBP_PROTEIN_STABILIZATION	153	1.04859	0.0508188
WT_withdrawal_v_maintained	C2	SENESE_HDAC2_TARGETS_DN	85	1.04816	0.0408421
WT_withdrawal_v_maintained	C2	REACTOME_INNATE_IMMUNE_SYSTEM	630	1.04713	0.000473494
WT_withdrawal_v_maintained	C2	ZHAN_V2_LATE_DIFFERENTIATION_GENES	33	1.0464	0.0112215
WT_withdrawal_v_maintained	C2	REACTOME_EXTRA_NUCLEAR_ESTROGEN_SIGNALING	56	1.0456	0.0869231
WT_withdrawal_v_maintained	C2	WANG_TARGETS_OF_MLL_CBP_FUSION_DN	40	1.04447	0.0757853
WT_withdrawal_v_maintained	C2	REACTOME_CELLULAR_RESPONSE_TO_HEAT_STRESS	91	1.04413	0.0837308
WT_withdrawal_v_maintained	C5	GOBP_POSITIVE_REGULATION_OF_ATP_DEPENDENT_ACTIVITY	32	1.04378	0.0716613
WT_withdrawal_v_maintained	C2	JIANG_VHL_TARGETS	75	1.04342	0.0169866
WT_withdrawal_v_maintained	C5	HP_VERTEBRAL_COMPRESSION_FRACTURE	27	1.04337	0.0604872
WT_withdrawal_v_maintained	C2	LEIN_CHOROID_PLEXUS_MARKERS	74	1.04201	0.00464509
WT_withdrawal_v_maintained	C5	GOBP_DICARBOXYLIC_ACID_CATABOLIC_PROCESS	14	1.04188	0.0534709
WT_withdrawal_v_maintained	C2	BREUHAHN_GROWTH_FACTOR_SIGNALING_IN_LIVER_CANCER	14	1.04185	0.0912193
WT_withdrawal_v_maintained	C2	OUELLET_CULTURED_OVARIAN_CANCER_INVASIVE_VS_LMP_UP	57	1.04155	0.0260424
WT_withdrawal_v_maintained	C2	CREIGHTON_AKT1_SIGNALING_VIA_MTOR_UP	27	1.04097	0.00841213
WT_withdrawal_v_maintained	C2	SHEPARD_CRASH_AND_BURN_MUTANT_UP	156	1.04068	0.0142495
WT_withdrawal_v_maintained	C2	CHESLER_BRAIN_QTL_CIS	60	1.04038	0.0202227
WT_withdrawal_v_maintained	C2	SHAFFER_IRF4_TARGETS_IN_ACTIVATED_B_LYMPHOCYTE	67	1.04027	0.024988
WT_withdrawal_v_maintained	C5	GOBP_REGULATION_OF_MONONUCLEAR_CELL_MIGRATION	60	1.0391	0.0695485
WT_withdrawal_v_maintained	C2	WP_ALZHEIMERS_DISEASE	209	1.03876	0.0131055
WT_withdrawal_v_maintained	C5	GOBP_VASCULAR_ASSOCIATED_SMOOTH_MUSCLE_CELL_PROLIFERATION	40	1.03848	0.023443
WT_withdrawal_v_maintained	C2	DER_IFN_BETA_RESPONSE_UP	85	1.03786	0.0257563
WT_withdrawal_v_maintained	C2	FRASOR_RESPONSE_TO_ESTRADIOL_DN	50	1.03472	0.0477579
WT_withdrawal_v_maintained	C5	GOBP_MITOTIC_CYTOKINESIS	52	1.03445	0.0378542
[truncated: 4,574 more rows]

## Sheet: microglia_gsea
Comparison	MSigDB Collection	Geneset	n	mean.logFC	padj
N208Y_withdrawal_v_maintained	C5	GOBP_CITRULLINE_METABOLIC_PROCESS	2	2.0198	0.0635104
N208Y_withdrawal_v_maintained	C2	KRIGE_AMINO_ACID_DEPRIVATION	15	1.60529	3.13493e-05
N208Y_withdrawal_v_maintained	C2	REACTOME_RESPONSE_OF_EIF2AK1_HRI_TO_HEME_DEFICIENCY	12	1.3185	0.094784
N208Y_withdrawal_v_maintained	C2	WENG_POR_DOSAGE	6	1.23225	0.0712896
N208Y_withdrawal_v_maintained	C5	GOBP_NEGATIVE_REGULATION_OF_GLYCOLYTIC_PROCESS	7	1.13148	0.0344733
N208Y_withdrawal_v_maintained	C2	ZHAN_MULTIPLE_MYELOMA_CD1_UP	24	1.11955	0.00186543
N208Y_withdrawal_v_maintained	C2	ZHAN_MULTIPLE_MYELOMA_CD1_VS_CD2_UP	42	0.971712	6.22677e-06
N208Y_withdrawal_v_maintained	C5	GOMF_BRANCHED_CHAIN_AMINO_ACID_TRANSMEMBRANE_TRANSPORTER_ACTIVITY	5	0.88718	0.0515696
N208Y_withdrawal_v_maintained	C5	GOMF_L_LEUCINE_TRANSMEMBRANE_TRANSPORTER_ACTIVITY	5	0.88718	0.0515696
N208Y_withdrawal_v_maintained	C2	GARGALOVIC_RESPONSE_TO_OXIDIZED_PHOSPHOLIPIDS_RED_UP	8	0.836535	0.000231198
N208Y_withdrawal_v_maintained	C5	GOBP_NEGATIVE_REGULATION_OF_NUCLEOTIDE_METABOLIC_PROCESS	10	0.834124	0.0503636
N208Y_withdrawal_v_maintained	C2	REACTOME_METABOLISM_OF_FOLATE_AND_PTERINES	8	0.740899	0.0175398
N208Y_withdrawal_v_maintained	C5	GOBP_MONOACYLGLYCEROL_BIOSYNTHETIC_PROCESS	2	0.720062	0.0701817
N208Y_withdrawal_v_maintained	C5	GOBP_AROMATIC_AMINO_ACID_TRANSPORT	8	0.716007	0.0569337
N208Y_withdrawal_v_maintained	C5	HP_PURE_RED_CELL_APLASIA	22	0.669336	0.0398813
N208Y_withdrawal_v_maintained	C5	HP_ERYTHROID_HYPOPLASIA	24	0.655862	0.0266163
N208Y_withdrawal_v_maintained	C5	GOBP_NEGATIVE_REGULATION_OF_UBIQUITIN_PROTEIN_LIGASE_ACTIVITY	7	0.643521	0.0616703
N208Y_withdrawal_v_maintained	C5	HP_NORMOCHROMIC_ANEMIA	30	0.632112	0.0692276
N208Y_withdrawal_v_maintained	C5	HP_ABNORMALITY_OF_THE_THENAR_EMINENCE	24	0.623129	0.0249605
N208Y_withdrawal_v_maintained	C2	REACTOME_AMINO_ACID_TRANSPORT_ACROSS_THE_PLASMA_MEMBRANE	15	0.619509	0.0393338
N208Y_withdrawal_v_maintained	C2	REACTOME_RESPONSE_OF_EIF2AK4_GCN2_TO_AMINO_ACID_DEFICIENCY	93	0.545938	1.40667e-05
N208Y_withdrawal_v_maintained	C5	GOBP_AMINOACYL_TRNA_METABOLISM_INVOLVED_IN_TRANSLATIONAL_FIDELITY	9	0.543805	0.0138085
N208Y_withdrawal_v_maintained	C5	GOMF_AMINOACYL_TRNA_EDITING_ACTIVITY	9	0.543805	0.0138085
N208Y_withdrawal_v_maintained	C5	HP_OSTEOSARCOMA	29	0.531081	0.0742526
N208Y_withdrawal_v_maintained	C5	GOMF_NON_MEMBRANE_SPANNING_PROTEIN_TYROSINE_PHOSPHATASE_ACTIVITY	8	0.527162	0.098459
N208Y_withdrawal_v_maintained	C2	REACTOME_EUKARYOTIC_TRANSLATION_ELONGATION	85	0.482172	1.62469e-05
N208Y_withdrawal_v_maintained	C5	HP_MACROCYTIC_ANEMIA	46	0.477944	0.00410521
N208Y_withdrawal_v_maintained	C2	REACTOME_CYTOSOLIC_TRNA_AMINOACYLATION	21	0.473185	5.87756e-07
N208Y_withdrawal_v_maintained	C5	HP_PERSISTENCE_OF_HEMOGLOBIN_F	26	0.472433	0.0360261
N208Y_withdrawal_v_maintained	C5	HP_NONIMMUNE_HYDROPS_FETALIS	35	0.468331	0.0930299
N208Y_withdrawal_v_maintained	C2	WP_CYTOPLASMIC_RIBOSOMAL_PROTEINS	84	0.464317	0.000115017
N208Y_withdrawal_v_maintained	C2	MOSERLE_IFNA_RESPONSE	9	0.463953	0.00589365
N208Y_withdrawal_v_maintained	C5	GOBP_PEPTIDYL_SERINE_AUTOPHOSPHORYLATION	8	0.460079	0.0444244
N208Y_withdrawal_v_maintained	C2	REACTOME_ACTIVATION_OF_THE_MRNA_UPON_BINDING_OF_THE_CAP_BINDING_COMPLEX_AND_EIFS_AND_SUBSEQUENT_BINDING_TO_43S	56	0.453897	0.00095293
N208Y_withdrawal_v_maintained	C5	GOBP_NEGATIVE_REGULATION_OF_CARBOHYDRATE_METABOLIC_PROCESS	26	0.44716	0.0832
N208Y_withdrawal_v_maintained	C2	REACTOME_SELENOAMINO_ACID_METABOLISM	99	0.445122	1.40667e-05
N208Y_withdrawal_v_maintained	C5	GOBP_GLUTAMINE_TRANSPORT	5	0.435197	0.0398813
N208Y_withdrawal_v_maintained	C5	GOMF_L_GLUTAMINE_TRANSMEMBRANE_TRANSPORTER_ACTIVITY	5	0.435197	0.0398813
N208Y_withdrawal_v_maintained	C2	REACTOME_EUKARYOTIC_TRANSLATION_INITIATION	109	0.42826	8.51869e-05
N208Y_withdrawal_v_maintained	C2	DELPUECH_FOXO3_TARGETS_DN	23	0.410866	0.0189089
N208Y_withdrawal_v_maintained	C5	HP_INCREASED_MEAN_CORPUSCULAR_VOLUME	32	0.409617	0.025165
N208Y_withdrawal_v_maintained	C5	GOMF_LIGASE_ACTIVITY_FORMING_CARBON_OXYGEN_BONDS	30	0.405184	6.22677e-06
N208Y_withdrawal_v_maintained	C2	REACTOME_NONSENSE_MEDIATED_DECAY_NMD	104	0.394427	0.000354523
N208Y_withdrawal_v_maintained	C5	GOBP_CYTOPLASMIC_TRANSLATION	135	0.391511	9.02884e-05
N208Y_withdrawal_v_maintained	C5	GOBP_REGULATION_OF_TRANSLATIONAL_FIDELITY	15	0.381894	0.0435425
N208Y_withdrawal_v_maintained	C2	REACTOME_SRP_DEPENDENT_COTRANSLATIONAL_PROTEIN_TARGETING_TO_MEMBRANE	104	0.37655	0.00696606
N208Y_withdrawal_v_maintained	C2	BILANGES_SERUM_AND_RAPAMYCIN_SENSITIVE_GENES	66	0.367066	0.00529129
N208Y_withdrawal_v_maintained	C5	GOBP_AMINO_ACID_ACTIVATION	34	0.366894	1.62469e-05
N208Y_withdrawal_v_maintained	C5	GOCC_CYTOSOLIC_LARGE_RIBOSOMAL_SUBUNIT	51	0.366611	0.0748097
N208Y_withdrawal_v_maintained	C2	REACTOME_CELLULAR_RESPONSE_TO_STARVATION	132	0.365427	0.00233602
N208Y_withdrawal_v_maintained	C2	GAJATE_RESPONSE_TO_TRABECTEDIN_UP	36	0.364948	0.0195841
N208Y_withdrawal_v_maintained	C2	HU_GENOTOXIC_DAMAGE_24HR	25	0.364747	0.0517618
N208Y_withdrawal_v_maintained	C5	GOCC_AMINOACYL_TRNA_SYNTHETASE_MULTIENZYME_COMPLEX	9	0.360689	0.094784
N208Y_withdrawal_v_maintained	C5	HP_ABNORMAL_MEAN_CORPUSCULAR_VOLUME	38	0.344719	0.0742526
N208Y_withdrawal_v_maintained	C2	REACTOME_TRNA_AMINOACYLATION	33	0.333027	5.52354e-05
N208Y_withdrawal_v_maintained	C5	GOCC_CYTOSOLIC_RIBOSOME	89	0.332238	0.00186883
N208Y_withdrawal_v_maintained	C5	GOCC_CYTOSOLIC_SMALL_RIBOSOMAL_SUBUNIT	37	0.308449	0.0125327
N208Y_withdrawal_v_maintained	C2	DIRMEIER_LMP1_RESPONSE_LATE_UP	43	0.29636	0.0696105
N208Y_withdrawal_v_maintained	C5	GOMF_STRUCTURAL_CONSTITUENT_OF_RIBOSOME	129	0.289446	0.0495889
N208Y_withdrawal_v_maintained	C5	GOBP_INTERFERON_GAMMA_MEDIATED_SIGNALING_PATHWAY	19	0.287516	0.0569337
N208Y_withdrawal_v_maintained	C2	REACTOME_REGULATION_OF_EXPRESSION_OF_SLITS_AND_ROBOS	147	0.2828	0.0491703
N208Y_withdrawal_v_maintained	C5	GOCC_RIBOSOMAL_SUBUNIT	142	0.259395	0.0495889
N208Y_withdrawal_v_maintained	C2	REACTOME_INFLUENZA_INFECTION	134	0.256143	0.0748097
N208Y_withdrawal_v_maintained	C2	REACTOME_RRNA_PROCESSING	168	0.242084	0.0166227
N208Y_withdrawal_v_maintained	C5	GOCC_SMALL_RIBOSOMAL_SUBUNIT	58	0.240313	0.0758503
N208Y_withdrawal_v_maintained	C5	GOMF_LIGASE_ACTIVITY	108	0.234417	0.094784
N208Y_withdrawal_v_maintained	C5	GOMF_TRNA_BINDING	52	0.226271	0.0255079
N208Y_withdrawal_v_maintained	C2	REACTOME_TRANSLATION	245	0.219039	0.0157292
N208Y_withdrawal_v_maintained	H	HALLMARK_INTERFERON_GAMMA_RESPONSE	125	0.208571	0.00186883
N208Y_withdrawal_v_maintained	C2	CHEN_HOXA5_TARGETS_9HR_UP	155	0.137357	0.0309014
N208Y_withdrawal_v_maintained	C2	LIAN_LIPA_TARGETS_6M	44	-0.118534	0.0204049
N208Y_withdrawal_v_maintained	C2	LIAN_LIPA_TARGETS_3M	37	-0.138432	0.0212021
N208Y_withdrawal_v_maintained	C5	GOBP_SYNAPSE_PRUNING	7	-0.226915	0.0162559
N208Y_withdrawal_v_maintained	C5	GOBP_CELL_JUNCTION_DISASSEMBLY	13	-0.233889	0.00107255
N208Y_withdrawal_v_maintained	C5	GOCC_SMOOTH_ENDOPLASMIC_RETICULUM	18	-0.280663	0.0979556
N208Y_withdrawal_v_maintained	C5	GOBP_MICROGLIAL_CELL_MIGRATION	7	-0.306611	0.0987103
N208Y_withdrawal_v_maintained	C5	HP_DECREASED_SERUM_COMPLEMENT_FACTOR_I	4	-0.330699	0.0344733
N208Y_withdrawal_v_maintained	C2	ODONNELL_TFRC_TARGETS_DN	54	-0.372271	0.0635104
N208Y_withdrawal_v_maintained	C5	GOBP_HIPPOCAMPAL_NEURON_APOPTOTIC_PROCESS	4	-0.372331	0.0657705
N208Y_withdrawal_v_maintained	C2	LEE_EARLY_T_LYMPHOCYTE_UP	35	-0.39653	0.0531794
N208Y_withdrawal_v_maintained	C5	HP_CAUDATE_ATROPHY	9	-0.398126	0.0531794
N208Y_withdrawal_v_maintained	C2	KAUFFMANN_MELANOMA_RELAPSE_UP	31	-0.402705	0.0153186
N208Y_withdrawal_v_maintained	C2	FLORIO_NEOCORTEX_BASAL_RADIAL_GLIA_DN	57	-0.403795	0.0138085
N208Y_withdrawal_v_maintained	C5	GOMF_CHEMOKINE_ACTIVITY	8	-0.493173	0.0157292
N208Y_withdrawal_v_maintained	C5	GOBP_POSITIVE_CHEMOTAXIS	25	-0.497817	0.0879625
N208Y_withdrawal_v_maintained	C5	GOBP_REGULATION_OF_SENSORY_PERCEPTION	10	-0.510335	0.0860707
N208Y_withdrawal_v_maintained	C2	ISHIDA_E2F_TARGETS	21	-0.52583	0.098459
N208Y_withdrawal_v_maintained	C5	GOBP_PROTEIN_FOLDING_IN_ENDOPLASMIC_RETICULUM	9	-0.541201	0.000328713
N208Y_withdrawal_v_maintained	C2	PASTURAL_RIZ1_TARGETS_DN	2	-0.564247	0.0648845
N208Y_withdrawal_v_maintained	C5	GOMF_CHEMOATTRACTANT_ACTIVITY	14	-0.592907	0.00589338
N208Y_withdrawal_v_maintained	C5	GOCC_ENDOPLASMIC_RETICULUM_CHAPERONE_COMPLEX	9	-0.649368	0.00108429
N208Y_withdrawal_v_maintained	C5	GOCC_SARCOPLASMIC_RETICULUM_LUMEN	5	-0.65929	0.0166227
N208Y_withdrawal_v_maintained	C2	REACTOME_VEGF_LIGAND_RECEPTOR_INTERACTIONS	2	-0.722843	0.0657705
N208Y_withdrawal_v_maintained	C5	GOMF_CCR1_CHEMOKINE_RECEPTOR_BINDING	3	-0.845701	0.0166227
N208Y_withdrawal_v_maintained	C5	GOBP_POSITIVE_REGULATION_OF_NATURAL_KILLER_CELL_CHEMOTAXIS	2	-0.970772	0.0146802
N208Y_withdrawal_v_maintained	C5	GOCC_ENDOCYTIC_VESICLE_LUMEN	12	-1.00341	0.0138085
N208Y_maintained_v_WT_maintained	C2	REACTOME_CHYLOMICRON_REMODELING	2	4.03421	0.0172133
N208Y_maintained_v_WT_maintained	C5	GOBP_TRIGLYCERIDE_RICH_LIPOPROTEIN_PARTICLE_REMODELING	2	4.03421	0.0172133
N208Y_maintained_v_WT_maintained	C5	GOBP_POSITIVE_REGULATION_OF_INSULIN_LIKE_GROWTH_FACTOR_RECEPTOR_SIGNALING_PATHWAY	2	2.33493	0.0913429
N208Y_maintained_v_WT_maintained	C2	REACTOME_VEGF_LIGAND_RECEPTOR_INTERACTIONS	2	2.32871	0.0756112
N208Y_maintained_v_WT_maintained	C5	GOBP_POSITIVE_REGULATION_OF_NATURAL_KILLER_CELL_CHEMOTAXIS	2	2.32121	0.0206535
N208Y_maintained_v_WT_maintained	C5	GOMF_VASCULAR_ENDOTHELIAL_GROWTH_FACTOR_ACTIVATED_RECEPTOR_ACTIVITY	3	2.16127	0.000368341
N208Y_maintained_v_WT_maintained	C5	GOBP_POSITIVE_REGULATION_OF_SEQUESTERING_OF_TRIGLYCERIDE	4	2.07305	0.0594262
N208Y_maintained_v_WT_maintained	C5	GOBP_LIPID_TRANSPORT_ACROSS_BLOOD_BRAIN_BARRIER	4	2.03748	0.0526348
N208Y_maintained_v_WT_maintained	C5	GOBP_REGULATION_OF_NATURAL_KILLER_CELL_CHEMOTAXIS	3	1.87105	0.0784128
N208Y_maintained_v_WT_maintained	C2	PID_VEGF_VEGFR_PATHWAY	4	1.81482	0.000137568
N208Y_maintained_v_WT_maintained	C5	GOBP_REGULATION_OF_ODONTOGENESIS_OF_DENTIN_CONTAINING_TOOTH	2	1.64206	0.0526348
N208Y_maintained_v_WT_maintained	C5	HP_ABNORMAL_GLOMERULAR_MESANGIAL_CELLULARITY	2	1.59486	0.0226271
N208Y_maintained_v_WT_maintained	C5	GOBP_POSITIVE_REGULATION_OF_ODONTOGENESIS	2	1.59297	0.0598643
N208Y_maintained_v_WT_maintained	C5	GOBP_DICHOTOMOUS_SUBDIVISION_OF_AN_EPITHELIAL_TERMINAL_UNIT	3	1.53136	0.0690811
N208Y_maintained_v_WT_maintained	C5	GOBP_OSTEOCLAST_PROLIFERATION	3	1.52524	0.0617182
N208Y_maintained_v_WT_maintained	C2	WP_METABOLIC_PATHWAY_OF_LDL_HDL_AND_TG_INCLUDING_DISEASES	8	1.51634	0.0200389
N208Y_maintained_v_WT_maintained	C5	GOMF_PROTEOGLYCAN_BINDING	12	1.51473	0.0206535
N208Y_maintained_v_WT_maintained	C5	GOBP_REGULATION_OF_FEAR_RESPONSE	2	1.50837	0.0200825
N208Y_maintained_v_WT_maintained	C5	HP_ABNORMAL_COCCYX_MORPHOLOGY	3	1.5039	0.0784128
N208Y_maintained_v_WT_maintained	C5	HP_PROMINENT_COCCYX	3	1.5039	0.0784128
N208Y_maintained_v_WT_maintained	C5	GOMF_HEPARAN_SULFATE_PROTEOGLYCAN_BINDING	6	1.45333	0.0898381
N208Y_maintained_v_WT_maintained	C5	GOBP_REGULATION_OF_SEQUESTERING_OF_TRIGLYCERIDE	8	1.43879	0.00251803
N208Y_maintained_v_WT_maintained	C2	REACTOME_DISSOLUTION_OF_FIBRIN_CLOT	5	1.43828	0.067091
N208Y_maintained_v_WT_maintained	C5	GOBP_EOSINOPHIL_CHEMOTAXIS	5	1.32517	0.0898381
N208Y_maintained_v_WT_maintained	C5	GOBP_PHOSPHOLIPID_EFFLUX	5	1.32124	0.00999652
N208Y_maintained_v_WT_maintained	C5	GOBP_HYPOTHALAMUS_CELL_MIGRATION	2	1.30092	0.00624642
N208Y_maintained_v_WT_maintained	C5	GOBP_TRIGEMINAL_GANGLION_DEVELOPMENT	2	1.30092	0.00624642
N208Y_maintained_v_WT_maintained	C5	GOBP_SEQUESTERING_OF_TRIGLYCERIDE	10	1.28952	0.00354105
N208Y_maintained_v_WT_maintained	C5	GOBP_REGULATION_OF_ODONTOGENESIS	3	1.25723	0.0366569
N208Y_maintained_v_WT_maintained	C2	REICHERT_MITOSIS_LIN9_TARGETS	15	1.25678	0.0834353
N208Y_maintained_v_WT_maintained	C5	HP_ACCELERATED_ATHEROSCLEROSIS	4	1.15651	0.00615418
N208Y_maintained_v_WT_maintained	C5	GOBP_CHOLESTEROL_STORAGE	13	1.14736	0.010479
N208Y_maintained_v_WT_maintained	C5	GOBP_POSITIVE_REGULATION_OF_LIPID_STORAGE	11	1.14187	0.0913029
N208Y_maintained_v_WT_maintained	C2	WILSON_PROTEASES_AT_TUMOR_BONE_INTERFACE_DN	3	1.13644	0.0197405
N208Y_maintained_v_WT_maintained	C5	GOBP_REGULATION_OF_CDC42_PROTEIN_SIGNAL_TRANSDUCTION	5	1.11903	0.0171851
N208Y_maintained_v_WT_maintained	C5	GOBP_ASYMMETRIC_NEUROBLAST_DIVISION	5	1.11474	0.0166422
N208Y_maintained_v_WT_maintained	C5	GOBP_EOSINOPHIL_MIGRATION	7	1.10447	0.0540445
N208Y_maintained_v_WT_maintained	C5	GOMF_CHEMOATTRACTANT_ACTIVITY	14	1.07975	0.0608022
N208Y_maintained_v_WT_maintained	C2	STEARMAN_TUMOR_FIELD_EFFECT_UP	23	1.0179	0.038004
N208Y_maintained_v_WT_maintained	C5	GOBP_CRANIAL_GANGLION_DEVELOPMENT	3	1.01209	0.00986537
N208Y_maintained_v_WT_maintained	C5	GOBP_SYMPATHETIC_GANGLION_DEVELOPMENT	3	1.01209	0.00986537
N208Y_maintained_v_WT_maintained	C5	GOBP_NEURAL_CREST_CELL_MIGRATION_INVOLVED_IN_AUTONOMIC_NERVOUS_SYSTEM_DEVELOPMENT	3	0.9874	0.022768
N208Y_maintained_v_WT_maintained	C2	KANG_DOXORUBICIN_RESISTANCE_UP	20	0.979318	0.0200389
N208Y_maintained_v_WT_maintained	C2	REACTOME_MRNA_EDITING	4	0.970452	0.0593943
N208Y_maintained_v_WT_maintained	C2	STEIN_ESRRA_TARGETS_RESPONSIVE_TO_ESTROGEN_DN	20	0.953351	0.0126407
N208Y_maintained_v_WT_maintained	C5	GOBP_NEGATIVE_REGULATION_OF_PLASMINOGEN_ACTIVATION	2	0.942311	0.0405683
N208Y_maintained_v_WT_maintained	C5	GOMF_CHEMOKINE_ACTIVITY	8	0.918055	0.081431
N208Y_maintained_v_WT_maintained	C5	GOBP_NEGATIVE_REGULATION_OF_PLATELET_ACTIVATION	10	0.87168	0.0277629
N208Y_maintained_v_WT_maintained	C5	HP_PROGRESSIVE_PERIPHERAL_NEUROPATHY	3	0.84212	0.0664933
N208Y_maintained_v_WT_maintained	C5	GOBP_PLATELET_DENSE_GRANULE_ORGANIZATION	3	0.83747	0.0727764
N208Y_maintained_v_WT_maintained	C2	SHANK_TAL1_TARGETS_DN	3	0.836923	0.0562153
N208Y_maintained_v_WT_maintained	C5	GOMF_APOLIPOPROTEIN_A_I_BINDING	4	0.82652	0.081431
N208Y_maintained_v_WT_maintained	C5	GOBP_NEGATIVE_REGULATION_OF_COAGULATION	16	0.809015	0.00782173
N208Y_maintained_v_WT_maintained	C5	GOBP_CYTIDINE_TO_URIDINE_EDITING	3	0.80654	0.041166
N208Y_maintained_v_WT_maintained	C5	GOBP_ATRIAL_CARDIAC_MUSCLE_CELL_MEMBRANE_REPOLARIZATION	2	0.801735	0.0728332
N208Y_maintained_v_WT_maintained	C5	GOBP_REGULATION_OF_ATRIAL_CARDIAC_MUSCLE_CELL_MEMBRANE_REPOLARIZATION	2	0.801735	0.0728332
N208Y_maintained_v_WT_maintained	C5	GOMF_SERINE_TYPE_CARBOXYPEPTIDASE_ACTIVITY	4	0.799004	0.0163925
N208Y_maintained_v_WT_maintained	C2	KAMMINGA_EZH2_TARGETS	22	0.7976	0.0376316
N208Y_maintained_v_WT_maintained	C5	GOBP_PLASMINOGEN_ACTIVATION	8	0.795367	0.0693353
N208Y_maintained_v_WT_maintained	C5	GOBP_REGULATION_OF_PLASMINOGEN_ACTIVATION	6	0.793654	0.0726467
N208Y_maintained_v_WT_maintained	C2	KONG_E2F3_TARGETS	35	0.785902	0.0757347
N208Y_maintained_v_WT_maintained	C5	GOBP_CELLULAR_RESPONSE_TO_LIPOPROTEIN_PARTICLE_STIMULUS	22	0.754483	0.0193037
N208Y_maintained_v_WT_maintained	C5	HP_ABNORMAL_HDL_CHOLESTEROL_CONCENTRATION	9	0.725678	0.0726467
[truncated: 632 more rows]

## Sheet: neuroninh1_gsea
Comparison	MSigDB Collection	Geneset	n	mean.logFC	padj
[truncated: 4,986 more rows]

## Sheet: neuronchol_gsea
Comparison	MSigDB Collection	Geneset	n	mean.logFC	padj
[truncated: 4,829 more rows]

[truncated: 9 more sheets: neuronex1_gsea, neuronex2_gsea, neuronex3_gsea, neuronex4_gsea, neuroninh2_gsea, neuroninh3_gsea, MFOL_gsea, MOL_gsea, OPC_gsea]
