# Supplementary material for: Chronic integrated stress response causes dysregulated cholesterol synthesis in white matter disease
Source: JCI Insight. 2025 Jul 15;10(16):e188459. doi: 10.1172/jci.insight.188459 (PMC12406721; doi:10.1172/jci.insight.188459)
Supplement: Supplemental table 8 [file jciinsight-10-188459-s217.xlsx]

## Sheet: UPR Genes
Tissue	Comparison	Gene	Geneset	log2FC	P.Value	adj.P.Val			GSEA results
spinalcord	WT 2BAct withdrawal vs WT + 2BAct	Tmem50b	ATF6_UPR	0.111317	0.0853268	0.751357			tissue	pathway	pval	padj	NES	size	comparison
spinalcord	WT 2BAct withdrawal vs WT + 2BAct	Calr	ATF6_UPR	0.176761	0.103124	0.769243			spinalcord	ISR_clic	3.82e-11	1.15e-10	2.52606	92	WT 2BAct withdrawal vs WT + 2BAct
spinalcord	WT 2BAct withdrawal vs WT + 2BAct	Dnajb11	ATF6_UPR	0.110706	0.147415	0.785918			spinalcord	UPR_ATF6	0.0595903	0.0893855	1.4971	14	WT 2BAct withdrawal vs WT + 2BAct
spinalcord	WT 2BAct withdrawal vs WT + 2BAct	Hsp90b1	ATF6_UPR	0.130192	0.208708	0.814746			spinalcord	UPR_IRE1	0.15444	0.15444	1.26232	17	WT 2BAct withdrawal vs WT + 2BAct
spinalcord	WT 2BAct withdrawal vs WT + 2BAct	Pdia6	ATF6_UPR	0.113245	0.236583	0.821113			spinalcord	ISR_clic	1e-50	3e-50	3.56819	92	N208Y 2BAct withdrawal vs WT + 2BAct
spinalcord	WT 2BAct withdrawal vs WT + 2BAct	Manf	ATF6_UPR	0.13142	0.288505	0.833108			spinalcord	UPR_ATF6	0.0731707	0.109756	-1.44915	14	N208Y 2BAct withdrawal vs WT + 2BAct
spinalcord	WT 2BAct withdrawal vs WT + 2BAct	Hyou1	ATF6_UPR	0.0641147	0.375925	0.858806			spinalcord	UPR_IRE1	0.212806	0.212806	1.21792	17	N208Y 2BAct withdrawal vs WT + 2BAct
spinalcord	WT 2BAct withdrawal vs WT + 2BAct	Cdk2ap2	ATF6_UPR	0.0604949	0.456606	0.887802			spinalcord	ISR_clic	1.32e-40	3.97e-40	3.44213	92	N208Y + 2BAct vs WT + 2BAct
spinalcord	WT 2BAct withdrawal vs WT + 2BAct	Slc35b2	ATF6_UPR	-0.0766622	0.473959	0.894759			spinalcord	UPR_IRE1	0.0381605	0.0572408	1.55982	17	N208Y + 2BAct vs WT + 2BAct
spinalcord	WT 2BAct withdrawal vs WT + 2BAct	Pdia4	ATF6_UPR	-0.0627265	0.509929	0.908219			spinalcord	UPR_ATF6	0.469854	0.469854	-0.996198	14	N208Y + 2BAct vs WT + 2BAct
spinalcord	WT 2BAct withdrawal vs WT + 2BAct	Selenok	ATF6_UPR	0.0569474	0.516333	0.909722			spinalcord	ISR_clic	8.4e-45	2.52e-44	3.33916	92	N208Y 2BAct withdrawal vs N208Y + 2BAct
spinalcord	WT 2BAct withdrawal vs WT + 2BAct	Creld2	ATF6_UPR	-0.068485	0.549785	0.917335			spinalcord	UPR_ATF6	0.0402588	0.0603883	-1.5799	14	N208Y 2BAct withdrawal vs N208Y + 2BAct
spinalcord	WT 2BAct withdrawal vs WT + 2BAct	Derl2	ATF6_UPR	-0.0215962	0.718505	0.951735			spinalcord	UPR_IRE1	0.656846	0.656846	0.864877	17	N208Y 2BAct withdrawal vs N208Y + 2BAct
spinalcord	WT 2BAct withdrawal vs WT + 2BAct	Dnajc3	ATF6_UPR	-0.01588	0.805979	0.970865			cerebellum	ISR_clic	0.00069959	0.00209877	1.78749	91	WT 2BAct withdrawal vs WT + 2BAct
spinalcord	N208Y 2BAct withdrawal vs WT + 2BAct	Tmem50b	ATF6_UPR	-0.529821	5.94e-07	1.3e-05			cerebellum	UPR_ATF6	0.142857	0.214286	1.29856	14	WT 2BAct withdrawal vs WT + 2BAct
spinalcord	N208Y 2BAct withdrawal vs WT + 2BAct	Calr	ATF6_UPR	-0.61597	2.57e-05	0.00020531			cerebellum	UPR_IRE1	0.728653	0.728653	0.820122	17	WT 2BAct withdrawal vs WT + 2BAct
spinalcord	N208Y 2BAct withdrawal vs WT + 2BAct	Pdia4	ATF6_UPR	-0.447106	0.00026898	0.00127746			cerebellum	ISR_clic	1e-50	3e-50	3.40001	91	N208Y 2BAct withdrawal vs WT + 2BAct
spinalcord	N208Y 2BAct withdrawal vs WT + 2BAct	Hsp90b1	ATF6_UPR	-0.36448	0.00186975	0.00608466			cerebellum	UPR_ATF6	0.00175812	0.00263718	-1.85084	14	N208Y 2BAct withdrawal vs WT + 2BAct
spinalcord	N208Y 2BAct withdrawal vs WT + 2BAct	Pdia6	ATF6_UPR	-0.340436	0.00190643	0.00617739			cerebellum	UPR_IRE1	0.114228	0.114228	1.344	17	N208Y 2BAct withdrawal vs WT + 2BAct
spinalcord	N208Y 2BAct withdrawal vs WT + 2BAct	Cdk2ap2	ATF6_UPR	0.292232	0.00206654	0.006587			cerebellum	ISR_clic	1.46e-43	4.37e-43	3.43897	91	N208Y + 2BAct vs WT + 2BAct
spinalcord	N208Y 2BAct withdrawal vs WT + 2BAct	Selenok	ATF6_UPR	-0.294673	0.00334176	0.00976931			cerebellum	UPR_ATF6	0.00449496	0.00674244	-1.83072	14	N208Y + 2BAct vs WT + 2BAct
spinalcord	N208Y 2BAct withdrawal vs WT + 2BAct	Dnajb11	ATF6_UPR	-0.220643	0.00717204	0.01828			cerebellum	UPR_IRE1	0.0667289	0.0667289	1.56762	17	N208Y + 2BAct vs WT + 2BAct
spinalcord	N208Y 2BAct withdrawal vs WT + 2BAct	Derl2	ATF6_UPR	0.173281	0.00852324	0.021137			cerebellum	ISR_clic	1e-50	3e-50	3.45322	91	N208Y 2BAct withdrawal vs N208Y + 2BAct
spinalcord	N208Y 2BAct withdrawal vs WT + 2BAct	Creld2	ATF6_UPR	-0.260449	0.0332847	0.0656877			cerebellum	UPR_ATF6	0.0767677	0.115152	-1.46348	14	N208Y 2BAct withdrawal vs N208Y + 2BAct
spinalcord	N208Y 2BAct withdrawal vs WT + 2BAct	Manf	ATF6_UPR	-0.252232	0.0476637	0.0883648			cerebellum	UPR_IRE1	0.713996	0.713996	-0.817571	17	N208Y 2BAct withdrawal vs N208Y + 2BAct
spinalcord	N208Y 2BAct withdrawal vs WT + 2BAct	Dnajc3	ATF6_UPR	-0.0996256	0.120145	0.191088
spinalcord	N208Y 2BAct withdrawal vs WT + 2BAct	Slc35b2	ATF6_UPR	0.118638	0.251591	0.347786
spinalcord	N208Y 2BAct withdrawal vs WT + 2BAct	Hyou1	ATF6_UPR	-0.0124651	0.852569	0.891081
spinalcord	N208Y + 2BAct vs WT + 2BAct	Tmem50b	ATF6_UPR	-0.160724	0.0169181	0.082674
spinalcord	N208Y + 2BAct vs WT + 2BAct	Slc35b2	ATF6_UPR	0.258306	0.0262552	0.110229
spinalcord	N208Y + 2BAct vs WT + 2BAct	Pdia4	ATF6_UPR	-0.191801	0.057576	0.180678
spinalcord	N208Y + 2BAct vs WT + 2BAct	Creld2	ATF6_UPR	-0.189419	0.122976	0.293831
spinalcord	N208Y + 2BAct vs WT + 2BAct	Hsp90b1	ATF6_UPR	-0.152768	0.135217	0.310915
spinalcord	N208Y + 2BAct vs WT + 2BAct	Dnajc3	ATF6_UPR	-0.0814521	0.212243	0.413267
spinalcord	N208Y + 2BAct vs WT + 2BAct	Cdk2ap2	ATF6_UPR	0.104842	0.213826	0.415327
spinalcord	N208Y + 2BAct vs WT + 2BAct	Hyou1	ATF6_UPR	-0.075556	0.288738	0.503126
spinalcord	N208Y + 2BAct vs WT + 2BAct	Selenok	ATF6_UPR	-0.0810169	0.352922	0.568605
spinalcord	N208Y + 2BAct vs WT + 2BAct	Dnajb11	ATF6_UPR	-0.040342	0.57978	0.759658
spinalcord	N208Y + 2BAct vs WT + 2BAct	Pdia6	ATF6_UPR	-0.0383967	0.674515	0.822358
spinalcord	N208Y + 2BAct vs WT + 2BAct	Calr	ATF6_UPR	-0.039308	0.693677	0.835016
spinalcord	N208Y + 2BAct vs WT + 2BAct	Derl2	ATF6_UPR	0.00227812	0.969519	0.987006
spinalcord	N208Y + 2BAct vs WT + 2BAct	Manf	ATF6_UPR	0.00127788	0.991559	0.996538
spinalcord	N208Y 2BAct withdrawal vs N208Y + 2BAct	Tmem50b	ATF6_UPR	-0.369097	3.21e-07	7.36e-06
spinalcord	N208Y 2BAct withdrawal vs N208Y + 2BAct	Calr	ATF6_UPR	-0.576662	5.3e-07	1.04e-05
spinalcord	N208Y 2BAct withdrawal vs N208Y + 2BAct	Pdia6	ATF6_UPR	-0.30204	0.000183	0.00088972
spinalcord	N208Y 2BAct withdrawal vs N208Y + 2BAct	Derl2	ATF6_UPR	0.171003	0.00074954	0.00279795
spinalcord	N208Y 2BAct withdrawal vs N208Y + 2BAct	Pdia4	ATF6_UPR	-0.255305	0.00128259	0.00437351
spinalcord	N208Y 2BAct withdrawal vs N208Y + 2BAct	Selenok	ATF6_UPR	-0.213656	0.0018904	0.00606045
spinalcord	N208Y 2BAct withdrawal vs N208Y + 2BAct	Dnajb11	ATF6_UPR	-0.180301	0.00211047	0.00662032
spinalcord	N208Y 2BAct withdrawal vs N208Y + 2BAct	Hsp90b1	ATF6_UPR	-0.211712	0.00392606	0.0110339
spinalcord	N208Y 2BAct withdrawal vs N208Y + 2BAct	Cdk2ap2	ATF6_UPR	0.18739	0.00464097	0.0126664
spinalcord	N208Y 2BAct withdrawal vs N208Y + 2BAct	Manf	ATF6_UPR	-0.25351	0.00779709	0.0194904
spinalcord	N208Y 2BAct withdrawal vs N208Y + 2BAct	Slc35b2	ATF6_UPR	-0.139668	0.0596333	0.104957
spinalcord	N208Y 2BAct withdrawal vs N208Y + 2BAct	Hyou1	ATF6_UPR	0.0630909	0.164951	0.24378
spinalcord	N208Y 2BAct withdrawal vs N208Y + 2BAct	Creld2	ATF6_UPR	-0.0710305	0.41353	0.512761
spinalcord	N208Y 2BAct withdrawal vs N208Y + 2BAct	Dnajc3	ATF6_UPR	-0.0181735	0.650959	0.731245
spinalcord	WT 2BAct withdrawal vs WT + 2BAct	Timm17a	IRE1_UPR	0.102313	0.129451	0.780976
spinalcord	WT 2BAct withdrawal vs WT + 2BAct	Ssr3	IRE1_UPR	-0.0872194	0.188936	0.80555
spinalcord	WT 2BAct withdrawal vs WT + 2BAct	Tmed9	IRE1_UPR	0.095347	0.225194	0.820489
spinalcord	WT 2BAct withdrawal vs WT + 2BAct	Ostn	IRE1_UPR	2.63413	0.238238	0.821241
spinalcord	WT 2BAct withdrawal vs WT + 2BAct	Ssr2	IRE1_UPR	0.101098	0.238624	0.821424
spinalcord	WT 2BAct withdrawal vs WT + 2BAct	Nans	IRE1_UPR	0.0801735	0.256918	0.825352
spinalcord	WT 2BAct withdrawal vs WT + 2BAct	Ppib	IRE1_UPR	-0.067795	0.284742	0.832233
spinalcord	WT 2BAct withdrawal vs WT + 2BAct	Tmed2	IRE1_UPR	0.0849678	0.29103	0.835276
spinalcord	WT 2BAct withdrawal vs WT + 2BAct	Dnajb9	IRE1_UPR	0.0405747	0.51027	0.908219
spinalcord	WT 2BAct withdrawal vs WT + 2BAct	Sec61b	IRE1_UPR	0.0987632	0.516109	0.909527
spinalcord	WT 2BAct withdrawal vs WT + 2BAct	Mtdh	IRE1_UPR	-0.0295145	0.657912	0.944019
spinalcord	WT 2BAct withdrawal vs WT + 2BAct	Serp1	IRE1_UPR	0.0257643	0.797388	0.969482
spinalcord	WT 2BAct withdrawal vs WT + 2BAct	Ssr1	IRE1_UPR	-0.0108522	0.80734	0.970865
spinalcord	WT 2BAct withdrawal vs WT + 2BAct	Erlec1	IRE1_UPR	-0.0106097	0.843903	0.977457
spinalcord	WT 2BAct withdrawal vs WT + 2BAct	Sec61a1	IRE1_UPR	-0.0097608	0.885036	0.984392
spinalcord	WT 2BAct withdrawal vs WT + 2BAct	Armcx2	IRE1_UPR	0.00711826	0.893316	0.986811
spinalcord	WT 2BAct withdrawal vs WT + 2BAct	Selenos	IRE1_UPR	-0.0030946	0.976334	0.996133
spinalcord	N208Y 2BAct withdrawal vs WT + 2BAct	Ssr3	IRE1_UPR	0.417519	1.09e-05	0.000108
spinalcord	N208Y 2BAct withdrawal vs WT + 2BAct	Mtdh	IRE1_UPR	0.429806	1.18e-05	0.00011495
spinalcord	N208Y 2BAct withdrawal vs WT + 2BAct	Serp1	IRE1_UPR	0.633529	1.45e-05	0.00013377
spinalcord	N208Y 2BAct withdrawal vs WT + 2BAct	Dnajb9	IRE1_UPR	0.377159	1.92e-05	0.00016552
spinalcord	N208Y 2BAct withdrawal vs WT + 2BAct	Timm17a	IRE1_UPR	-0.360494	5.38e-05	0.00036297
spinalcord	N208Y 2BAct withdrawal vs WT + 2BAct	Ssr1	IRE1_UPR	-0.203348	0.00030963	0.00143244
spinalcord	N208Y 2BAct withdrawal vs WT + 2BAct	Ostn	IRE1_UPR	9.14141	0.00042958	0.00184936
spinalcord	N208Y 2BAct withdrawal vs WT + 2BAct	Tmed9	IRE1_UPR	0.310205	0.00079688	0.00304645
spinalcord	N208Y 2BAct withdrawal vs WT + 2BAct	Ppib	IRE1_UPR	-0.203931	0.00386648	0.0109989
spinalcord	N208Y 2BAct withdrawal vs WT + 2BAct	Tmed2	IRE1_UPR	0.202947	0.0169738	0.0375279
spinalcord	N208Y 2BAct withdrawal vs WT + 2BAct	Sec61a1	IRE1_UPR	0.148721	0.0339627	0.0667798
spinalcord	N208Y 2BAct withdrawal vs WT + 2BAct	Selenos	IRE1_UPR	0.22281	0.0401851	0.0766734
spinalcord	N208Y 2BAct withdrawal vs WT + 2BAct	Ssr2	IRE1_UPR	0.137442	0.10025	0.164705
spinalcord	N208Y 2BAct withdrawal vs WT + 2BAct	Armcx2	IRE1_UPR	-0.0581295	0.257306	0.353772
spinalcord	N208Y 2BAct withdrawal vs WT + 2BAct	Sec61b	IRE1_UPR	0.123566	0.406685	0.51006
spinalcord	N208Y 2BAct withdrawal vs WT + 2BAct	Erlec1	IRE1_UPR	-0.0285926	0.577041	0.666601
spinalcord	N208Y 2BAct withdrawal vs WT + 2BAct	Nans	IRE1_UPR	-0.0108175	0.870823	0.904695
spinalcord	N208Y + 2BAct vs WT + 2BAct	Ostn	IRE1_UPR	9.59847	0.00028674	0.00643027
spinalcord	N208Y + 2BAct vs WT + 2BAct	Serp1	IRE1_UPR	0.473224	0.00030283	0.00661097
spinalcord	N208Y + 2BAct vs WT + 2BAct	Sec61a1	IRE1_UPR	0.220002	0.00509947	0.0381095
spinalcord	N208Y + 2BAct vs WT + 2BAct	Nans	IRE1_UPR	0.207215	0.00939053	0.0558757
spinalcord	N208Y + 2BAct vs WT + 2BAct	Timm17a	IRE1_UPR	-0.16966	0.0174494	0.0844414
spinalcord	N208Y + 2BAct vs WT + 2BAct	Mtdh	IRE1_UPR	0.156719	0.028806	0.117234
spinalcord	N208Y + 2BAct vs WT + 2BAct	Ssr3	IRE1_UPR	0.146121	0.0332407	0.128008
spinalcord	N208Y + 2BAct vs WT + 2BAct	Armcx2	IRE1_UPR	-0.111615	0.047851	0.161476
spinalcord	N208Y + 2BAct vs WT + 2BAct	Tmed9	IRE1_UPR	0.15754	0.0515211	0.168754
spinalcord	N208Y + 2BAct vs WT + 2BAct	Ssr1	IRE1_UPR	-0.0804039	0.0817566	0.226824
spinalcord	N208Y + 2BAct vs WT + 2BAct	Ssr2	IRE1_UPR	0.15172	0.0830966	0.229164
spinalcord	N208Y + 2BAct vs WT + 2BAct	Sec61b	IRE1_UPR	0.252651	0.116221	0.28345
spinalcord	N208Y + 2BAct vs WT + 2BAct	Dnajb9	IRE1_UPR	0.0989422	0.117739	0.285839
spinalcord	N208Y + 2BAct vs WT + 2BAct	Selenos	IRE1_UPR	0.156589	0.149871	0.332152
spinalcord	N208Y + 2BAct vs WT + 2BAct	Tmed2	IRE1_UPR	0.093006	0.252411	0.461602
spinalcord	N208Y + 2BAct vs WT + 2BAct	Ppib	IRE1_UPR	-0.0416468	0.496656	0.69359
spinalcord	N208Y + 2BAct vs WT + 2BAct	Erlec1	IRE1_UPR	-0.0097709	0.853846	0.926636
spinalcord	N208Y 2BAct withdrawal vs N208Y + 2BAct	Dnajb9	IRE1_UPR	0.278217	5.63e-06	5.89e-05
spinalcord	N208Y 2BAct withdrawal vs N208Y + 2BAct	Ssr3	IRE1_UPR	0.271397	9.68e-06	8.88e-05
spinalcord	N208Y 2BAct withdrawal vs N208Y + 2BAct	Mtdh	IRE1_UPR	0.273087	1.33e-05	0.00011403
spinalcord	N208Y 2BAct withdrawal vs N208Y + 2BAct	Timm17a	IRE1_UPR	-0.190834	0.0003949	0.00165845
spinalcord	N208Y 2BAct withdrawal vs N208Y + 2BAct	Nans	IRE1_UPR	-0.218033	0.00040741	0.00169971
spinalcord	N208Y 2BAct withdrawal vs N208Y + 2BAct	Ssr1	IRE1_UPR	-0.122944	0.00054999	0.00216313
spinalcord	N208Y 2BAct withdrawal vs N208Y + 2BAct	Ppib	IRE1_UPR	-0.162284	0.00112147	0.00390669
spinalcord	N208Y 2BAct withdrawal vs N208Y + 2BAct	Tmed9	IRE1_UPR	0.152665	0.00535312	0.0142977
spinalcord	N208Y 2BAct withdrawal vs N208Y + 2BAct	Serp1	IRE1_UPR	0.160305	0.0155423	0.0343502
spinalcord	N208Y 2BAct withdrawal vs N208Y + 2BAct	Tmed2	IRE1_UPR	0.109941	0.052798	0.0950822
spinalcord	N208Y 2BAct withdrawal vs N208Y + 2BAct	Ostn	IRE1_UPR	-0.457065	0.083854	0.139432
spinalcord	N208Y 2BAct withdrawal vs N208Y + 2BAct	Sec61a1	IRE1_UPR	-0.0712807	0.106655	0.169959
spinalcord	N208Y 2BAct withdrawal vs N208Y + 2BAct	Armcx2	IRE1_UPR	0.053485	0.119193	0.186437
spinalcord	N208Y 2BAct withdrawal vs N208Y + 2BAct	Sec61b	IRE1_UPR	-0.129085	0.223363	0.313433
spinalcord	N208Y 2BAct withdrawal vs N208Y + 2BAct	Selenos	IRE1_UPR	0.0662217	0.341108	0.440484
spinalcord	N208Y 2BAct withdrawal vs N208Y + 2BAct	Erlec1	IRE1_UPR	-0.0188217	0.582807	0.672233
spinalcord	N208Y 2BAct withdrawal vs N208Y + 2BAct	Ssr2	IRE1_UPR	-0.0142781	0.784074	0.841027
cerebellum	WT 2BAct withdrawal vs WT + 2BAct	Tmem50b	ATF6_UPR	0.101913	0.0363815	0.207926
cerebellum	WT 2BAct withdrawal vs WT + 2BAct	Hyou1	ATF6_UPR	0.102881	0.0511617	0.244697
cerebellum	WT 2BAct withdrawal vs WT + 2BAct	Cdk2ap2	ATF6_UPR	0.128981	0.0742122	0.29031
cerebellum	WT 2BAct withdrawal vs WT + 2BAct	Hsp90b1	ATF6_UPR	0.0898125	0.0994961	0.336194
cerebellum	WT 2BAct withdrawal vs WT + 2BAct	Calr	ATF6_UPR	0.0909548	0.174647	0.441291
cerebellum	WT 2BAct withdrawal vs WT + 2BAct	Dnajc3	ATF6_UPR	-0.061956	0.175844	0.442843
cerebellum	WT 2BAct withdrawal vs WT + 2BAct	Selenok	ATF6_UPR	0.0670091	0.235224	0.51309
cerebellum	WT 2BAct withdrawal vs WT + 2BAct	Dnajb11	ATF6_UPR	0.0617082	0.245276	0.523763
cerebellum	WT 2BAct withdrawal vs WT + 2BAct	Slc35b2	ATF6_UPR	-0.0628798	0.286847	0.563864
cerebellum	WT 2BAct withdrawal vs WT + 2BAct	Manf	ATF6_UPR	0.0829973	0.301177	0.575908
cerebellum	WT 2BAct withdrawal vs WT + 2BAct	Derl2	ATF6_UPR	-0.0434497	0.396217	0.656608
cerebellum	WT 2BAct withdrawal vs WT + 2BAct	Pdia6	ATF6_UPR	-0.033716	0.582814	0.791615
cerebellum	WT 2BAct withdrawal vs WT + 2BAct	Pdia4	ATF6_UPR	-0.0480184	0.587772	0.795194
cerebellum	WT 2BAct withdrawal vs WT + 2BAct	Creld2	ATF6_UPR	-0.0268719	0.694229	0.858921
cerebellum	N208Y 2BAct withdrawal vs WT + 2BAct	Tmem50b	ATF6_UPR	-0.739602	3.56e-11	1.24e-09
cerebellum	N208Y 2BAct withdrawal vs WT + 2BAct	Calr	ATF6_UPR	-1.01243	5.34e-11	1.71e-09
cerebellum	N208Y 2BAct withdrawal vs WT + 2BAct	Pdia6	ATF6_UPR	-0.500363	6.13e-07	4.2e-06
cerebellum	N208Y 2BAct withdrawal vs WT + 2BAct	Dnajb11	ATF6_UPR	-0.393551	1.78e-06	1.05e-05
cerebellum	N208Y 2BAct withdrawal vs WT + 2BAct	Hsp90b1	ATF6_UPR	-0.348619	5.98e-06	2.94e-05
cerebellum	N208Y 2BAct withdrawal vs WT + 2BAct	Manf	ATF6_UPR	-0.462162	4.78e-05	0.0001815
cerebellum	N208Y 2BAct withdrawal vs WT + 2BAct	Hyou1	ATF6_UPR	-0.262214	8.62e-05	0.00030479
cerebellum	N208Y 2BAct withdrawal vs WT + 2BAct	Creld2	ATF6_UPR	-0.307424	0.0005104	0.00145896
cerebellum	N208Y 2BAct withdrawal vs WT + 2BAct	Pdia4	ATF6_UPR	-0.328217	0.00235118	0.00564577
cerebellum	N208Y 2BAct withdrawal vs WT + 2BAct	Selenok	ATF6_UPR	-0.191208	0.00379492	0.00862582
cerebellum	N208Y 2BAct withdrawal vs WT + 2BAct	Dnajc3	ATF6_UPR	-0.0903989	0.0604994	0.0980002
cerebellum	N208Y 2BAct withdrawal vs WT + 2BAct	Derl2	ATF6_UPR	0.0729535	0.165209	0.232128
cerebellum	N208Y 2BAct withdrawal vs WT + 2BAct	Cdk2ap2	ATF6_UPR	0.0124804	0.860085	0.894691
cerebellum	N208Y 2BAct withdrawal vs WT + 2BAct	Slc35b2	ATF6_UPR	-0.0047464	0.935516	0.9519
cerebellum	N208Y + 2BAct vs WT + 2BAct	Hsp90b1	ATF6_UPR	-0.259575	0.00018405	0.00183058
cerebellum	N208Y + 2BAct vs WT + 2BAct	Calr	ATF6_UPR	-0.299838	0.00037949	0.00319007
cerebellum	N208Y + 2BAct vs WT + 2BAct	Dnajb11	ATF6_UPR	-0.244493	0.00042275	0.003456
cerebellum	N208Y + 2BAct vs WT + 2BAct	Hyou1	ATF6_UPR	-0.199867	0.00132036	0.00815256
cerebellum	N208Y + 2BAct vs WT + 2BAct	Pdia6	ATF6_UPR	-0.243248	0.00157088	0.00929133
cerebellum	N208Y + 2BAct vs WT + 2BAct	Tmem50b	ATF6_UPR	-0.177876	0.00165088	0.00965946
cerebellum	N208Y + 2BAct vs WT + 2BAct	Creld2	ATF6_UPR	-0.246099	0.00422044	0.0198538
cerebellum	N208Y + 2BAct vs WT + 2BAct	Manf	ATF6_UPR	-0.278652	0.0050414	0.0226467
cerebellum	N208Y + 2BAct vs WT + 2BAct	Slc35b2	ATF6_UPR	0.190051	0.00512719	0.0229116
cerebellum	N208Y + 2BAct vs WT + 2BAct	Derl2	ATF6_UPR	-0.0868344	0.1215	0.240783
cerebellum	N208Y + 2BAct vs WT + 2BAct	Dnajc3	ATF6_UPR	-0.0686509	0.153765	0.284827
cerebellum	N208Y + 2BAct vs WT + 2BAct	Pdia4	ATF6_UPR	-0.11159	0.245101	0.395604
cerebellum	N208Y + 2BAct vs WT + 2BAct	Cdk2ap2	ATF6_UPR	0.0639176	0.388582	0.543794
cerebellum	N208Y + 2BAct vs WT + 2BAct	Selenok	ATF6_UPR	0.0117879	0.840244	0.899976
cerebellum	N208Y 2BAct withdrawal vs N208Y + 2BAct	Tmem50b	ATF6_UPR	-0.561726	3.01e-09	1.25e-07
cerebellum	N208Y 2BAct withdrawal vs N208Y + 2BAct	Calr	ATF6_UPR	-0.712591	1.26e-08	3.92e-07
cerebellum	N208Y 2BAct withdrawal vs N208Y + 2BAct	Pdia6	ATF6_UPR	-0.257115	0.00118487	0.00450731
cerebellum	N208Y 2BAct withdrawal vs N208Y + 2BAct	Selenok	ATF6_UPR	-0.202996	0.00278377	0.00914087
cerebellum	N208Y 2BAct withdrawal vs N208Y + 2BAct	Slc35b2	ATF6_UPR	-0.194798	0.00369174	0.0115011
cerebellum	N208Y 2BAct withdrawal vs N208Y + 2BAct	Derl2	ATF6_UPR	0.159788	0.00701726	0.0196601
cerebellum	N208Y 2BAct withdrawal vs N208Y + 2BAct	Dnajb11	ATF6_UPR	-0.149058	0.0174781	0.0418163
cerebellum	N208Y 2BAct withdrawal vs N208Y + 2BAct	Pdia4	ATF6_UPR	-0.216627	0.0345988	0.0733617
cerebellum	N208Y 2BAct withdrawal vs N208Y + 2BAct	Manf	ATF6_UPR	-0.18351	0.0545925	0.106184
cerebellum	N208Y 2BAct withdrawal vs N208Y + 2BAct	Hsp90b1	ATF6_UPR	-0.0890439	0.11853	0.19799
cerebellum	N208Y 2BAct withdrawal vs N208Y + 2BAct	Hyou1	ATF6_UPR	-0.062347	0.245421	0.351414
cerebellum	N208Y 2BAct withdrawal vs N208Y + 2BAct	Creld2	ATF6_UPR	-0.0613245	0.426018	0.538897
cerebellum	N208Y 2BAct withdrawal vs N208Y + 2BAct	Cdk2ap2	ATF6_UPR	-0.0514372	0.475886	0.586936
cerebellum	N208Y 2BAct withdrawal vs N208Y + 2BAct	Dnajc3	ATF6_UPR	-0.021748	0.640804	0.730803
cerebellum	WT 2BAct withdrawal vs WT + 2BAct	Mtdh	IRE1_UPR	-0.111527	0.00386475	0.0879124
cerebellum	WT 2BAct withdrawal vs WT + 2BAct	Armcx2	IRE1_UPR	-0.103989	0.017515	0.151826
cerebellum	WT 2BAct withdrawal vs WT + 2BAct	Ssr2	IRE1_UPR	0.119736	0.0250864	0.178289
cerebellum	WT 2BAct withdrawal vs WT + 2BAct	Sec61a1	IRE1_UPR	0.0925861	0.033384	0.201269
cerebellum	WT 2BAct withdrawal vs WT + 2BAct	Sec61b	IRE1_UPR	0.229364	0.0452911	0.231721
cerebellum	WT 2BAct withdrawal vs WT + 2BAct	Dnajb9	IRE1_UPR	0.0778158	0.0774459	0.297484
cerebellum	WT 2BAct withdrawal vs WT + 2BAct	Selenos	IRE1_UPR	-0.0816046	0.113965	0.358803
cerebellum	WT 2BAct withdrawal vs WT + 2BAct	Timm17a	IRE1_UPR	0.0353837	0.389764	0.651518
cerebellum	WT 2BAct withdrawal vs WT + 2BAct	Erlec1	IRE1_UPR	-0.0460043	0.407727	0.667231
cerebellum	WT 2BAct withdrawal vs WT + 2BAct	Ssr1	IRE1_UPR	-0.0235751	0.442261	0.695089
cerebellum	WT 2BAct withdrawal vs WT + 2BAct	Ssr3	IRE1_UPR	-0.0181979	0.537542	0.763657
cerebellum	WT 2BAct withdrawal vs WT + 2BAct	Ppib	IRE1_UPR	-0.0190087	0.623589	0.818776
cerebellum	WT 2BAct withdrawal vs WT + 2BAct	Nans	IRE1_UPR	0.0316574	0.675004	0.848335
cerebellum	WT 2BAct withdrawal vs WT + 2BAct	Serp1	IRE1_UPR	0.0192781	0.717377	0.871642
cerebellum	WT 2BAct withdrawal vs WT + 2BAct	Tmed9	IRE1_UPR	0.0183032	0.722126	0.873933
cerebellum	WT 2BAct withdrawal vs WT + 2BAct	Tmed2	IRE1_UPR	0.0172014	0.800873	0.912163
cerebellum	WT 2BAct withdrawal vs WT + 2BAct	Ostn	IRE1_UPR	-0.100512	0.832947	0.928682
cerebellum	N208Y 2BAct withdrawal vs WT + 2BAct	Ssr3	IRE1_UPR	0.442174	6.13e-11	1.88e-09
cerebellum	N208Y 2BAct withdrawal vs WT + 2BAct	Dnajb9	IRE1_UPR	0.564879	2.08e-10	5.23e-09
cerebellum	N208Y 2BAct withdrawal vs WT + 2BAct	Ostn	IRE1_UPR	4.47547	7.19e-10	1.47e-08
cerebellum	N208Y 2BAct withdrawal vs WT + 2BAct	Serp1	IRE1_UPR	0.561887	7.17e-09	9.78e-08
cerebellum	N208Y 2BAct withdrawal vs WT + 2BAct	Mtdh	IRE1_UPR	0.269342	5.06e-07	3.58e-06
cerebellum	N208Y 2BAct withdrawal vs WT + 2BAct	Ppib	IRE1_UPR	-0.302283	9.37e-07	6.06e-06
cerebellum	N208Y 2BAct withdrawal vs WT + 2BAct	Timm17a	IRE1_UPR	-0.263151	9.47e-06	4.4e-05
cerebellum	N208Y 2BAct withdrawal vs WT + 2BAct	Selenos	IRE1_UPR	-0.309955	1.53e-05	6.69e-05
cerebellum	N208Y 2BAct withdrawal vs WT + 2BAct	Sec61a1	IRE1_UPR	-0.235399	3.37e-05	0.00013388
cerebellum	N208Y 2BAct withdrawal vs WT + 2BAct	Tmed9	IRE1_UPR	0.18663	0.00209238	0.00509898
cerebellum	N208Y 2BAct withdrawal vs WT + 2BAct	Nans	IRE1_UPR	-0.27092	0.00335481	0.00773148
cerebellum	N208Y 2BAct withdrawal vs WT + 2BAct	Tmed2	IRE1_UPR	0.180953	0.0155422	0.0299196
cerebellum	N208Y 2BAct withdrawal vs WT + 2BAct	Armcx2	IRE1_UPR	-0.0974754	0.0270892	0.0487283
cerebellum	N208Y 2BAct withdrawal vs WT + 2BAct	Ssr2	IRE1_UPR	0.104433	0.0508143	0.0841117
cerebellum	N208Y 2BAct withdrawal vs WT + 2BAct	Ssr1	IRE1_UPR	-0.0631616	0.0559139	0.0914855
cerebellum	N208Y 2BAct withdrawal vs WT + 2BAct	Sec61b	IRE1_UPR	0.122607	0.277869	0.360948
cerebellum	N208Y 2BAct withdrawal vs WT + 2BAct	Erlec1	IRE1_UPR	0.00913561	0.869996	0.902132
cerebellum	N208Y + 2BAct vs WT + 2BAct	Ostn	IRE1_UPR	4.11458	2.95e-09	3.63e-07
cerebellum	N208Y + 2BAct vs WT + 2BAct	Ssr3	IRE1_UPR	0.276394	7.78e-08	5.32e-06
cerebellum	N208Y + 2BAct vs WT + 2BAct	Serp1	IRE1_UPR	0.393668	1.51e-06	4.98e-05
cerebellum	N208Y + 2BAct vs WT + 2BAct	Dnajb9	IRE1_UPR	0.267798	1.09e-05	0.00022446
cerebellum	N208Y + 2BAct vs WT + 2BAct	Mtdh	IRE1_UPR	0.123259	0.00244648	0.0130047
cerebellum	N208Y + 2BAct vs WT + 2BAct	Ppib	IRE1_UPR	-0.142027	0.00278712	0.0143409
cerebellum	N208Y + 2BAct vs WT + 2BAct	Armcx2	IRE1_UPR	-0.141787	0.00351922	0.0172671
cerebellum	N208Y + 2BAct vs WT + 2BAct	Sec61b	IRE1_UPR	0.36466	0.00438481	0.0204019
cerebellum	N208Y + 2BAct vs WT + 2BAct	Selenos	IRE1_UPR	0.114527	0.0378226	0.102809
cerebellum	N208Y + 2BAct vs WT + 2BAct	Timm17a	IRE1_UPR	-0.088787	0.0517537	0.129602
cerebellum	N208Y + 2BAct vs WT + 2BAct	Tmed9	IRE1_UPR	0.10293	0.0693606	0.160186
cerebellum	N208Y + 2BAct vs WT + 2BAct	Tmed2	IRE1_UPR	0.104126	0.158576	0.291204
cerebellum	N208Y + 2BAct vs WT + 2BAct	Erlec1	IRE1_UPR	0.0758082	0.198004	0.341643
cerebellum	N208Y + 2BAct vs WT + 2BAct	Ssr2	IRE1_UPR	0.0652447	0.223146	0.370771
cerebellum	N208Y + 2BAct vs WT + 2BAct	Nans	IRE1_UPR	0.0798452	0.323167	0.478896
cerebellum	N208Y + 2BAct vs WT + 2BAct	Sec61a1	IRE1_UPR	-0.0343147	0.42793	0.580941
cerebellum	N208Y + 2BAct vs WT + 2BAct	Ssr1	IRE1_UPR	-0.0201471	0.528064	0.669003
cerebellum	N208Y 2BAct withdrawal vs N208Y + 2BAct	Selenos	IRE1_UPR	-0.424481	3.37e-07	5.64e-06
cerebellum	N208Y 2BAct withdrawal vs N208Y + 2BAct	Dnajb9	IRE1_UPR	0.297081	1.43e-06	1.83e-05
cerebellum	N208Y 2BAct withdrawal vs N208Y + 2BAct	Ssr3	IRE1_UPR	0.16578	3.83e-05	0.00026306
cerebellum	N208Y 2BAct withdrawal vs N208Y + 2BAct	Sec61a1	IRE1_UPR	-0.201084	0.00021479	0.00108116
cerebellum	N208Y 2BAct withdrawal vs N208Y + 2BAct	Nans	IRE1_UPR	-0.350765	0.00042169	0.00190299
cerebellum	N208Y 2BAct withdrawal vs N208Y + 2BAct	Mtdh	IRE1_UPR	0.146083	0.000553	0.0023796
cerebellum	N208Y 2BAct withdrawal vs N208Y + 2BAct	Timm17a	IRE1_UPR	-0.174364	0.00081385	0.0033077
cerebellum	N208Y 2BAct withdrawal vs N208Y + 2BAct	Ppib	IRE1_UPR	-0.160255	0.00114911	0.00439754
cerebellum	N208Y 2BAct withdrawal vs N208Y + 2BAct	Serp1	IRE1_UPR	0.16822	0.00410059	0.0125831
cerebellum	N208Y 2BAct withdrawal vs N208Y + 2BAct	Ostn	IRE1_UPR	0.360894	0.00949146	0.0253165
cerebellum	N208Y 2BAct withdrawal vs N208Y + 2BAct	Sec61b	IRE1_UPR	-0.242054	0.0342782	0.072806
cerebellum	N208Y 2BAct withdrawal vs N208Y + 2BAct	Tmed9	IRE1_UPR	0.0837	0.123494	0.204468
cerebellum	N208Y 2BAct withdrawal vs N208Y + 2BAct	Ssr1	IRE1_UPR	-0.0430145	0.186968	0.283988
cerebellum	N208Y 2BAct withdrawal vs N208Y + 2BAct	Erlec1	IRE1_UPR	-0.0666726	0.247508	0.353792
cerebellum	N208Y 2BAct withdrawal vs N208Y + 2BAct	Tmed2	IRE1_UPR	0.0768269	0.269435	0.377324
cerebellum	N208Y 2BAct withdrawal vs N208Y + 2BAct	Armcx2	IRE1_UPR	0.0443115	0.299307	0.40979
cerebellum	N208Y 2BAct withdrawal vs N208Y + 2BAct	Ssr2	IRE1_UPR	0.0391886	0.445386	0.557662

## Sheet: Cholesterol Synthesis Genes
Tissue	Comparison	Gene	log2FC	P.Value	adj.P.Val
cerebellum	WT 2BAct withdrawal vs WT + 2BAct	Sqle	-0.288763	8.59847e-05	0.0399904
cerebellum	WT 2BAct withdrawal vs WT + 2BAct	Srebf1	-0.240662	0.00104844	0.0630054
cerebellum	WT 2BAct withdrawal vs WT + 2BAct	Hmgcs1	-0.249926	0.00184906	0.0746601
cerebellum	WT 2BAct withdrawal vs WT + 2BAct	Cyp51	-0.177251	0.00223494	0.0776576
cerebellum	WT 2BAct withdrawal vs WT + 2BAct	Ebp	0.201726	0.00354627	0.0853197
cerebellum	WT 2BAct withdrawal vs WT + 2BAct	Plpp6	0.131809	0.0125689	0.134077
cerebellum	WT 2BAct withdrawal vs WT + 2BAct	Srebf2	-0.0985169	0.0150766	0.143087
cerebellum	WT 2BAct withdrawal vs WT + 2BAct	Pmvk	-0.132068	0.0168483	0.149678
cerebellum	WT 2BAct withdrawal vs WT + 2BAct	Lss	-0.136566	0.0179795	0.153768
cerebellum	WT 2BAct withdrawal vs WT + 2BAct	Arv1	0.153077	0.0652772	0.273639
cerebellum	WT 2BAct withdrawal vs WT + 2BAct	Dhcr24	-0.0981182	0.0686485	0.279965
cerebellum	WT 2BAct withdrawal vs WT + 2BAct	Idi1	-0.12883	0.0709781	0.283858
cerebellum	WT 2BAct withdrawal vs WT + 2BAct	Ggps1	0.0636837	0.0864152	0.314087
cerebellum	WT 2BAct withdrawal vs WT + 2BAct	Lbr	0.0792781	0.21007	0.483938
cerebellum	WT 2BAct withdrawal vs WT + 2BAct	Fdps	-0.0872219	0.222102	0.497463
cerebellum	WT 2BAct withdrawal vs WT + 2BAct	Fdft1	-0.059207	0.241905	0.519345
cerebellum	WT 2BAct withdrawal vs WT + 2BAct	Nsdhl	-0.0715337	0.30072	0.575591
cerebellum	WT 2BAct withdrawal vs WT + 2BAct	Sc5d	0.0326947	0.379381	0.64375
cerebellum	WT 2BAct withdrawal vs WT + 2BAct	Msmo1	-0.0419515	0.396514	0.65662
cerebellum	WT 2BAct withdrawal vs WT + 2BAct	Mvk	-0.0469467	0.443922	0.696208
cerebellum	WT 2BAct withdrawal vs WT + 2BAct	Hmgcr	-0.0260895	0.625961	0.82031
cerebellum	WT 2BAct withdrawal vs WT + 2BAct	Dhcr7	-0.0263449	0.726871	0.876107
cerebellum	WT 2BAct withdrawal vs WT + 2BAct	Mvd	0.0225442	0.732636	0.878751
cerebellum	WT 2BAct withdrawal vs WT + 2BAct	Tm7sf2	0.0134632	0.773065	0.899258
cerebellum	WT 2BAct withdrawal vs WT + 2BAct	Acat2	-0.0105769	0.887382	0.952899
cerebellum	WT 2BAct withdrawal vs WT + 2BAct	Hsd17b7	-0.0060812	0.920616	0.966147
cerebellum	N208Y + 2BAct vs WT + 2BAct	Srebf2	-0.39382	1.68074e-08	1.62351e-06
cerebellum	N208Y + 2BAct vs WT + 2BAct	Cyp51	-0.498725	8.12779e-08	5.44562e-06
cerebellum	N208Y + 2BAct vs WT + 2BAct	Idi1	-0.641107	4.09974e-07	1.8443e-05
cerebellum	N208Y + 2BAct vs WT + 2BAct	Fdft1	-0.41504	9.94091e-07	3.66508e-05
cerebellum	N208Y + 2BAct vs WT + 2BAct	Dhcr24	-0.392305	2.46915e-06	7.32141e-05
cerebellum	N208Y + 2BAct vs WT + 2BAct	Nsdhl	-0.49996	7.28871e-06	0.0001657
cerebellum	N208Y + 2BAct vs WT + 2BAct	Srebf1	0.386837	9.1731e-06	0.00019812
cerebellum	N208Y + 2BAct vs WT + 2BAct	Msmo1	-0.319969	1.77452e-05	0.00031822
cerebellum	N208Y + 2BAct vs WT + 2BAct	Hmgcs1	-0.407207	3.35438e-05	0.00051278
cerebellum	N208Y + 2BAct vs WT + 2BAct	Sc5d	-0.208219	5.75555e-05	0.00075267
cerebellum	N208Y + 2BAct vs WT + 2BAct	Plpp6	-0.264808	8.79662e-05	0.00104091
cerebellum	N208Y + 2BAct vs WT + 2BAct	Sqle	-0.282301	0.00020633	0.0019943
cerebellum	N208Y + 2BAct vs WT + 2BAct	Fdps	-0.306902	0.00090387	0.00608964
cerebellum	N208Y + 2BAct vs WT + 2BAct	Mvd	-0.22465	0.00644272	0.0272324
cerebellum	N208Y + 2BAct vs WT + 2BAct	Ebp	-0.200859	0.00798826	0.0318096
cerebellum	N208Y + 2BAct vs WT + 2BAct	Pmvk	-0.137028	0.0196142	0.0630128
cerebellum	N208Y + 2BAct vs WT + 2BAct	Hmgcr	-0.128427	0.0353009	0.0977412
cerebellum	N208Y + 2BAct vs WT + 2BAct	Lbr	0.104717	0.122473	0.242065
cerebellum	N208Y + 2BAct vs WT + 2BAct	Dhcr7	-0.128672	0.127601	0.249513
cerebellum	N208Y + 2BAct vs WT + 2BAct	Tm7sf2	-0.0784055	0.131526	0.254784
cerebellum	N208Y + 2BAct vs WT + 2BAct	Mvk	0.0750486	0.248264	0.399093
cerebellum	N208Y + 2BAct vs WT + 2BAct	Arv1	0.091875	0.284921	0.438546
cerebellum	N208Y + 2BAct vs WT + 2BAct	Hsd17b7	0.0684294	0.294907	0.449281
cerebellum	N208Y + 2BAct vs WT + 2BAct	Ggps1	-0.0335774	0.374825	0.530293
cerebellum	N208Y + 2BAct vs WT + 2BAct	Acat2	-0.0443582	0.580921	0.712574
cerebellum	N208Y + 2BAct vs WT + 2BAct	Lss	-0.0151895	0.782799	0.863629
cerebellum	N208Y 2BAct withdrawal vs WT + 2BAct	Srebf2	-0.620173	1.63478e-11	6.66829e-10
cerebellum	N208Y 2BAct withdrawal vs WT + 2BAct	Dhcr24	-0.767375	2.43292e-10	5.90236e-09
cerebellum	N208Y 2BAct withdrawal vs WT + 2BAct	Ebp	-0.763023	6.34104e-09	8.91425e-08
cerebellum	N208Y 2BAct withdrawal vs WT + 2BAct	Fdft1	-0.58235	7.12645e-09	9.7401e-08
cerebellum	N208Y 2BAct withdrawal vs WT + 2BAct	Idi1	-0.700107	6.5638e-08	6.21823e-07
cerebellum	N208Y 2BAct withdrawal vs WT + 2BAct	Nsdhl	-0.614937	3.45775e-07	2.57296e-06
cerebellum	N208Y 2BAct withdrawal vs WT + 2BAct	Sc5d	-0.304894	4.48718e-07	3.22606e-06
cerebellum	N208Y 2BAct withdrawal vs WT + 2BAct	Lss	0.384016	1.06124e-06	6.73217e-06
cerebellum	N208Y 2BAct withdrawal vs WT + 2BAct	Ggps1	0.256653	1.8177e-06	1.0707e-05
cerebellum	N208Y 2BAct withdrawal vs WT + 2BAct	Dhcr7	-0.547569	4.68597e-06	2.38849e-05
cerebellum	N208Y 2BAct withdrawal vs WT + 2BAct	Fdps	-0.484726	6.42313e-06	3.13314e-05
cerebellum	N208Y 2BAct withdrawal vs WT + 2BAct	Mvd	-0.436065	1.29655e-05	5.78764e-05
cerebellum	N208Y 2BAct withdrawal vs WT + 2BAct	Cyp51	-0.294205	2.48913e-05	0.00010238
cerebellum	N208Y 2BAct withdrawal vs WT + 2BAct	Arv1	0.418468	4.62363e-05	0.00017618
cerebellum	N208Y 2BAct withdrawal vs WT + 2BAct	Hmgcs1	-0.380852	4.73566e-05	0.00017991
cerebellum	N208Y 2BAct withdrawal vs WT + 2BAct	Plpp6	-0.270797	4.78484e-05	0.00018154
cerebellum	N208Y 2BAct withdrawal vs WT + 2BAct	Srebf1	0.301628	0.00011257	0.00038538
cerebellum	N208Y 2BAct withdrawal vs WT + 2BAct	Tm7sf2	-0.234409	0.0001693	0.00055259
cerebellum	N208Y 2BAct withdrawal vs WT + 2BAct	Acat2	-0.35288	0.00036504	0.00108708
cerebellum	N208Y 2BAct withdrawal vs WT + 2BAct	Hsd17b7	0.22275	0.00172124	0.00429492
cerebellum	N208Y 2BAct withdrawal vs WT + 2BAct	Sqle	-0.182563	0.00484116	0.0107026
cerebellum	N208Y 2BAct withdrawal vs WT + 2BAct	Pmvk	-0.15426	0.00765616	0.0160474
cerebellum	N208Y 2BAct withdrawal vs WT + 2BAct	Mvk	-0.162109	0.018614	0.0350277
cerebellum	N208Y 2BAct withdrawal vs WT + 2BAct	Hmgcr	-0.0945437	0.0980638	0.148434
cerebellum	N208Y 2BAct withdrawal vs WT + 2BAct	Msmo1	-0.0778129	0.133639	0.193218
cerebellum	N208Y 2BAct withdrawal vs WT + 2BAct	Lbr	0.0815458	0.205414	0.279658
cerebellum	N208Y 2BAct withdrawal vs N208Y + 2BAct	Ggps1	0.29023	4.90531e-07	7.58685e-06
cerebellum	N208Y 2BAct withdrawal vs N208Y + 2BAct	Ebp	-0.562164	7.37113e-07	1.07462e-05
cerebellum	N208Y 2BAct withdrawal vs N208Y + 2BAct	Lss	0.399206	8.5235e-07	1.22113e-05
cerebellum	N208Y 2BAct withdrawal vs N208Y + 2BAct	Dhcr24	-0.37507	9.33087e-06	8.2121e-05
cerebellum	N208Y 2BAct withdrawal vs N208Y + 2BAct	Srebf2	-0.226353	2.42538e-05	0.00018022
cerebellum	N208Y 2BAct withdrawal vs N208Y + 2BAct	Dhcr7	-0.418897	0.00013545	0.00073643
cerebellum	N208Y 2BAct withdrawal vs N208Y + 2BAct	Msmo1	0.242156	0.00029088	0.00138868
cerebellum	N208Y 2BAct withdrawal vs N208Y + 2BAct	Arv1	0.326593	0.00056652	0.00242784
cerebellum	N208Y 2BAct withdrawal vs N208Y + 2BAct	Acat2	-0.308522	0.00146513	0.00536724
cerebellum	N208Y 2BAct withdrawal vs N208Y + 2BAct	Mvk	-0.237157	0.00155424	0.00564641
cerebellum	N208Y 2BAct withdrawal vs N208Y + 2BAct	Cyp51	0.204521	0.00179491	0.00637513
cerebellum	N208Y 2BAct withdrawal vs N208Y + 2BAct	Tm7sf2	-0.156004	0.00626193	0.0179158
cerebellum	N208Y 2BAct withdrawal vs N208Y + 2BAct	Fdft1	-0.16731	0.00976929	0.0259783
cerebellum	N208Y 2BAct withdrawal vs N208Y + 2BAct	Mvd	-0.211415	0.0117207	0.0301885
cerebellum	N208Y 2BAct withdrawal vs N208Y + 2BAct	Hsd17b7	0.154321	0.0202944	0.0473948
cerebellum	N208Y 2BAct withdrawal vs N208Y + 2BAct	Sc5d	-0.0966753	0.0242083	0.0548825
cerebellum	N208Y 2BAct withdrawal vs N208Y + 2BAct	Fdps	-0.177824	0.0377519	0.0787602
cerebellum	N208Y 2BAct withdrawal vs N208Y + 2BAct	Sqle	0.0997378	0.111436	0.188338
cerebellum	N208Y 2BAct withdrawal vs N208Y + 2BAct	Srebf1	-0.0852091	0.168359	0.261163
cerebellum	N208Y 2BAct withdrawal vs N208Y + 2BAct	Nsdhl	-0.114976	0.178735	0.273673
cerebellum	N208Y 2BAct withdrawal vs N208Y + 2BAct	Idi1	-0.0590005	0.494055	0.604139
cerebellum	N208Y 2BAct withdrawal vs N208Y + 2BAct	Hmgcr	0.0338834	0.550201	0.653904
cerebellum	N208Y 2BAct withdrawal vs N208Y + 2BAct	Lbr	-0.0231716	0.71366	0.790807
cerebellum	N208Y 2BAct withdrawal vs N208Y + 2BAct	Hmgcs1	0.0263547	0.721494	0.79702
cerebellum	N208Y 2BAct withdrawal vs N208Y + 2BAct	Pmvk	-0.0172325	0.747821	0.817568
cerebellum	N208Y 2BAct withdrawal vs N208Y + 2BAct	Plpp6	-0.005989	0.908748	0.937753
spinalcord	WT 2BAct withdrawal vs WT + 2BAct	Hmgcs1	-0.398838	0.00275564	0.713614
spinalcord	WT 2BAct withdrawal vs WT + 2BAct	Lss	-0.353949	0.0126587	0.72268
spinalcord	WT 2BAct withdrawal vs WT + 2BAct	Sc5d	-0.166489	0.0334918	0.737448
spinalcord	WT 2BAct withdrawal vs WT + 2BAct	Sqle	-0.209264	0.0354364	0.737448
spinalcord	WT 2BAct withdrawal vs WT + 2BAct	Hmgcr	-0.122043	0.10761	0.77387
spinalcord	WT 2BAct withdrawal vs WT + 2BAct	Cyp51	-0.162711	0.110687	0.779172
spinalcord	WT 2BAct withdrawal vs WT + 2BAct	Dhcr7	-0.17243	0.134628	0.780976
spinalcord	WT 2BAct withdrawal vs WT + 2BAct	Mvd	-0.161742	0.176106	0.798305
spinalcord	WT 2BAct withdrawal vs WT + 2BAct	Fdps	-0.154652	0.183312	0.799715
spinalcord	WT 2BAct withdrawal vs WT + 2BAct	Mvk	-0.143127	0.193093	0.808448
spinalcord	WT 2BAct withdrawal vs WT + 2BAct	Hsd17b7	-0.101973	0.206927	0.814746
spinalcord	WT 2BAct withdrawal vs WT + 2BAct	Idi2	-1.37996	0.224334	0.820489
spinalcord	WT 2BAct withdrawal vs WT + 2BAct	Idi1	-0.17164	0.243371	0.821424
spinalcord	WT 2BAct withdrawal vs WT + 2BAct	Msmo1	-0.109224	0.275763	0.830753
spinalcord	WT 2BAct withdrawal vs WT + 2BAct	Srebf2	-0.0822045	0.294692	0.835276
spinalcord	WT 2BAct withdrawal vs WT + 2BAct	Tm7sf2	-0.0897349	0.340256	0.849731
spinalcord	WT 2BAct withdrawal vs WT + 2BAct	Ggps1	0.0450997	0.350908	0.852795
spinalcord	WT 2BAct withdrawal vs WT + 2BAct	Fdft1	-0.0992536	0.362341	0.853323
spinalcord	WT 2BAct withdrawal vs WT + 2BAct	Nsdhl	-0.0775639	0.425848	0.879379
spinalcord	WT 2BAct withdrawal vs WT + 2BAct	Srebf1	-0.0897385	0.547611	0.916911
spinalcord	WT 2BAct withdrawal vs WT + 2BAct	Acat2	0.0456763	0.59602	0.932903
spinalcord	WT 2BAct withdrawal vs WT + 2BAct	Arv1	-0.0483976	0.60579	0.934489
spinalcord	WT 2BAct withdrawal vs WT + 2BAct	Lbr	-0.04334	0.609608	0.934489
spinalcord	WT 2BAct withdrawal vs WT + 2BAct	Dhcr24	-0.0526725	0.62144	0.937521
spinalcord	WT 2BAct withdrawal vs WT + 2BAct	Ebp	-0.0402189	0.641479	0.941566
spinalcord	WT 2BAct withdrawal vs WT + 2BAct	Plpp6	0.0121738	0.832422	0.976596
spinalcord	WT 2BAct withdrawal vs WT + 2BAct	Pmvk	0.0110521	0.885271	0.984392
spinalcord	N208Y + 2BAct vs WT + 2BAct	Sc5d	-1.01214	3.89783e-09	2.33268e-05
spinalcord	N208Y + 2BAct vs WT + 2BAct	Hmgcs1	-1.45789	7.30763e-09	2.76509e-05
spinalcord	N208Y + 2BAct vs WT + 2BAct	Sqle	-1.17021	1.39503e-08	3.31082e-05
spinalcord	N208Y + 2BAct vs WT + 2BAct	Msmo1	-1.2092	2.39502e-08	4.42093e-05
spinalcord	N208Y + 2BAct vs WT + 2BAct	Cyp51	-1.13227	3.95277e-08	5.96976e-05
spinalcord	N208Y + 2BAct vs WT + 2BAct	Hmgcr	-0.690272	3.61027e-07	0.00016164
spinalcord	N208Y + 2BAct vs WT + 2BAct	Dhcr24	-1.0013	3.69723e-07	0.00016164
spinalcord	N208Y + 2BAct vs WT + 2BAct	Fdft1	-1.0169	4.19332e-07	0.00017414
spinalcord	N208Y + 2BAct vs WT + 2BAct	Nsdhl	-0.968139	4.29757e-07	0.00017414
spinalcord	N208Y + 2BAct vs WT + 2BAct	Fdps	-1.05957	5.96198e-07	0.00019809
spinalcord	N208Y + 2BAct vs WT + 2BAct	Idi1	-1.40547	1.6865e-06	0.00032588
spinalcord	N208Y + 2BAct vs WT + 2BAct	Hsd17b7	-0.625901	3.34668e-06	0.00047117
spinalcord	N208Y + 2BAct vs WT + 2BAct	Mvd	-0.95866	4.21672e-06	0.00051732
spinalcord	N208Y + 2BAct vs WT + 2BAct	Srebf2	-0.49544	1.80622e-05	0.00131326
spinalcord	N208Y + 2BAct vs WT + 2BAct	Srebf1	0.944249	1.82438e-05	0.00131776
spinalcord	N208Y + 2BAct vs WT + 2BAct	Mvk	-0.741632	1.8664e-05	0.00134059
spinalcord	N208Y + 2BAct vs WT + 2BAct	Dhcr7	-0.743056	1.89885e-05	0.00135389
spinalcord	N208Y + 2BAct vs WT + 2BAct	Acat2	-0.550111	2.69183e-05	0.00171339
spinalcord	N208Y + 2BAct vs WT + 2BAct	Tm7sf2	-0.476289	0.00028174	0.0063594
spinalcord	N208Y + 2BAct vs WT + 2BAct	Lss	-0.587535	0.00036243	0.0073071
spinalcord	N208Y + 2BAct vs WT + 2BAct	Pmvk	-0.35916	0.00049461	0.00874148
spinalcord	N208Y + 2BAct vs WT + 2BAct	Ebp	-0.356232	0.00151895	0.0176558
spinalcord	N208Y + 2BAct vs WT + 2BAct	Lbr	-0.166136	0.072952	0.210299
spinalcord	N208Y + 2BAct vs WT + 2BAct	Arv1	0.0846039	0.38476	0.597274
spinalcord	N208Y + 2BAct vs WT + 2BAct	Idi2	-0.890774	0.405259	0.614968
spinalcord	N208Y + 2BAct vs WT + 2BAct	Ggps1	-0.0280254	0.550461	0.738556
spinalcord	N208Y + 2BAct vs WT + 2BAct	Plpp6	-0.0101055	0.860807	0.930908
spinalcord	N208Y 2BAct withdrawal vs WT + 2BAct	Sqle	-1.68817	1.44586e-10	6.58321e-08
spinalcord	N208Y 2BAct withdrawal vs WT + 2BAct	Hmgcs1	-1.97228	1.46598e-10	6.58321e-08
spinalcord	N208Y 2BAct withdrawal vs WT + 2BAct	Sc5d	-1.23493	2.45738e-10	8.33151e-08
spinalcord	N208Y 2BAct withdrawal vs WT + 2BAct	Nsdhl	-1.69059	7.78544e-10	1.84771e-07
spinalcord	N208Y 2BAct withdrawal vs WT + 2BAct	Dhcr24	-1.63148	1.01449e-09	2.10671e-07
spinalcord	N208Y 2BAct withdrawal vs WT + 2BAct	Msmo1	-1.53249	1.03817e-09	2.12158e-07
spinalcord	N208Y 2BAct withdrawal vs WT + 2BAct	Hmgcr	-1.11841	1.07273e-09	2.12158e-07
spinalcord	N208Y 2BAct withdrawal vs WT + 2BAct	Srebf2	-1.14924	1.25468e-09	2.29055e-07
spinalcord	N208Y 2BAct withdrawal vs WT + 2BAct	Fdps	-1.72476	2.12057e-09	3.06339e-07
spinalcord	N208Y 2BAct withdrawal vs WT + 2BAct	Cyp51	-1.3991	2.29185e-09	3.25424e-07
spinalcord	N208Y 2BAct withdrawal vs WT + 2BAct	Fdft1	-1.52847	3.11769e-09	3.86523e-07
spinalcord	N208Y 2BAct withdrawal vs WT + 2BAct	Mvd	-1.57993	1.66998e-08	1.14927e-06
spinalcord	N208Y 2BAct withdrawal vs WT + 2BAct	Idi1	-2.12751	1.89161e-08	1.24704e-06
spinalcord	N208Y 2BAct withdrawal vs WT + 2BAct	Dhcr7	-1.36404	2.47779e-08	1.45849e-06
spinalcord	N208Y 2BAct withdrawal vs WT + 2BAct	Hsd17b7	-0.914704	3.58734e-08	1.84113e-06
spinalcord	N208Y 2BAct withdrawal vs WT + 2BAct	Acat2	-0.996615	3.70615e-08	1.8858e-06
spinalcord	N208Y 2BAct withdrawal vs WT + 2BAct	Mvk	-1.15324	1.32901e-07	4.63842e-06
spinalcord	N208Y 2BAct withdrawal vs WT + 2BAct	Ebp	-0.899921	2.00181e-07	6.08654e-06
spinalcord	N208Y 2BAct withdrawal vs WT + 2BAct	Tm7sf2	-0.808036	1.20986e-06	2.17291e-05
spinalcord	N208Y 2BAct withdrawal vs WT + 2BAct	Srebf1	0.927801	1.57177e-05	0.00014308
spinalcord	N208Y 2BAct withdrawal vs WT + 2BAct	Pmvk	-0.414399	9.50983e-05	0.00056404
spinalcord	N208Y 2BAct withdrawal vs WT + 2BAct	Lss	-0.647657	0.00010605	0.00061198
spinalcord	N208Y 2BAct withdrawal vs WT + 2BAct	Ggps1	0.242972	0.00011491	0.00065242
spinalcord	N208Y 2BAct withdrawal vs WT + 2BAct	Arv1	0.472517	0.00013193	0.00072571
spinalcord	N208Y 2BAct withdrawal vs WT + 2BAct	Lbr	-0.184662	0.0397603	0.0760113
spinalcord	N208Y 2BAct withdrawal vs WT + 2BAct	Idi2	-0.718356	0.46974	0.569744
spinalcord	N208Y 2BAct withdrawal vs WT + 2BAct	Plpp6	0.03744	0.49898	0.596929
spinalcord	N208Y 2BAct withdrawal vs N208Y + 2BAct	Srebf2	-0.653795	6.83535e-09	5.20047e-07
spinalcord	N208Y 2BAct withdrawal vs N208Y + 2BAct	Ggps1	0.270998	5.50026e-07	1.06747e-05
spinalcord	N208Y 2BAct withdrawal vs N208Y + 2BAct	Dhcr24	-0.630182	5.58146e-07	1.08139e-05
spinalcord	N208Y 2BAct withdrawal vs N208Y + 2BAct	Hmgcr	-0.428139	1.2766e-06	2.01026e-05
spinalcord	N208Y 2BAct withdrawal vs N208Y + 2BAct	Nsdhl	-0.722456	1.66578e-06	2.42751e-05
spinalcord	N208Y 2BAct withdrawal vs N208Y + 2BAct	Sqle	-0.517954	2.97227e-06	3.68224e-05
spinalcord	N208Y 2BAct withdrawal vs N208Y + 2BAct	Ebp	-0.543689	4.47449e-06	5.00571e-05
spinalcord	N208Y 2BAct withdrawal vs N208Y + 2BAct	Fdps	-0.665191	5.72838e-06	5.96649e-05
spinalcord	N208Y 2BAct withdrawal vs N208Y + 2BAct	Hmgcs1	-0.514388	6.82062e-06	6.7973e-05
spinalcord	N208Y 2BAct withdrawal vs N208Y + 2BAct	Acat2	-0.446503	7.48138e-06	7.28535e-05
spinalcord	N208Y 2BAct withdrawal vs N208Y + 2BAct	Dhcr7	-0.620983	9.01652e-06	8.40109e-05
spinalcord	N208Y 2BAct withdrawal vs N208Y + 2BAct	Fdft1	-0.511571	1.33802e-05	0.00011482
spinalcord	N208Y 2BAct withdrawal vs N208Y + 2BAct	Arv1	0.387913	6.69485e-05	0.00039651
spinalcord	N208Y 2BAct withdrawal vs N208Y + 2BAct	Mvd	-0.621268	8.35522e-05	0.00047358
spinalcord	N208Y 2BAct withdrawal vs N208Y + 2BAct	Hsd17b7	-0.288803	0.00029118	0.00129133
spinalcord	N208Y 2BAct withdrawal vs N208Y + 2BAct	Sc5d	-0.222798	0.00040369	0.00168716
spinalcord	N208Y 2BAct withdrawal vs N208Y + 2BAct	Msmo1	-0.323292	0.00045388	0.00185218
spinalcord	N208Y 2BAct withdrawal vs N208Y + 2BAct	Mvk	-0.411612	0.00055787	0.0021879
spinalcord	N208Y 2BAct withdrawal vs N208Y + 2BAct	Tm7sf2	-0.331748	0.00074956	0.00279795
spinalcord	N208Y 2BAct withdrawal vs N208Y + 2BAct	Idi1	-0.722042	0.0007705	0.00285849
spinalcord	N208Y 2BAct withdrawal vs N208Y + 2BAct	Cyp51	-0.266824	0.00134332	0.00455161
spinalcord	N208Y 2BAct withdrawal vs N208Y + 2BAct	Plpp6	0.0475454	0.232609	0.324112
spinalcord	N208Y 2BAct withdrawal vs N208Y + 2BAct	Pmvk	-0.0552387	0.325931	0.42418
spinalcord	N208Y 2BAct withdrawal vs N208Y + 2BAct	Lss	-0.0601219	0.479275	0.576178
spinalcord	N208Y 2BAct withdrawal vs N208Y + 2BAct	Lbr	-0.0185257	0.766238	0.826109
spinalcord	N208Y 2BAct withdrawal vs N208Y + 2BAct	Idi2	0.172417	0.832828	0.879578
spinalcord	N208Y 2BAct withdrawal vs N208Y + 2BAct	Srebf1	-0.0164486	0.848756	0.891808
kidney	WT 2BAct withdrawal vs WT + 2BAct	Nsdhl	-0.375265	0.00431724	0.414388
kidney	WT 2BAct withdrawal vs WT + 2BAct	Mvk	-0.421277	0.00869911	0.414388
kidney	WT 2BAct withdrawal vs WT + 2BAct	Sc5d	-0.300264	0.0191607	0.418307
kidney	WT 2BAct withdrawal vs WT + 2BAct	Msmo1	-0.381519	0.0587418	0.483527
kidney	WT 2BAct withdrawal vs WT + 2BAct	Ggps1	-0.279491	0.0677341	0.497984
kidney	WT 2BAct withdrawal vs WT + 2BAct	Fdps	-0.33553	0.105155	0.550629
kidney	WT 2BAct withdrawal vs WT + 2BAct	Hmgcr	0.431264	0.108542	0.557196
kidney	WT 2BAct withdrawal vs WT + 2BAct	Tm7sf2	-0.249664	0.137957	0.589247
kidney	WT 2BAct withdrawal vs WT + 2BAct	Mvd	0.240074	0.196165	0.650676
kidney	WT 2BAct withdrawal vs WT + 2BAct	Fdft1	-0.233521	0.208389	0.663564
kidney	WT 2BAct withdrawal vs WT + 2BAct	Plpp6	-0.10642	0.231996	0.685132
kidney	WT 2BAct withdrawal vs WT + 2BAct	Pmvk	-0.205339	0.27582	0.719068
kidney	WT 2BAct withdrawal vs WT + 2BAct	Idi1	-0.222806	0.297076	0.738164
kidney	WT 2BAct withdrawal vs WT + 2BAct	Arv1	-0.189111	0.309155	0.745158
kidney	WT 2BAct withdrawal vs WT + 2BAct	Srebf1	-0.174102	0.359694	0.772354
kidney	WT 2BAct withdrawal vs WT + 2BAct	Cyp51	0.199498	0.418255	0.806772
kidney	WT 2BAct withdrawal vs WT + 2BAct	Srebf2	-0.075869	0.42455	0.80857
kidney	WT 2BAct withdrawal vs WT + 2BAct	Hsd17b7	-0.0983846	0.453856	0.821349
kidney	WT 2BAct withdrawal vs WT + 2BAct	Lss	-0.0801882	0.488317	0.836815
kidney	WT 2BAct withdrawal vs WT + 2BAct	Hmgcs1	0.0843234	0.558567	0.867026
kidney	WT 2BAct withdrawal vs WT + 2BAct	Dhcr24	0.0644936	0.571998	0.870694
kidney	WT 2BAct withdrawal vs WT + 2BAct	Dhcr7	-0.0878549	0.576595	0.871772
kidney	WT 2BAct withdrawal vs WT + 2BAct	Acat2	0.081908	0.59354	0.880253
kidney	WT 2BAct withdrawal vs WT + 2BAct	Ebp	0.0794136	0.605512	0.886649
kidney	WT 2BAct withdrawal vs WT + 2BAct	Lbr	-0.0545434	0.796663	0.949779
kidney	WT 2BAct withdrawal vs WT + 2BAct	Sqle	-0.0157482	0.891088	0.974283
kidney	N208Y + 2BAct vs WT + 2BAct	Idi1	-1.38986	6.84498e-06	0.00167305
kidney	N208Y + 2BAct vs WT + 2BAct	Cyp51	-0.786718	0.00385366	0.040838
kidney	N208Y + 2BAct vs WT + 2BAct	Mvd	-0.586493	0.00409601	0.0422549
kidney	N208Y + 2BAct vs WT + 2BAct	Dhcr24	-0.304179	0.0132683	0.0809451
kidney	N208Y + 2BAct vs WT + 2BAct	Hsd17b7	0.33848	0.0141644	0.0842087
kidney	N208Y + 2BAct vs WT + 2BAct	Hmgcr	-0.68457	0.0157702	0.0898426
kidney	N208Y + 2BAct vs WT + 2BAct	Nsdhl	-0.269816	0.0266303	0.121626
kidney	N208Y + 2BAct vs WT + 2BAct	Acat2	-0.354021	0.028613	0.127118
kidney	N208Y + 2BAct vs WT + 2BAct	Hmgcs1	-0.295585	0.0478121	0.170683
kidney	N208Y + 2BAct vs WT + 2BAct	Lss	0.216085	0.0647827	0.204184
kidney	N208Y + 2BAct vs WT + 2BAct	Ebp	-0.270282	0.0859827	0.242286
kidney	N208Y + 2BAct vs WT + 2BAct	Msmo1	-0.320201	0.0972257	0.261512
kidney	N208Y + 2BAct vs WT + 2BAct	Tm7sf2	-0.237604	0.143847	0.330934
kidney	N208Y + 2BAct vs WT + 2BAct	Fdps	-0.255847	0.194402	0.396226
kidney	N208Y + 2BAct vs WT + 2BAct	Mvk	-0.176637	0.207575	0.413638
kidney	N208Y + 2BAct vs WT + 2BAct	Sc5d	-0.108188	0.350168	0.562232
kidney	N208Y + 2BAct vs WT + 2BAct	Ggps1	-0.109893	0.436805	0.640088
kidney	N208Y + 2BAct vs WT + 2BAct	Dhcr7	-0.117313	0.44522	0.647678
kidney	N208Y + 2BAct vs WT + 2BAct	Lbr	-0.152173	0.464921	0.665775
kidney	N208Y + 2BAct vs WT + 2BAct	Sqle	0.0821333	0.470313	0.670346
kidney	N208Y + 2BAct vs WT + 2BAct	Arv1	-0.0875256	0.61915	0.77587
kidney	N208Y + 2BAct vs WT + 2BAct	Srebf1	0.0901313	0.624697	0.779702
kidney	N208Y + 2BAct vs WT + 2BAct	Fdft1	0.0294709	0.865706	0.929182
kidney	N208Y + 2BAct vs WT + 2BAct	Plpp6	-0.0085892	0.919181	0.957996
kidney	N208Y + 2BAct vs WT + 2BAct	Pmvk	-0.0031714	0.985694	0.994223
kidney	N208Y + 2BAct vs WT + 2BAct	Srebf2	-0.0005109	0.995583	0.999144
kidney	N208Y 2BAct withdrawal vs WT + 2BAct	Cyp51	-2.39096	1.39636e-08	1.84003e-06
kidney	N208Y 2BAct withdrawal vs WT + 2BAct	Nsdhl	-1.1169	2.07872e-08	2.3694e-06
kidney	N208Y 2BAct withdrawal vs WT + 2BAct	Idi1	-2.2733	2.10588e-08	2.38008e-06
kidney	N208Y 2BAct withdrawal vs WT + 2BAct	Acat2	-1.19392	3.85446e-07	1.8543e-05
kidney	N208Y 2BAct withdrawal vs WT + 2BAct	Ebp	-1.16926	5.92904e-07	2.52384e-05
kidney	N208Y 2BAct withdrawal vs WT + 2BAct	Mvk	-1.06208	1.00854e-06	3.70976e-05
kidney	N208Y 2BAct withdrawal vs WT + 2BAct	Dhcr7	-1.18796	1.01349e-06	3.70976e-05
kidney	N208Y 2BAct withdrawal vs WT + 2BAct	Hmgcs1	-0.883018	6.47395e-06	0.00013832
kidney	N208Y 2BAct withdrawal vs WT + 2BAct	Mvd	-1.14073	6.71833e-06	0.00014124
kidney	N208Y 2BAct withdrawal vs WT + 2BAct	Sc5d	-0.693098	1.20059e-05	0.00021634
kidney	N208Y 2BAct withdrawal vs WT + 2BAct	Tm7sf2	-0.935658	2.16637e-05	0.00033295
kidney	N208Y 2BAct withdrawal vs WT + 2BAct	Dhcr24	-0.479356	0.00037709	0.0027539
kidney	N208Y 2BAct withdrawal vs WT + 2BAct	Srebf2	-0.35932	0.00094901	0.00551723
kidney	N208Y 2BAct withdrawal vs WT + 2BAct	Pmvk	-0.6814	0.00148922	0.00781497
kidney	N208Y 2BAct withdrawal vs WT + 2BAct	Hmgcr	-0.841589	0.00396385	0.0166137
kidney	N208Y 2BAct withdrawal vs WT + 2BAct	Msmo1	-0.582383	0.00519873	0.020516
kidney	N208Y 2BAct withdrawal vs WT + 2BAct	Sqle	0.342441	0.00634633	0.023887
kidney	N208Y 2BAct withdrawal vs WT + 2BAct	Lbr	-0.596805	0.00956656	0.0325706
kidney	N208Y 2BAct withdrawal vs WT + 2BAct	Fdft1	-0.502617	0.00992121	0.033522
kidney	N208Y 2BAct withdrawal vs WT + 2BAct	Fdps	-0.539741	0.0110104	0.0360689
kidney	N208Y 2BAct withdrawal vs WT + 2BAct	Plpp6	-0.215888	0.0184189	0.0537391
kidney	N208Y 2BAct withdrawal vs WT + 2BAct	Srebf1	-0.441068	0.0244976	0.0665777
kidney	N208Y 2BAct withdrawal vs WT + 2BAct	Arv1	0.267368	0.129855	0.236262
kidney	N208Y 2BAct withdrawal vs WT + 2BAct	Hsd17b7	0.160104	0.206686	0.332768
kidney	N208Y 2BAct withdrawal vs WT + 2BAct	Lss	-0.125254	0.264549	0.397973
kidney	N208Y 2BAct withdrawal vs WT + 2BAct	Ggps1	-0.0020804	0.987912	0.992502
kidney	N208Y 2BAct withdrawal vs N208Y + 2BAct	Nsdhl	-0.847081	4.88617e-09	3.89711e-07
kidney	N208Y 2BAct withdrawal vs N208Y + 2BAct	Cyp51	-1.60424	1.15694e-08	7.58971e-07
kidney	N208Y 2BAct withdrawal vs N208Y + 2BAct	Dhcr7	-1.07065	3.73495e-08	1.86797e-06
kidney	N208Y 2BAct withdrawal vs N208Y + 2BAct	Mvk	-0.885444	1.07326e-07	4.3371e-06
kidney	N208Y 2BAct withdrawal vs N208Y + 2BAct	Ebp	-0.89898	1.35602e-07	5.2023e-06
kidney	N208Y 2BAct withdrawal vs N208Y + 2BAct	Acat2	-0.839897	2.49911e-07	8.43353e-06
kidney	N208Y 2BAct withdrawal vs N208Y + 2BAct	Sc5d	-0.58491	8.63223e-07	2.20224e-05
kidney	N208Y 2BAct withdrawal vs N208Y + 2BAct	Hmgcs1	-0.587433	7.31709e-06	0.00012092
kidney	N208Y 2BAct withdrawal vs N208Y + 2BAct	Tm7sf2	-0.698054	1.05564e-05	0.00015944
kidney	N208Y 2BAct withdrawal vs N208Y + 2BAct	Srebf2	-0.358809	2.10861e-05	0.00027264
kidney	N208Y 2BAct withdrawal vs N208Y + 2BAct	Pmvk	-0.678229	3.59358e-05	0.00041922
kidney	N208Y 2BAct withdrawal vs N208Y + 2BAct	Lss	-0.341339	0.00017123	0.00145474
kidney	N208Y 2BAct withdrawal vs N208Y + 2BAct	Idi1	-0.883449	0.00017607	0.00148482
kidney	N208Y 2BAct withdrawal vs N208Y + 2BAct	Fdft1	-0.532087	0.00027797	0.00214694
kidney	N208Y 2BAct withdrawal vs N208Y + 2BAct	Mvd	-0.554235	0.00030988	0.00234916
kidney	N208Y 2BAct withdrawal vs N208Y + 2BAct	Srebf1	-0.531199	0.00043591	0.00307674
kidney	N208Y 2BAct withdrawal vs N208Y + 2BAct	Plpp6	-0.207299	0.00163597	0.00880067
kidney	N208Y 2BAct withdrawal vs N208Y + 2BAct	Sqle	0.260307	0.00299241	0.0143096
kidney	N208Y 2BAct withdrawal vs N208Y + 2BAct	Arv1	0.354894	0.00396441	0.017864
kidney	N208Y 2BAct withdrawal vs N208Y + 2BAct	Lbr	-0.444632	0.00525413	0.0221416
kidney	N208Y 2BAct withdrawal vs N208Y + 2BAct	Dhcr24	-0.175177	0.0274713	0.0790843
kidney	N208Y 2BAct withdrawal vs N208Y + 2BAct	Hsd17b7	-0.178376	0.0343118	0.0938727
kidney	N208Y 2BAct withdrawal vs N208Y + 2BAct	Fdps	-0.283894	0.0418994	0.10921
kidney	N208Y 2BAct withdrawal vs N208Y + 2BAct	Msmo1	-0.262182	0.0497334	0.124868
kidney	N208Y 2BAct withdrawal vs N208Y + 2BAct	Ggps1	0.107813	0.24552	0.398182
kidney	N208Y 2BAct withdrawal vs N208Y + 2BAct	Hmgcr	-0.157019	0.387122	0.548908
lung	WT 2BAct withdrawal vs WT + 2BAct	Mvd	0.714402	0.00061646	0.0161058
lung	WT 2BAct withdrawal vs WT + 2BAct	Dhcr24	0.400255	0.00111751	0.0235512
lung	WT 2BAct withdrawal vs WT + 2BAct	Nsdhl	0.396888	0.00114529	0.0239245
lung	WT 2BAct withdrawal vs WT + 2BAct	Pmvk	0.758094	0.00251706	0.0386879
lung	WT 2BAct withdrawal vs WT + 2BAct	Sqle	0.324337	0.00309442	0.0435842
lung	WT 2BAct withdrawal vs WT + 2BAct	Fdps	0.527707	0.00342683	0.0464696
lung	WT 2BAct withdrawal vs WT + 2BAct	Fdft1	0.257155	0.00664352	0.0688733
lung	WT 2BAct withdrawal vs WT + 2BAct	Cyp51	0.333377	0.00713958	0.0723873
lung	WT 2BAct withdrawal vs WT + 2BAct	Msmo1	0.260559	0.00844138	0.0795221
lung	WT 2BAct withdrawal vs WT + 2BAct	Mvk	0.341349	0.0122788	0.0971053
lung	WT 2BAct withdrawal vs WT + 2BAct	Lss	0.332562	0.0147096	0.108069
lung	WT 2BAct withdrawal vs WT + 2BAct	Srebf2	0.153413	0.0263843	0.148892
lung	WT 2BAct withdrawal vs WT + 2BAct	Arv1	-0.254446	0.0288646	0.158247
lung	WT 2BAct withdrawal vs WT + 2BAct	Sc5d	0.179274	0.0300947	0.161944
lung	WT 2BAct withdrawal vs WT + 2BAct	Hmgcr	0.237498	0.0317199	0.166746
lung	WT 2BAct withdrawal vs WT + 2BAct	Dhcr7	0.249886	0.0528918	0.22028
lung	WT 2BAct withdrawal vs WT + 2BAct	Acat2	0.211126	0.0538744	0.22221
lung	WT 2BAct withdrawal vs WT + 2BAct	Lbr	0.326814	0.114755	0.336267
lung	WT 2BAct withdrawal vs WT + 2BAct	Ebp	0.166991	0.180437	0.429784
lung	WT 2BAct withdrawal vs WT + 2BAct	Idi1	0.258562	0.29506	0.557723
lung	WT 2BAct withdrawal vs WT + 2BAct	Hsd17b7	0.129297	0.409134	0.657913
lung	WT 2BAct withdrawal vs WT + 2BAct	Tm7sf2	-0.0544096	0.529017	0.74998
lung	WT 2BAct withdrawal vs WT + 2BAct	Ggps1	-0.0489157	0.604022	0.799737
lung	WT 2BAct withdrawal vs WT + 2BAct	Hmgcs1	0.0392396	0.659197	0.832068
lung	WT 2BAct withdrawal vs WT + 2BAct	Plpp6	-0.0146776	0.815217	0.916229
lung	WT 2BAct withdrawal vs WT + 2BAct	Srebf1	0.0149017	0.842425	0.929811
lung	N208Y + 2BAct vs WT + 2BAct	Tm7sf2	-0.356641	0.00049109	0.0244473
lung	N208Y + 2BAct vs WT + 2BAct	Sqle	0.292187	0.00374892	0.0623701
lung	N208Y + 2BAct vs WT + 2BAct	Srebf2	0.165553	0.0123664	0.11292
lung	N208Y + 2BAct vs WT + 2BAct	Lss	0.278504	0.0245772	0.160368
lung	N208Y + 2BAct vs WT + 2BAct	Mvk	0.251887	0.0382938	0.204392
lung	N208Y + 2BAct vs WT + 2BAct	Arv1	-0.184712	0.0689501	0.275902
lung	N208Y + 2BAct vs WT + 2BAct	Dhcr24	0.172502	0.079236	0.297686
lung	N208Y + 2BAct vs WT + 2BAct	Plpp6	0.103346	0.0876653	0.315512
lung	N208Y + 2BAct vs WT + 2BAct	Hmgcs1	0.141439	0.100469	0.339595
lung	N208Y + 2BAct vs WT + 2BAct	Sc5d	0.11464	0.117858	0.367412
lung	N208Y + 2BAct vs WT + 2BAct	Fdft1	0.123756	0.121084	0.373271
lung	N208Y + 2BAct vs WT + 2BAct	Nsdhl	0.145124	0.132865	0.391509
lung	N208Y + 2BAct vs WT + 2BAct	Hsd17b7	0.205241	0.157558	0.430584
lung	N208Y + 2BAct vs WT + 2BAct	Dhcr7	0.162366	0.159101	0.432504
lung	N208Y + 2BAct vs WT + 2BAct	Mvd	0.222384	0.169509	0.445182
lung	N208Y + 2BAct vs WT + 2BAct	Hmgcr	0.117642	0.223412	0.513817
lung	N208Y + 2BAct vs WT + 2BAct	Srebf1	0.073379	0.303042	0.592748
lung	N208Y + 2BAct vs WT + 2BAct	Lbr	0.163362	0.381149	0.660948
lung	N208Y + 2BAct vs WT + 2BAct	Cyp51	-0.0745641	0.465617	0.732183
lung	N208Y + 2BAct vs WT + 2BAct	Acat2	-0.0604629	0.528505	0.775481
lung	N208Y + 2BAct vs WT + 2BAct	Msmo1	0.0507141	0.531937	0.777643
lung	N208Y + 2BAct vs WT + 2BAct	Fdps	0.0881449	0.538846	0.78137
lung	N208Y + 2BAct vs WT + 2BAct	Ggps1	-0.0454251	0.601589	0.820341
lung	N208Y + 2BAct vs WT + 2BAct	Idi1	0.101988	0.651648	0.848424
lung	N208Y + 2BAct vs WT + 2BAct	Ebp	-0.0283593	0.800538	0.919115
lung	N208Y + 2BAct vs WT + 2BAct	Pmvk	-0.0338244	0.864863	0.947174
lung	N208Y 2BAct withdrawal vs WT + 2BAct	Sc5d	0.717407	7.49086e-07	5.16901e-05
lung	N208Y 2BAct withdrawal vs WT + 2BAct	Lss	0.674998	0.0002079	0.00316808
lung	N208Y 2BAct withdrawal vs WT + 2BAct	Tm7sf2	-0.477679	0.00032733	0.00431772
lung	N208Y 2BAct withdrawal vs WT + 2BAct	Acat2	-0.409537	0.00429	0.0257274
lung	N208Y 2BAct withdrawal vs WT + 2BAct	Ggps1	0.307625	0.0114315	0.0502314
lung	N208Y 2BAct withdrawal vs WT + 2BAct	Arv1	0.316937	0.0119527	0.0517676
lung	N208Y 2BAct withdrawal vs WT + 2BAct	Hmgcr	0.331968	0.0120785	0.0521465
lung	N208Y 2BAct withdrawal vs WT + 2BAct	Sqle	0.274285	0.0212563	0.0763188
lung	N208Y 2BAct withdrawal vs WT + 2BAct	Ebp	-0.350029	0.0260047	0.0872457
lung	N208Y 2BAct withdrawal vs WT + 2BAct	Hsd17b7	0.40655	0.0279928	0.0913578
lung	N208Y 2BAct withdrawal vs WT + 2BAct	Srebf1	0.207272	0.0324431	0.100788
lung	N208Y 2BAct withdrawal vs WT + 2BAct	Lbr	0.508378	0.0387921	0.113979
lung	N208Y 2BAct withdrawal vs WT + 2BAct	Dhcr7	-0.307726	0.0491178	0.134146
lung	N208Y 2BAct withdrawal vs WT + 2BAct	Plpp6	0.145598	0.0578846	0.149904
lung	N208Y 2BAct withdrawal vs WT + 2BAct	Nsdhl	-0.205241	0.101096	0.22059
lung	N208Y 2BAct withdrawal vs WT + 2BAct	Fdft1	0.164949	0.101916	0.22164
lung	N208Y 2BAct withdrawal vs WT + 2BAct	Srebf2	0.122016	0.117268	0.244035
lung	N208Y 2BAct withdrawal vs WT + 2BAct	Pmvk	0.30906	0.224205	0.381445
lung	N208Y 2BAct withdrawal vs WT + 2BAct	Msmo1	0.0848389	0.408191	0.570853
lung	N208Y 2BAct withdrawal vs WT + 2BAct	Fdps	-0.146655	0.422472	0.582948
lung	N208Y 2BAct withdrawal vs WT + 2BAct	Hmgcs1	-0.0823708	0.432633	0.592618
lung	N208Y 2BAct withdrawal vs WT + 2BAct	Mvk	-0.112376	0.437716	0.597031
lung	N208Y 2BAct withdrawal vs WT + 2BAct	Dhcr24	-0.0329543	0.779431	0.862437
lung	N208Y 2BAct withdrawal vs WT + 2BAct	Mvd	-0.0159694	0.935923	0.961498
lung	N208Y 2BAct withdrawal vs WT + 2BAct	Cyp51	-0.0081687	0.948686	0.969209
lung	N208Y 2BAct withdrawal vs WT + 2BAct	Idi1	-0.0011196	0.996856	0.998225
lung	N208Y 2BAct withdrawal vs N208Y + 2BAct	Sc5d	0.602767	6.95033e-06	0.0003175
lung	N208Y 2BAct withdrawal vs N208Y + 2BAct	Arv1	0.501649	0.00058903	0.00759695
lung	N208Y 2BAct withdrawal vs N208Y + 2BAct	Ggps1	0.35305	0.00569807	0.0357858
lung	N208Y 2BAct withdrawal vs N208Y + 2BAct	Dhcr7	-0.470092	0.00581662	0.0362519
lung	N208Y 2BAct withdrawal vs N208Y + 2BAct	Nsdhl	-0.350365	0.0106062	0.0542041
lung	N208Y 2BAct withdrawal vs N208Y + 2BAct	Lss	0.396493	0.0120656	0.0592377
lung	N208Y 2BAct withdrawal vs N208Y + 2BAct	Acat2	-0.349074	0.0131826	0.0627622
lung	N208Y 2BAct withdrawal vs N208Y + 2BAct	Mvk	-0.364263	0.0232506	0.0926309
lung	N208Y 2BAct withdrawal vs N208Y + 2BAct	Ebp	-0.32167	0.0420726	0.138025
lung	N208Y 2BAct withdrawal vs N208Y + 2BAct	Hmgcs1	-0.22381	0.0495933	0.153783
lung	N208Y 2BAct withdrawal vs N208Y + 2BAct	Hmgcr	0.214327	0.0895377	0.223947
lung	N208Y 2BAct withdrawal vs N208Y + 2BAct	Dhcr24	-0.205456	0.103214	0.245995
lung	N208Y 2BAct withdrawal vs N208Y + 2BAct	Lbr	0.345017	0.150345	0.315142
lung	N208Y 2BAct withdrawal vs N208Y + 2BAct	Srebf1	0.133893	0.156785	0.323622
lung	N208Y 2BAct withdrawal vs N208Y + 2BAct	Pmvk	0.342884	0.189842	0.364891
lung	N208Y 2BAct withdrawal vs N208Y + 2BAct	Fdps	-0.2348	0.216499	0.396887
lung	N208Y 2BAct withdrawal vs N208Y + 2BAct	Hsd17b7	0.201309	0.247284	0.432072
lung	N208Y 2BAct withdrawal vs N208Y + 2BAct	Mvd	-0.238354	0.248117	0.432914
lung	N208Y 2BAct withdrawal vs N208Y + 2BAct	Tm7sf2	-0.121038	0.265912	0.453386
lung	N208Y 2BAct withdrawal vs N208Y + 2BAct	Plpp6	0.0422518	0.565367	0.720768
lung	N208Y 2BAct withdrawal vs N208Y + 2BAct	Srebf2	-0.043538	0.571003	0.725336
lung	N208Y 2BAct withdrawal vs N208Y + 2BAct	Cyp51	0.0663954	0.611153	0.75678
lung	N208Y 2BAct withdrawal vs N208Y + 2BAct	Fdft1	0.0411932	0.674874	0.801262
lung	N208Y 2BAct withdrawal vs N208Y + 2BAct	Idi1	-0.103107	0.720464	0.834615
lung	N208Y 2BAct withdrawal vs N208Y + 2BAct	Msmo1	0.0341248	0.742087	0.850406
lung	N208Y 2BAct withdrawal vs N208Y + 2BAct	Sqle	-0.0179016	0.870122	0.927718
muscle	WT 2BAct withdrawal vs WT + 2BAct	Lss	-0.715764	0.00569682	0.0659372
muscle	WT 2BAct withdrawal vs WT + 2BAct	Sc5d	-0.34482	0.00953354	0.0858633
muscle	WT 2BAct withdrawal vs WT + 2BAct	Sqle	-0.892316	0.0149479	0.105299
muscle	WT 2BAct withdrawal vs WT + 2BAct	Srebf1	-0.592384	0.0226423	0.131004
muscle	WT 2BAct withdrawal vs WT + 2BAct	Dhcr24	-0.87278	0.0253198	0.138604
muscle	WT 2BAct withdrawal vs WT + 2BAct	Hmgcs1	-0.385877	0.0332089	0.159195
muscle	WT 2BAct withdrawal vs WT + 2BAct	Lbr	-0.336926	0.0401782	0.176185
muscle	WT 2BAct withdrawal vs WT + 2BAct	Fdft1	-0.287402	0.0735499	0.244507
muscle	WT 2BAct withdrawal vs WT + 2BAct	Nsdhl	-0.489744	0.0801567	0.257023
muscle	WT 2BAct withdrawal vs WT + 2BAct	Hmgcr	0.389741	0.105505	0.297674
muscle	WT 2BAct withdrawal vs WT + 2BAct	Arv1	-0.416531	0.154109	0.364255
muscle	WT 2BAct withdrawal vs WT + 2BAct	Hsd17b7	-0.270611	0.183458	0.400803
muscle	WT 2BAct withdrawal vs WT + 2BAct	Idi1	-0.306972	0.267501	0.49442
muscle	WT 2BAct withdrawal vs WT + 2BAct	Pmvk	-0.275198	0.297842	0.523821
muscle	WT 2BAct withdrawal vs WT + 2BAct	Mvd	0.219194	0.329297	0.554694
muscle	WT 2BAct withdrawal vs WT + 2BAct	Tm7sf2	-0.135373	0.460103	0.669452
muscle	WT 2BAct withdrawal vs WT + 2BAct	Mvk	0.167545	0.503223	0.702145
muscle	WT 2BAct withdrawal vs WT + 2BAct	Dhcr7	-0.108657	0.525654	0.717662
muscle	WT 2BAct withdrawal vs WT + 2BAct	Srebf2	0.101267	0.560705	0.743543
muscle	WT 2BAct withdrawal vs WT + 2BAct	Acat2	-0.16817	0.752088	0.86823
muscle	WT 2BAct withdrawal vs WT + 2BAct	Plpp6	-0.0961899	0.782306	0.885521
muscle	WT 2BAct withdrawal vs WT + 2BAct	Msmo1	-0.0719066	0.783697	0.88624
muscle	WT 2BAct withdrawal vs WT + 2BAct	Ebp	0.0400686	0.853197	0.923809
muscle	WT 2BAct withdrawal vs WT + 2BAct	Fdps	-0.0243433	0.858389	0.92615
muscle	WT 2BAct withdrawal vs WT + 2BAct	Cyp51	0.0119756	0.942207	0.971
muscle	WT 2BAct withdrawal vs WT + 2BAct	Ggps1	-0.0009332	0.99538	0.997946
muscle	N208Y + 2BAct vs WT + 2BAct	Hmgcs1	-0.543422	0.00117303	0.050264
muscle	N208Y + 2BAct vs WT + 2BAct	Cyp51	-0.567302	0.00127771	0.0521653
muscle	N208Y + 2BAct vs WT + 2BAct	Dhcr24	-1.02723	0.00256019	0.0732854
muscle	N208Y + 2BAct vs WT + 2BAct	Arv1	-0.658909	0.0126215	0.147047
muscle	N208Y + 2BAct vs WT + 2BAct	Srebf1	-0.478038	0.0273247	0.20722
muscle	N208Y + 2BAct vs WT + 2BAct	Sc5d	-0.230074	0.0303284	0.216594
muscle	N208Y + 2BAct vs WT + 2BAct	Srebf2	-0.339016	0.0329238	0.223911
muscle	N208Y + 2BAct vs WT + 2BAct	Dhcr7	-0.266101	0.0774149	0.328715
muscle	N208Y + 2BAct vs WT + 2BAct	Nsdhl	-0.393602	0.0777161	0.329492
muscle	N208Y + 2BAct vs WT + 2BAct	Msmo1	-0.396119	0.0954157	0.362337
muscle	N208Y + 2BAct vs WT + 2BAct	Fdft1	0.204813	0.121908	0.401233
muscle	N208Y + 2BAct vs WT + 2BAct	Pmvk	-0.339268	0.126153	0.407546
muscle	N208Y + 2BAct vs WT + 2BAct	Sqle	-0.371715	0.132828	0.417536
muscle	N208Y + 2BAct vs WT + 2BAct	Lss	-0.200817	0.247381	0.558897
muscle	N208Y + 2BAct vs WT + 2BAct	Fdps	-0.129135	0.266025	0.575071
muscle	N208Y + 2BAct vs WT + 2BAct	Mvd	-0.213742	0.280096	0.587841
muscle	N208Y + 2BAct vs WT + 2BAct	Ggps1	-0.144216	0.294814	0.601118
muscle	N208Y + 2BAct vs WT + 2BAct	Hmgcr	0.21139	0.296501	0.602323
muscle	N208Y + 2BAct vs WT + 2BAct	Idi1	-0.175126	0.427548	0.702885
muscle	N208Y + 2BAct vs WT + 2BAct	Acat2	-0.299056	0.502001	0.758266
muscle	N208Y + 2BAct vs WT + 2BAct	Lbr	0.0716554	0.562473	0.792894
muscle	N208Y + 2BAct vs WT + 2BAct	Tm7sf2	-0.0273561	0.853414	0.939007
muscle	N208Y + 2BAct vs WT + 2BAct	Mvk	0.0276635	0.896468	0.958204
muscle	N208Y + 2BAct vs WT + 2BAct	Hsd17b7	-0.0092872	0.953359	0.983059
muscle	N208Y + 2BAct vs WT + 2BAct	Ebp	0.00376619	0.983391	0.993755
muscle	N208Y + 2BAct vs WT + 2BAct	Plpp6	0.0019008	0.994679	0.998037
muscle	N208Y 2BAct withdrawal vs WT + 2BAct	Dhcr24	-2.07117	2.74089e-05	0.00161551
muscle	N208Y 2BAct withdrawal vs WT + 2BAct	Dhcr7	-0.776633	0.00010616	0.00442671
muscle	N208Y 2BAct withdrawal vs WT + 2BAct	Cyp51	-0.524048	0.00241179	0.0309634
muscle	N208Y 2BAct withdrawal vs WT + 2BAct	Hsd17b7	-0.558226	0.00403342	0.0425295
muscle	N208Y 2BAct withdrawal vs WT + 2BAct	Lss	-0.572744	0.00508582	0.048861
muscle	N208Y 2BAct withdrawal vs WT + 2BAct	Nsdhl	-0.660025	0.00795292	0.0637379
muscle	N208Y 2BAct withdrawal vs WT + 2BAct	Srebf1	-0.574157	0.0107499	0.0753838
muscle	N208Y 2BAct withdrawal vs WT + 2BAct	Sqle	-0.712268	0.0113619	0.077976
muscle	N208Y 2BAct withdrawal vs WT + 2BAct	Fdps	-0.303712	0.0171062	0.0989877
muscle	N208Y 2BAct withdrawal vs WT + 2BAct	Idi1	-0.598534	0.0196938	0.107841
muscle	N208Y 2BAct withdrawal vs WT + 2BAct	Fdft1	0.324721	0.0210743	0.111934
muscle	N208Y 2BAct withdrawal vs WT + 2BAct	Srebf2	-0.344441	0.0318087	0.142142
muscle	N208Y 2BAct withdrawal vs WT + 2BAct	Lbr	0.277508	0.0361938	0.153614
muscle	N208Y 2BAct withdrawal vs WT + 2BAct	Ggps1	0.296188	0.0378395	0.157862
muscle	N208Y 2BAct withdrawal vs WT + 2BAct	Sc5d	-0.183389	0.078865	0.247015
muscle	N208Y 2BAct withdrawal vs WT + 2BAct	Tm7sf2	-0.270004	0.0922594	0.270013
muscle	N208Y 2BAct withdrawal vs WT + 2BAct	Plpp6	0.392161	0.168137	0.383713
muscle	N208Y 2BAct withdrawal vs WT + 2BAct	Msmo1	-0.250123	0.274353	0.508255
muscle	N208Y 2BAct withdrawal vs WT + 2BAct	Pmvk	-0.167638	0.431905	0.650489
muscle	N208Y 2BAct withdrawal vs WT + 2BAct	Acat2	-0.300691	0.504889	0.706835
muscle	N208Y 2BAct withdrawal vs WT + 2BAct	Hmgcs1	-0.0783331	0.575408	0.757504
muscle	N208Y 2BAct withdrawal vs WT + 2BAct	Arv1	-0.116964	0.599226	0.773122
muscle	N208Y 2BAct withdrawal vs WT + 2BAct	Mvd	-0.0739067	0.700829	0.841417
muscle	N208Y 2BAct withdrawal vs WT + 2BAct	Ebp	-0.0625689	0.733636	0.861312
muscle	N208Y 2BAct withdrawal vs WT + 2BAct	Mvk	-0.0731506	0.734892	0.862258
muscle	N208Y 2BAct withdrawal vs WT + 2BAct	Hmgcr	-0.0164398	0.936112	0.971367
muscle	N208Y 2BAct withdrawal vs N208Y + 2BAct	Ggps1	0.440404	0.0023621	0.0483432
muscle	N208Y 2BAct withdrawal vs N208Y + 2BAct	Hsd17b7	-0.548939	0.00264772	0.0514295
muscle	N208Y 2BAct withdrawal vs N208Y + 2BAct	Hmgcs1	0.465089	0.00270123	0.0516897
muscle	N208Y 2BAct withdrawal vs N208Y + 2BAct	Dhcr7	-0.510531	0.00279077	0.0527087
muscle	N208Y 2BAct withdrawal vs N208Y + 2BAct	Dhcr24	-1.04394	0.0120246	0.123321
muscle	N208Y 2BAct withdrawal vs N208Y + 2BAct	Arv1	0.541945	0.0255961	0.185068
muscle	N208Y 2BAct withdrawal vs N208Y + 2BAct	Lss	-0.371927	0.0399265	0.23203
muscle	N208Y 2BAct withdrawal vs N208Y + 2BAct	Idi1	-0.423408	0.0688256	0.307066
muscle	N208Y 2BAct withdrawal vs N208Y + 2BAct	Lbr	0.205853	0.0850609	0.33752
muscle	N208Y 2BAct withdrawal vs N208Y + 2BAct	Tm7sf2	-0.242648	0.0981916	0.36191
muscle	N208Y 2BAct withdrawal vs N208Y + 2BAct	Fdps	-0.174576	0.122807	0.404543
muscle	N208Y 2BAct withdrawal vs N208Y + 2BAct	Plpp6	0.39026	0.128744	0.411842
muscle	N208Y 2BAct withdrawal vs N208Y + 2BAct	Sqle	-0.340553	0.175225	0.477138
muscle	N208Y 2BAct withdrawal vs N208Y + 2BAct	Hmgcr	-0.22783	0.218965	0.53342
muscle	N208Y 2BAct withdrawal vs N208Y + 2BAct	Nsdhl	-0.266423	0.222106	0.536689
muscle	N208Y 2BAct withdrawal vs N208Y + 2BAct	Fdft1	0.119908	0.333438	0.646287
muscle	N208Y 2BAct withdrawal vs N208Y + 2BAct	Pmvk	0.17163	0.398851	0.700704
muscle	N208Y 2BAct withdrawal vs N208Y + 2BAct	Mvd	0.139836	0.440731	0.731793
muscle	N208Y 2BAct withdrawal vs N208Y + 2BAct	Msmo1	0.145996	0.502417	0.773891
muscle	N208Y 2BAct withdrawal vs N208Y + 2BAct	Mvk	-0.100814	0.608867	0.841518
muscle	N208Y 2BAct withdrawal vs N208Y + 2BAct	Srebf1	-0.0961192	0.61511	0.844441
muscle	N208Y 2BAct withdrawal vs N208Y + 2BAct	Sc5d	0.046685	0.619816	0.847514
muscle	N208Y 2BAct withdrawal vs N208Y + 2BAct	Ebp	-0.066335	0.692318	0.885054
muscle	N208Y 2BAct withdrawal vs N208Y + 2BAct	Cyp51	0.0432541	0.766875	0.918586
muscle	N208Y 2BAct withdrawal vs N208Y + 2BAct	Srebf2	-0.0054251	0.969386	0.989266
muscle	N208Y 2BAct withdrawal vs N208Y + 2BAct	Acat2	-0.0016358	0.996923	0.998767
liver	WT 2BAct withdrawal vs WT + 2BAct	Plpp6	-0.37646	0.00471774	0.0371458
liver	WT 2BAct withdrawal vs WT + 2BAct	Tm7sf2	-0.523196	0.0111153	0.0598155
liver	WT 2BAct withdrawal vs WT + 2BAct	Sc5d	-0.670019	0.0232758	0.0924489
liver	WT 2BAct withdrawal vs WT + 2BAct	Srebf1	-0.873688	0.0316637	0.112142
liver	WT 2BAct withdrawal vs WT + 2BAct	Ggps1	0.379344	0.0321049	0.112916
liver	WT 2BAct withdrawal vs WT + 2BAct	Lbr	0.275198	0.0519894	0.151818
liver	WT 2BAct withdrawal vs WT + 2BAct	Mvk	0.549812	0.0854258	0.21005
liver	WT 2BAct withdrawal vs WT + 2BAct	Hmgcr	-0.525736	0.127985	0.272868
liver	WT 2BAct withdrawal vs WT + 2BAct	Pmvk	-0.481129	0.13075	0.276765
liver	WT 2BAct withdrawal vs WT + 2BAct	Lss	-0.472896	0.18921	0.352194
liver	WT 2BAct withdrawal vs WT + 2BAct	Dhcr24	0.363593	0.190012	0.352934
liver	WT 2BAct withdrawal vs WT + 2BAct	Acat2	-0.271792	0.232965	0.403255
liver	WT 2BAct withdrawal vs WT + 2BAct	Idi1	0.373825	0.352278	0.527154
liver	WT 2BAct withdrawal vs WT + 2BAct	Srebf2	-0.193255	0.362204	0.53573
liver	WT 2BAct withdrawal vs WT + 2BAct	Arv1	-0.159273	0.436283	0.605617
liver	WT 2BAct withdrawal vs WT + 2BAct	Fdft1	-0.265762	0.463499	0.62956
liver	WT 2BAct withdrawal vs WT + 2BAct	Sqle	0.347824	0.473183	0.637513
liver	WT 2BAct withdrawal vs WT + 2BAct	Mvd	-0.326963	0.478946	0.642118
liver	WT 2BAct withdrawal vs WT + 2BAct	Hmgcs1	-0.324389	0.505374	0.664105
liver	WT 2BAct withdrawal vs WT + 2BAct	Ebp	-0.08527	0.511542	0.669556
liver	WT 2BAct withdrawal vs WT + 2BAct	Cyp51	0.229453	0.574862	0.717778
liver	WT 2BAct withdrawal vs WT + 2BAct	Dhcr7	0.109857	0.783852	0.870665
liver	WT 2BAct withdrawal vs WT + 2BAct	Hsd17b7	-0.0327289	0.889697	0.939257
liver	WT 2BAct withdrawal vs WT + 2BAct	Nsdhl	-0.0217326	0.957285	0.976688
liver	WT 2BAct withdrawal vs WT + 2BAct	Msmo1	-0.0185829	0.970942	0.983552
liver	WT 2BAct withdrawal vs WT + 2BAct	Fdps	-0.0029536	0.995385	0.997493
liver	N208Y + 2BAct vs WT + 2BAct	Lbr	0.340737	0.00838915	0.0501195
liver	N208Y + 2BAct vs WT + 2BAct	Hmgcr	0.824807	0.0160999	0.0769747
liver	N208Y + 2BAct vs WT + 2BAct	Ebp	-0.204501	0.0894453	0.231018
liver	N208Y + 2BAct vs WT + 2BAct	Dhcr7	-0.586999	0.107551	0.260216
liver	N208Y + 2BAct vs WT + 2BAct	Dhcr24	0.382989	0.123547	0.284192
liver	N208Y + 2BAct vs WT + 2BAct	Ggps1	0.227131	0.126145	0.287693
liver	N208Y + 2BAct vs WT + 2BAct	Acat2	-0.293333	0.152807	0.323696
liver	N208Y + 2BAct vs WT + 2BAct	Tm7sf2	-0.213226	0.207865	0.392894
liver	N208Y + 2BAct vs WT + 2BAct	Hmgcs1	-0.544292	0.215604	0.401173
liver	N208Y + 2BAct vs WT + 2BAct	Arv1	-0.19387	0.267477	0.458962
liver	N208Y + 2BAct vs WT + 2BAct	Fdps	-0.506055	0.268709	0.460333
liver	N208Y + 2BAct vs WT + 2BAct	Plpp6	-0.0793544	0.408044	0.597995
liver	N208Y + 2BAct vs WT + 2BAct	Sc5d	-0.191382	0.433858	0.621329
liver	N208Y + 2BAct vs WT + 2BAct	Mvd	-0.307829	0.449427	0.633284
liver	N208Y + 2BAct vs WT + 2BAct	Mvk	-0.193608	0.473512	0.654098
liver	N208Y + 2BAct vs WT + 2BAct	Pmvk	-0.186855	0.498286	0.674599
liver	N208Y + 2BAct vs WT + 2BAct	Srebf1	0.225514	0.515221	0.686941
liver	N208Y + 2BAct vs WT + 2BAct	Nsdhl	-0.158463	0.660294	0.795593
liver	N208Y + 2BAct vs WT + 2BAct	Srebf2	0.0728399	0.696797	0.819823
liver	N208Y + 2BAct vs WT + 2BAct	Hsd17b7	-0.0736127	0.725846	0.84027
liver	N208Y + 2BAct vs WT + 2BAct	Fdft1	-0.0798452	0.804033	0.891242
liver	N208Y + 2BAct vs WT + 2BAct	Msmo1	-0.0874041	0.846877	0.916546
liver	N208Y + 2BAct vs WT + 2BAct	Sqle	-0.0601473	0.886306	0.939164
liver	N208Y + 2BAct vs WT + 2BAct	Cyp51	0.0284013	0.936893	0.965994
liver	N208Y + 2BAct vs WT + 2BAct	Lss	-0.0182614	0.953776	0.976101
liver	N208Y + 2BAct vs WT + 2BAct	Idi1	0.0188367	0.956711	0.97715
liver	N208Y 2BAct withdrawal vs WT + 2BAct	Acat2	-2.07484	1.63141e-08	3.39665e-06
liver	N208Y 2BAct withdrawal vs WT + 2BAct	Tm7sf2	-1.3329	3.8393e-07	2.53173e-05
liver	N208Y 2BAct withdrawal vs WT + 2BAct	Dhcr7	-2.71448	7.15148e-07	3.70493e-05
liver	N208Y 2BAct withdrawal vs WT + 2BAct	Pmvk	-2.13532	7.59716e-07	3.86529e-05
liver	N208Y 2BAct withdrawal vs WT + 2BAct	Sc5d	-1.80787	9.35722e-07	4.50257e-05
liver	N208Y 2BAct withdrawal vs WT + 2BAct	Fdps	-3.21355	1.1236e-06	5.16164e-05
liver	N208Y 2BAct withdrawal vs WT + 2BAct	Hmgcr	-2.17923	1.24991e-06	5.56188e-05
liver	N208Y 2BAct withdrawal vs WT + 2BAct	Idi1	-2.63492	1.96686e-06	7.79875e-05
liver	N208Y 2BAct withdrawal vs WT + 2BAct	Ebp	-0.812783	2.11135e-06	8.12211e-05
liver	N208Y 2BAct withdrawal vs WT + 2BAct	Nsdhl	-2.5093	2.33366e-06	8.81693e-05
liver	N208Y 2BAct withdrawal vs WT + 2BAct	Mvd	-3.19317	3.4629e-06	0.00011326
liver	N208Y 2BAct withdrawal vs WT + 2BAct	Hmgcs1	-2.73463	4.8156e-06	0.00014008
liver	N208Y 2BAct withdrawal vs WT + 2BAct	Lss	-1.9494	9.08028e-06	0.00021305
liver	N208Y 2BAct withdrawal vs WT + 2BAct	Fdft1	-1.72287	3.59592e-05	0.00054827
liver	N208Y 2BAct withdrawal vs WT + 2BAct	Cyp51	-1.90799	3.61857e-05	0.00054993
liver	N208Y 2BAct withdrawal vs WT + 2BAct	Hsd17b7	-1.13692	3.85509e-05	0.00057362
liver	N208Y 2BAct withdrawal vs WT + 2BAct	Msmo1	-2.37216	3.97282e-05	0.000585
liver	N208Y 2BAct withdrawal vs WT + 2BAct	Mvk	-1.29587	0.0001967	0.00180605
liver	N208Y 2BAct withdrawal vs WT + 2BAct	Sqle	-1.64304	0.00076067	0.00480557
liver	N208Y 2BAct withdrawal vs WT + 2BAct	Srebf1	-1.13767	0.00272565	0.0122516
liver	N208Y 2BAct withdrawal vs WT + 2BAct	Srebf2	-0.378758	0.0472663	0.104952
liver	N208Y 2BAct withdrawal vs WT + 2BAct	Dhcr24	-0.378831	0.108293	0.196124
liver	N208Y 2BAct withdrawal vs WT + 2BAct	Plpp6	0.128216	0.1628	0.268029
liver	N208Y 2BAct withdrawal vs WT + 2BAct	Arv1	0.147734	0.348877	0.474632
liver	N208Y 2BAct withdrawal vs WT + 2BAct	Lbr	-0.0220594	0.841364	0.893328
liver	N208Y 2BAct withdrawal vs WT + 2BAct	Ggps1	-0.0007894	0.995396	0.997574
liver	N208Y 2BAct withdrawal vs N208Y + 2BAct	Hmgcr	-3.00404	1.53106e-08	7.61056e-06
liver	N208Y 2BAct withdrawal vs N208Y + 2BAct	Acat2	-1.7815	4.31668e-08	1.26489e-05
liver	N208Y 2BAct withdrawal vs N208Y + 2BAct	Idi1	-2.65376	9.47255e-07	9.58728e-05
liver	N208Y 2BAct withdrawal vs N208Y + 2BAct	Pmvk	-1.94846	9.83662e-07	9.58728e-05
liver	N208Y 2BAct withdrawal vs N208Y + 2BAct	Tm7sf2	-1.11967	1.28728e-06	0.00010927
liver	N208Y 2BAct withdrawal vs N208Y + 2BAct	Sc5d	-1.61648	1.49623e-06	0.00011601
liver	N208Y 2BAct withdrawal vs N208Y + 2BAct	Nsdhl	-2.35084	2.178e-06	0.00014228
liver	N208Y 2BAct withdrawal vs N208Y + 2BAct	Fdps	-2.7075	2.92009e-06	0.00016919
liver	N208Y 2BAct withdrawal vs N208Y + 2BAct	Dhcr7	-2.12748	4.36995e-06	0.00022639
liver	N208Y 2BAct withdrawal vs N208Y + 2BAct	Lss	-1.93114	4.87713e-06	0.0002377
liver	N208Y 2BAct withdrawal vs N208Y + 2BAct	Mvd	-2.88534	6.26203e-06	0.00027435
liver	N208Y 2BAct withdrawal vs N208Y + 2BAct	Cyp51	-1.93639	1.53687e-05	0.00048588
liver	N208Y 2BAct withdrawal vs N208Y + 2BAct	Hmgcs1	-2.19034	2.05604e-05	0.00058936
liver	N208Y 2BAct withdrawal vs N208Y + 2BAct	Ebp	-0.608282	2.40873e-05	0.00064392
liver	N208Y 2BAct withdrawal vs N208Y + 2BAct	Msmo1	-2.28476	2.78301e-05	0.00070797
liver	N208Y 2BAct withdrawal vs N208Y + 2BAct	Fdft1	-1.64303	2.85149e-05	0.00071895
liver	N208Y 2BAct withdrawal vs N208Y + 2BAct	Hsd17b7	-1.06331	3.8586e-05	0.00089874
liver	N208Y 2BAct withdrawal vs N208Y + 2BAct	Srebf1	-1.36318	0.00040319	0.004227
liver	N208Y 2BAct withdrawal vs N208Y + 2BAct	Mvk	-1.10226	0.00051947	0.00498141
liver	N208Y 2BAct withdrawal vs N208Y + 2BAct	Sqle	-1.5829	0.00058778	0.00541085
liver	N208Y 2BAct withdrawal vs N208Y + 2BAct	Lbr	-0.362796	0.00235565	0.0141929
liver	N208Y 2BAct withdrawal vs N208Y + 2BAct	Dhcr24	-0.76182	0.0026963	0.0155839
liver	N208Y 2BAct withdrawal vs N208Y + 2BAct	Srebf2	-0.451598	0.0155102	0.0543647
liver	N208Y 2BAct withdrawal vs N208Y + 2BAct	Plpp6	0.207571	0.0241938	0.0748542
liver	N208Y 2BAct withdrawal vs N208Y + 2BAct	Arv1	0.341604	0.0353603	0.0982854
liver	N208Y 2BAct withdrawal vs N208Y + 2BAct	Ggps1	-0.22792	0.0859208	0.184407
spleen	WT 2BAct withdrawal vs WT + 2BAct	Srebf2	-0.536945	0.0001151	0.00145672
spleen	WT 2BAct withdrawal vs WT + 2BAct	Hsd17b7	-0.705861	0.0001973	0.00196511
spleen	WT 2BAct withdrawal vs WT + 2BAct	Hmgcs1	-0.579071	0.00034359	0.00275235
spleen	WT 2BAct withdrawal vs WT + 2BAct	Msmo1	-0.512198	0.00052776	0.0036489
spleen	WT 2BAct withdrawal vs WT + 2BAct	Ebp	0.307816	0.0006798	0.00431041
spleen	WT 2BAct withdrawal vs WT + 2BAct	Sc5d	-0.249036	0.00073262	0.00454658
spleen	WT 2BAct withdrawal vs WT + 2BAct	Lbr	0.338641	0.0008976	0.0052252
spleen	WT 2BAct withdrawal vs WT + 2BAct	Sqle	-0.470059	0.00191424	0.00877914
spleen	WT 2BAct withdrawal vs WT + 2BAct	Cyp51	-0.535777	0.0022208	0.00971621
spleen	WT 2BAct withdrawal vs WT + 2BAct	Dhcr7	-0.255983	0.00282547	0.011596
spleen	WT 2BAct withdrawal vs WT + 2BAct	Idi1	-0.583603	0.00310207	0.0124801
spleen	WT 2BAct withdrawal vs WT + 2BAct	Plpp6	-0.239464	0.00332518	0.0131032
spleen	WT 2BAct withdrawal vs WT + 2BAct	Lss	-0.421268	0.00531084	0.0185147
spleen	WT 2BAct withdrawal vs WT + 2BAct	Mvk	-0.313421	0.00545919	0.0188954
spleen	WT 2BAct withdrawal vs WT + 2BAct	Hmgcr	-0.228611	0.0126755	0.0359051
spleen	WT 2BAct withdrawal vs WT + 2BAct	Ggps1	-0.208914	0.0149253	0.0406435
spleen	WT 2BAct withdrawal vs WT + 2BAct	Srebf1	-0.169954	0.0168494	0.0446638
spleen	WT 2BAct withdrawal vs WT + 2BAct	Tm7sf2	-0.164344	0.0329679	0.075513
spleen	WT 2BAct withdrawal vs WT + 2BAct	Mvd	-0.122713	0.0903024	0.166726
spleen	WT 2BAct withdrawal vs WT + 2BAct	Fdps	-0.198778	0.12419	0.214106
spleen	WT 2BAct withdrawal vs WT + 2BAct	Nsdhl	-0.106857	0.170434	0.275887
spleen	WT 2BAct withdrawal vs WT + 2BAct	Dhcr24	-0.192903	0.23011	0.345562
spleen	WT 2BAct withdrawal vs WT + 2BAct	Arv1	-0.132386	0.254838	0.373479
spleen	WT 2BAct withdrawal vs WT + 2BAct	Acat2	0.0808712	0.333312	0.457862
spleen	WT 2BAct withdrawal vs WT + 2BAct	Pmvk	-0.0539658	0.576658	0.687172
spleen	WT 2BAct withdrawal vs WT + 2BAct	Fdft1	-0.0458942	0.712562	0.798135
spleen	WT 2BAct withdrawal vs WT + 2BAct	Idi2	-0.238652	0.735449	0.814355
spleen	N208Y + 2BAct vs WT + 2BAct	Tm7sf2	-0.29289	0.00013437	0.00206913
spleen	N208Y + 2BAct vs WT + 2BAct	Ebp	-0.238704	0.00132093	0.00865369
spleen	N208Y + 2BAct vs WT + 2BAct	Acat2	-0.265811	0.00149803	0.00937642
spleen	N208Y + 2BAct vs WT + 2BAct	Fdft1	-0.368068	0.00270095	0.0139172
spleen	N208Y + 2BAct vs WT + 2BAct	Dhcr7	-0.193124	0.00373777	0.0174107
spleen	N208Y + 2BAct vs WT + 2BAct	Pmvk	-0.260843	0.00454276	0.0199456
spleen	N208Y + 2BAct vs WT + 2BAct	Fdps	-0.325737	0.00510404	0.0215556
spleen	N208Y + 2BAct vs WT + 2BAct	Plpp6	0.165593	0.0061574	0.0245883
spleen	N208Y + 2BAct vs WT + 2BAct	Msmo1	-0.266967	0.00830279	0.0306554
spleen	N208Y + 2BAct vs WT + 2BAct	Cyp51	-0.287524	0.0207066	0.0592867
spleen	N208Y + 2BAct vs WT + 2BAct	Hmgcs1	-0.224273	0.0313828	0.0805173
spleen	N208Y + 2BAct vs WT + 2BAct	Sqle	-0.217984	0.0349514	0.0869509
spleen	N208Y + 2BAct vs WT + 2BAct	Nsdhl	-0.133122	0.0402104	0.0964053
spleen	N208Y + 2BAct vs WT + 2BAct	Sc5d	-0.100688	0.042659	0.100804
spleen	N208Y + 2BAct vs WT + 2BAct	Idi1	-0.254456	0.0535717	0.119668
spleen	N208Y + 2BAct vs WT + 2BAct	Mvd	-0.110987	0.057035	0.125279
spleen	N208Y + 2BAct vs WT + 2BAct	Hmgcr	-0.113023	0.0983999	0.187808
spleen	N208Y + 2BAct vs WT + 2BAct	Arv1	-0.136156	0.144985	0.251198
spleen	N208Y + 2BAct vs WT + 2BAct	Mvk	-0.0968054	0.203036	0.3231
spleen	N208Y + 2BAct vs WT + 2BAct	Lbr	-0.0747643	0.26779	0.396148
spleen	N208Y + 2BAct vs WT + 2BAct	Srebf2	-0.0923763	0.27772	0.406791
spleen	N208Y + 2BAct vs WT + 2BAct	Srebf1	0.0373515	0.470461	0.593192
spleen	N208Y + 2BAct vs WT + 2BAct	Ggps1	-0.043524	0.475535	0.5979
spleen	N208Y + 2BAct vs WT + 2BAct	Lss	0.0609049	0.527334	0.644412
spleen	N208Y + 2BAct vs WT + 2BAct	Hsd17b7	0.0625288	0.532926	0.649319
spleen	N208Y + 2BAct vs WT + 2BAct	Dhcr24	0.0512547	0.675344	0.769791
spleen	N208Y + 2BAct vs WT + 2BAct	Idi2	-0.124736	0.821563	0.879499
spleen	N208Y 2BAct withdrawal vs WT + 2BAct	Fdps	-1.05407	1.27771e-07	1.17939e-05
spleen	N208Y 2BAct withdrawal vs WT + 2BAct	Sqle	-0.991518	1.72996e-07	1.4104e-05
spleen	N208Y 2BAct withdrawal vs WT + 2BAct	Tm7sf2	-0.53812	2.67838e-07	1.82277e-05
spleen	N208Y 2BAct withdrawal vs WT + 2BAct	Dhcr7	-0.483635	8.8202e-07	3.61381e-05
spleen	N208Y 2BAct withdrawal vs WT + 2BAct	Idi1	-1.09585	1.31385e-06	4.66853e-05
spleen	N208Y 2BAct withdrawal vs WT + 2BAct	Fdft1	-0.860713	1.49927e-06	5.07209e-05
spleen	N208Y 2BAct withdrawal vs WT + 2BAct	Cyp51	-0.92974	1.74185e-06	5.57287e-05
spleen	N208Y 2BAct withdrawal vs WT + 2BAct	Nsdhl	-0.484512	1.93422e-06	5.91725e-05
spleen	N208Y 2BAct withdrawal vs WT + 2BAct	Acat2	-0.534515	2.52145e-06	6.8407e-05
spleen	N208Y 2BAct withdrawal vs WT + 2BAct	Msmo1	-0.697663	2.56684e-06	6.92874e-05
spleen	N208Y 2BAct withdrawal vs WT + 2BAct	Hmgcr	-0.469508	5.48685e-06	0.00011141
spleen	N208Y 2BAct withdrawal vs WT + 2BAct	Mvk	-0.550131	5.56223e-06	0.00011223
spleen	N208Y 2BAct withdrawal vs WT + 2BAct	Hmgcs1	-0.641604	1.31194e-05	0.00019468
spleen	N208Y 2BAct withdrawal vs WT + 2BAct	Ebp	-0.339475	6.42326e-05	0.00054154
spleen	N208Y 2BAct withdrawal vs WT + 2BAct	Pmvk	-0.437566	7.44276e-05	0.00059982
spleen	N208Y 2BAct withdrawal vs WT + 2BAct	Srebf2	-0.459089	7.79049e-05	0.00062003
spleen	N208Y 2BAct withdrawal vs WT + 2BAct	Sc5d	-0.249029	9.51043e-05	0.00071515
spleen	N208Y 2BAct withdrawal vs WT + 2BAct	Mvd	-0.254346	0.00037152	0.00192101
spleen	N208Y 2BAct withdrawal vs WT + 2BAct	Plpp6	0.217968	0.00080668	0.00348752
spleen	N208Y 2BAct withdrawal vs WT + 2BAct	Hsd17b7	-0.36401	0.00324573	0.010337
spleen	N208Y 2BAct withdrawal vs WT + 2BAct	Dhcr24	-0.436656	0.00363713	0.0112881
spleen	N208Y 2BAct withdrawal vs WT + 2BAct	Lss	-0.301741	0.00795511	0.0210628
spleen	N208Y 2BAct withdrawal vs WT + 2BAct	Srebf1	-0.143195	0.0138426	0.0330695
spleen	N208Y 2BAct withdrawal vs WT + 2BAct	Lbr	-0.176564	0.0172404	0.0396644
spleen	N208Y 2BAct withdrawal vs WT + 2BAct	Arv1	-0.117843	0.199481	0.288247
spleen	N208Y 2BAct withdrawal vs WT + 2BAct	Idi2	-0.603148	0.304231	0.40371
spleen	N208Y 2BAct withdrawal vs WT + 2BAct	Ggps1	0.0300199	0.620063	0.704451
spleen	N208Y 2BAct withdrawal vs N208Y + 2BAct	Sqle	-0.773534	1.49632e-06	0.00075101
spleen	N208Y 2BAct withdrawal vs N208Y + 2BAct	Fdps	-0.728337	4.50121e-06	0.00131443
spleen	N208Y 2BAct withdrawal vs N208Y + 2BAct	Idi1	-0.841398	1.32971e-05	0.00245477
spleen	N208Y 2BAct withdrawal vs N208Y + 2BAct	Mvk	-0.453326	1.91679e-05	0.00324059
spleen	N208Y 2BAct withdrawal vs N208Y + 2BAct	Nsdhl	-0.35139	2.69049e-05	0.00382406
spleen	N208Y 2BAct withdrawal vs N208Y + 2BAct	Hmgcr	-0.356484	3.9571e-05	0.00476239
spleen	N208Y 2BAct withdrawal vs N208Y + 2BAct	Cyp51	-0.642216	4.35173e-05	0.00491553
spleen	N208Y 2BAct withdrawal vs N208Y + 2BAct	Dhcr7	-0.290512	8.83997e-05	0.00628225
spleen	N208Y 2BAct withdrawal vs N208Y + 2BAct	Msmo1	-0.430696	0.00017958	0.00921456
spleen	N208Y 2BAct withdrawal vs N208Y + 2BAct	Fdft1	-0.492645	0.00026123	0.0110409
spleen	N208Y 2BAct withdrawal vs N208Y + 2BAct	Srebf2	-0.366712	0.00027347	0.0111841
spleen	N208Y 2BAct withdrawal vs N208Y + 2BAct	Hmgcs1	-0.41733	0.00039358	0.0136075
spleen	N208Y 2BAct withdrawal vs N208Y + 2BAct	Hsd17b7	-0.426538	0.00044911	0.014572
spleen	N208Y 2BAct withdrawal vs N208Y + 2BAct	Tm7sf2	-0.24523	0.00048993	0.0152591
spleen	N208Y 2BAct withdrawal vs N208Y + 2BAct	Dhcr24	-0.487911	0.0007946	0.0196946
spleen	N208Y 2BAct withdrawal vs N208Y + 2BAct	Acat2	-0.268704	0.00105195	0.0227701
spleen	N208Y 2BAct withdrawal vs N208Y + 2BAct	Lss	-0.362645	0.00112097	0.0234731
spleen	N208Y 2BAct withdrawal vs N208Y + 2BAct	Srebf1	-0.180546	0.0017443	0.0299948
spleen	N208Y 2BAct withdrawal vs N208Y + 2BAct	Sc5d	-0.148341	0.00334739	0.0436029
spleen	N208Y 2BAct withdrawal vs N208Y + 2BAct	Mvd	-0.143358	0.0123172	0.0871239
spleen	N208Y 2BAct withdrawal vs N208Y + 2BAct	Pmvk	-0.176722	0.0301678	0.149208
spleen	N208Y 2BAct withdrawal vs N208Y + 2BAct	Ebp	-0.100771	0.0908327	0.279906
spleen	N208Y 2BAct withdrawal vs N208Y + 2BAct	Lbr	-0.101799	0.110085	0.315231
spleen	N208Y 2BAct withdrawal vs N208Y + 2BAct	Ggps1	0.0735439	0.195915	0.433946
spleen	N208Y 2BAct withdrawal vs N208Y + 2BAct	Plpp6	0.0523746	0.263341	0.507191
spleen	N208Y 2BAct withdrawal vs N208Y + 2BAct	Idi2	-0.478412	0.376786	0.614505
spleen	N208Y 2BAct withdrawal vs N208Y + 2BAct	Arv1	0.0183128	0.824022	0.918624
