# Supplementary material for: Chronic integrated stress response causes dysregulated cholesterol synthesis in white matter disease
Source: JCI Insight. 2025 Jul 15;10(16):e188459. doi: 10.1172/jci.insight.188459 (PMC12406721; doi:10.1172/jci.insight.188459)
Supplement: Supplemental table 9 [file jciinsight-10-188459-s218.xlsx]

## Sheet: ISR CLIC
WT withdrawal vs WT+2BAct					N208Y+2BAct vs WT+2BAct					N208Y withdrawal vs WT+2BAct
symbol	log2FC	P.Value	adj.P.Val		symbol	log2FC	P.Value	adj.P.Val		symbol	log2FC	P.Value	adj.P.Val
Aars	0.682834	1.25e-15	3.12e-12		Aars	0.589823	1.37e-14	4.96e-12		Aars	1.24277	1.54e-22	3.07e-19
Adm2	2.10907	5.34e-09	1.98e-06		Adm2	2.09411	4.52e-09	3e-07		Adm2	3.71155	9.05e-15	1.16e-12
Aldh18a1	0.599777	3.52e-14	5.4e-11		Aldh18a1	0.633491	3.91e-15	1.86e-12		Aldh18a1	1.15194	1.47e-21	1.63e-18
Aldh1l2	0.750867	8.62e-16	2.46e-12		Aldh1l2	1.23695	1.94e-21	1.93e-17		Aldh1l2	1.77637	1.38e-25	9.19e-22
Angptl6	0.911983	0.016247	0.176495		Angptl6	1.30064	0.00058813	0.00692092		Angptl6	2.78843	1.83e-09	5.71e-08
Arhgef2	0.600404	8.75e-14	1.16e-10		Arhgef2	0.716624	5.85e-16	4.15e-13		Arhgef2	1.36289	6.24e-23	1.38e-19
Asns	0.676499	1.38e-16	6.32e-13		Asns	0.887449	8.01e-20	5.33e-16		Asns	1.54459	5.33e-26	5.32e-22
Atf3	1.21284	4.77e-06	0.00068954		Atf3	0.477418	0.0386275	0.160911		Atf3	1.91646	3.45e-10	1.29e-08
Atf5	0.585418	9.46e-11	5.39e-08		Atf5	1.08877	3.07e-17	3.83e-14		Atf5	1.42413	2.71e-20	1.69e-17
Atf6	0.103982	0.0536122	0.32424		Atf6	0.0852323	0.0947745	0.289487		Atf6	0.366657	4.62e-08	9.94e-07
Car6	2.55316	0.000531	0.0207113		Car6	4.71178	3.49e-08	1.69e-06		Car6	6.29733	1.17e-10	4.95e-09
Cdkn1a	0.18861	2.62e-05	0.0025495		Cdkn1a	0.0240768	0.497898	0.730303		Cdkn1a	0.0947205	0.0101305	0.0394142
Cebpb	0.396443	8.67e-05	0.00624719		Cebpb	0.496536	2.08e-06	5.82e-05		Cebpb	0.981767	2.48e-12	1.64e-10
Chac1	2.21081	2.24e-16	7.44e-13		Chac1	1.99274	1.96e-15	1.08e-12		Chac1	3.11746	2.31e-20	1.49e-17
Ciart	0.464137	0.00985046	0.130976		Ciart	0.263521	0.121435	0.335679		Ciart	0.957729	9.93e-07	1.49e-05
Clic4	0.101139	0.00088254	0.0287807		Clic4	0.102937	0.00046115	0.0056533		Clic4	0.172833	3.12e-07	5.39e-06
Cln8	0.265353	0.00031046	0.0144098		Cln8	0.256558	0.00029212	0.00388523		Cln8	0.687032	1e-11	5.76e-10
Crls1	0.247804	0.00210813	0.0505079		Crls1	0.122233	0.0934072	0.286891		Crls1	0.606973	1.82e-09	5.7e-08
Cth	1.64092	9.42e-10	3.69e-07		Cth	3.27278	4.95e-17	5.2e-14		Cth	4.73182	5.84e-21	4.48e-18
Cyb5r1	0.596283	1.67e-11	1.28e-08		Cyb5r1	0.560744	2.54e-11	3.29e-09		Cyb5r1	1.44855	3.77e-21	3.42e-18
Ddit3	1.03755	1.66e-12	1.74e-09		Ddit3	1.02098	1.22e-12	2.35e-10		Ddit3	1.96058	1.07e-19	5.63e-17
Ddit4	0.430034	1.03e-05	0.00127444		Ddit4	0.305093	0.00043318	0.00536979		Ddit4	0.732786	2.74e-10	1.04e-08
Derl1	0.0773069	0.0818596	0.396735		Derl1	0.179426	0.00016989	0.00245698		Derl1	0.218663	9.76e-06	0.00011124
Eif2s2	0.269538	1.17e-06	0.00021374		Eif2s2	0.173382	0.0002326	0.00320375		Eif2s2	0.563609	1.9e-13	1.75e-11
Eif3c	0.224968	9.5e-08	2.52e-05		Eif3c	0.468813	1.3e-14	4.81e-12		Eif3c	0.811464	2.02e-20	1.34e-17
Eif4ebp1	0.558561	7.96e-11	4.67e-08		Eif4ebp1	0.507995	2.35e-10	2.31e-08		Eif4ebp1	1.09011	4.87e-18	1.47e-15
Ero1l	0.285647	4.37e-06	0.00064091		Ero1l	0.673401	1.41e-13	3.79e-11		Ero1l	1.21093	8.34e-20	4.5e-17
Fads3	0.1395	0.00425954	0.0786645		Fads3	0.177978	0.0002922	0.00388523		Fads3	0.389435	1.13e-09	3.73e-08
Fam129a	0.521384	3.6e-12	3.26e-09		Fam129a	1.40613	8.38e-23	1.67e-18		Fam129a	1.97678	9.72e-27	1.94e-22
Fgf21	2.59281	0.0297858	0.244938		Fgf21	1.13532	0.36258	0.627886		Fgf21	3.39143	0.00348632	0.0164259
Gadd45a	1.71378	2.56e-11	1.83e-08		Gadd45a	1.78209	6.78e-12	1.09e-09		Gadd45a	3.29046	1.96e-18	6.51e-16
Gars	0.357398	5.07e-10	2.15e-07		Gars	0.359906	1.79e-10	1.82e-08		Gars	0.870335	2.6e-19	1.24e-16
Gdf15	1.82939	2.3e-06	0.00037068		Gdf15	2.26364	3.34e-08	1.64e-06		Gdf15	3.27	1.14e-11	6.45e-10
Ghitm	0.317614	1.18e-08	4.01e-06		Ghitm	0.61603	4.33e-15	2.01e-12		Ghitm	1.04525	9.11e-21	6.5e-18
Glce	0.605965	5.76e-12	4.99e-09		Glce	0.798287	4.78e-15	2.17e-12		Glce	1.47208	1.1e-21	1.37e-18
Gnpnat1	0.141435	0.0363564	0.270507		Gnpnat1	0.149904	0.0216377	0.107799		Gnpnat1	0.509536	5.06e-09	1.39e-07
Got1	0.217472	0.00099962	0.0312213		Got1	0.133221	0.0254128	0.120501		Got1	0.668429	3.88e-12	2.45e-10
Gpt2	1.69243	1.07e-17	1.07e-13		Gpt2	1.71098	4.55e-18	1.13e-14		Gpt2	2.84298	9.21e-24	2.63e-20
Gtpbp2	0.243809	0.00044599	0.0186216		Gtpbp2	0.239636	0.00033984	0.00440997		Gtpbp2	0.927286	4.73e-15	6.56e-13
Hax1	0.244953	0.00021104	0.0112157		Hax1	0.295801	1.12e-05	0.00024628		Hax1	0.693048	8.06e-13	6.16e-11
Herpud1	0.202549	0.00141619	0.0393653		Herpud1	0.484297	2.57e-09	1.84e-07		Herpud1	0.375628	1.68e-07	3.09e-06
Hmox1	0.0986492	0.355518	0.721194		Hmox1	-0.121971	0.243419	0.503644		Hmox1	0.775921	1.58e-08	3.85e-07
Hspa9	0.26584	1.99e-08	6.1e-06		Hspa9	0.342202	6.19e-11	7.22e-09		Hspa9	0.797177	1.92e-19	9.57e-17
Iars	0.487754	2.63e-12	2.5e-09		Iars	0.315166	7.28e-09	4.43e-07		Iars	0.858793	1.39e-18	4.77e-16
Ifrd1	0.100319	0.0416267	0.287071		Ifrd1	0.0581857	0.204548	0.455724		Ifrd1	0.380891	4.26e-09	1.19e-07
Krtcap2	0.0838757	0.0880618	0.409726		Krtcap2	0.289167	9.64e-07	3.01e-05		Krtcap2	0.411404	1.07e-09	3.55e-08
Lars	0.410033	4.21e-10	1.87e-07		Lars	0.623148	2.09e-14	7.09e-12		Lars	1.24018	9.51e-22	1.27e-18
Leprotl1	0.248777	4.82e-05	0.00409394		Leprotl1	0.222818	0.00011046	0.00172654		Leprotl1	0.548042	1.52e-11	8.12e-10
Lonp1	0.371327	1.76e-06	0.00031164		Lonp1	0.747874	1.11e-12	2.15e-10		Lonp1	1.34452	7.29e-19	2.85e-16
Mars	0.365637	7.17e-10	2.92e-07		Mars	0.229212	1.31e-06	3.88e-05		Mars	0.560651	1.87e-14	2.26e-12
Mdfic	0.556868	1.9e-08	6e-06		Mdfic	0.491271	9.41e-08	3.99e-06		Mdfic	0.93888	8.47e-14	8.77e-12
Mtbp	0.372864	6.04e-05	0.00471031		Mtbp	0.46343	1.51e-06	4.37e-05		Mtbp	1.06792	4.01e-14	4.44e-12
Mthfd1l	0.211522	2.51e-05	0.00247181		Mthfd1l	0.50088	2.07e-12	3.8e-10		Mthfd1l	0.879331	2.98e-18	9.61e-16
Mthfd2	0.939736	1.58e-16	6.32e-13		Mthfd2	0.780499	5e-15	2.22e-12		Mthfd2	1.51941	3.09e-22	5.6e-19
Nars	0.44938	4.4e-11	2.83e-08		Nars	0.293441	6.69e-08	2.99e-06		Nars	0.913308	1.05e-18	3.74e-16
Nfe2l1	0.36291	1.15e-09	4.43e-07		Nfe2l1	0.298331	1.97e-08	1.04e-06		Nfe2l1	0.679643	3.38e-16	6.43e-14
Nfil3	0.388189	0.00023842	0.0121699		Nfil3	0.145735	0.112739	0.320657		Nfil3	0.563814	4.93e-07	8.02e-06
Nop14	0.165152	0.00766391	0.114049		Nop14	0.0290297	0.60128	0.799977		Nop14	0.400777	6.11e-08	1.26e-06
Nupr1	0.684339	7.23e-11	4.37e-08		Nupr1	0.504235	1.43e-08	7.79e-07		Nupr1	1.16835	9.99e-17	2.08e-14
Otub2	1.09806	1.94e-08	6.05e-06		Otub2	0.94053	2.28e-07	8.59e-06		Otub2	1.69078	5.99e-13	4.85e-11
Paqr3	0.71924	0.00661626	0.104056		Paqr3	0.886375	0.00075674	0.00844483		Paqr3	2.76983	6e-13	4.85e-11
Pck2	1.17534	1.44e-16	6.32e-13		Pck2	1.22546	2.21e-17	3.05e-14		Pck2	2.02545	5.33e-23	1.33e-19
Pfkp	0.0704289	0.156661	0.52867		Pfkp	0.1057	0.0300693	0.135346		Pfkp	0.207573	9.33e-05	0.00078508
Phf10	0.303203	1.03e-07	2.63e-05		Phf10	0.344121	4.71e-09	3.09e-07		Phf10	0.966281	3.15e-19	1.43e-16
Phgdh	0.28227	1.43e-07	3.49e-05		Phgdh	0.721683	1.85e-16	1.6e-13		Phgdh	1.08865	5.76e-21	4.48e-18
Ppp1r15a	0.178668	0.0430823	0.29134		Ppp1r15a	-0.0885155	0.29583	0.563752		Ppp1r15a	0.832055	4.56e-11	2.19e-09
Psph	0.837391	5.34e-10	2.22e-07		Psph	1.1235	3.98e-13	9.35e-11		Psph	2.03168	1.49e-19	7.64e-17
Pvr	-0.041902	0.509886	0.815748		Pvr	-0.176732	0.00752993	0.0497294		Pvr	0.0762146	0.197094	0.376956
Pycr1	0.439942	3.26e-05	0.00302686		Pycr1	0.615759	8.8e-08	3.8e-06		Pycr1	0.867718	5.81e-11	2.74e-09
Rars	0.0794278	0.0730004	0.375404		Rars	0.2352	4.7e-06	0.00011847		Rars	0.731238	5.24e-16	9.34e-14
Rhbdd1	0.583764	1.67e-09	6.28e-07		Rhbdd1	0.529605	5.71e-09	3.6e-07		Rhbdd1	1.27573	8.39e-18	2.36e-15
Sars	0.594529	2.46e-13	2.73e-10		Sars	0.641245	1.74e-14	6.09e-12		Sars	1.27983	7.19e-22	1.02e-18
Scpep1	0.202104	5.12e-05	0.00425818		Scpep1	0.307132	4.26e-08	2.01e-06		Scpep1	0.314663	1.76e-08	4.26e-07
Sesn2	0.840585	6.3e-14	8.98e-11		Sesn2	0.750997	3.56e-13	8.46e-11		Sesn2	1.433	4.54e-20	2.59e-17
Shmt2	0.439037	1.41e-10	7.81e-08		Shmt2	0.68412	3.42e-15	1.71e-12		Shmt2	1.20772	2.58e-21	2.58e-18
Siah2	0.283519	0.00164747	0.0434923		Siah2	0.402065	1.93e-05	0.00039315		Siah2	0.544443	9.99e-08	1.95e-06
Slc1a4	0.759598	7.69e-15	1.39e-11		Slc1a4	0.564677	2.49e-12	4.4e-10		Slc1a4	1.23457	1.63e-20	1.12e-17
Slc1a5	0.296755	1.91e-05	0.00207581		Slc1a5	0.633685	1.1e-11	1.64e-09		Slc1a5	1.26273	7.99e-19	2.95e-16
Slc25a33	0.21492	0.0446439	0.295875		Slc25a33	0.31865	0.00287865	0.0240096		Slc25a33	1.1245	2.2e-12	1.47e-10
Slc3a2	0.488906	1.33e-11	1.06e-08		Slc3a2	0.525603	1.11e-12	2.15e-10		Slc3a2	1.1883	3.34e-21	3.17e-18
Slc6a9	1.41738	2.44e-15	5.41e-12		Slc6a9	1.09063	6.78e-13	1.43e-10		Slc6a9	2.40964	1.66e-21	1.74e-18
Slc7a11	1.74093	6.21e-11	3.87e-08		Slc7a11	1.99591	1.77e-12	3.3e-10		Slc7a11	3.36518	5.02e-18	1.5e-15
Slc7a3	0.780255	1.39e-07	3.43e-05		Slc7a3	2.33646	9.57e-19	2.91e-15		Slc7a3	3.13918	4.67e-22	7.76e-19
Slc7a5	0.713141	2.74e-15	5.47e-12		Slc7a5	0.877514	7.96e-18	1.59e-14		Slc7a5	1.65113	8.34e-25	4.16e-21
Soat2	1.14629	4.52e-05	0.00390641		Soat2	2.01007	1.18e-09	9.21e-08		Soat2	3.57788	1.58e-15	2.53e-13
Steap1	0.135903	0.160709	0.534303		Steap1	-0.0902621	0.343081	0.611098		Steap1	0.237231	0.0110247	0.0421598
Tars	0.497979	2.79e-10	1.39e-07		Tars	0.504926	8.68e-11	9.62e-09		Tars	1.14691	4.06e-19	1.72e-16
Tbc1d31	0.397116	1.16e-06	0.00021374		Tbc1d31	0.314629	2.15e-05	0.00043132		Tbc1d31	1.02667	8.24e-16	1.41e-13
Tcea1	0.0415317	0.291262	0.669315		Tcea1	0.124919	0.00223286	0.0198059		Tcea1	0.422246	1.24e-11	6.96e-10
Tgif1	0.161103	0.00125821	0.0363406		Tgif1	0.00815667	0.849711	0.938237		Tgif1	0.326069	3.01e-08	6.82e-07
Trib3	2.50867	5.38e-19	1.07e-14		Trib3	2.45	6.63e-19	2.65e-15		Trib3	3.96808	3.23e-24	1.29e-20
Ubr2	0.228552	3.76e-06	0.00056491		Ubr2	0.156443	0.00027222	0.00367091		Ubr2	0.46829	1.61e-12	1.12e-10
Uhrf1bp1	0.54718	2.42e-11	1.79e-08		Uhrf1bp1	0.526557	2.38e-11	3.13e-09		Uhrf1bp1	1.0205	3.59e-18	1.14e-15
Vegfa	0.00846043	0.852105	0.960646		Vegfa	-0.205184	8.82e-05	0.00142611		Vegfa	0.129308	0.00457147	0.0205028
Xpot	0.385563	8.53e-12	7.09e-09		Xpot	0.439345	1.96e-13	4.94e-11		Xpot	0.989872	6.18e-22	9.48e-19
Yars	0.494409	2.32e-10	1.19e-07		Yars	0.369706	2.71e-08	1.37e-06		Yars	0.881909	1.48e-16	3e-14

## Sheet: Cholesterol synthesis
WT withdrawal vs WT+2BAct					N208Y+2BAct vs WT+2BAct					N208Y withdrawal vs WT+2BAct
symbol	log2FC	P.Value	adj.P.Val		symbol	log2FC	P.Value	adj.P.Val		symbol	log2FC	P.Value	adj.P.Val
Acat2	-0.327301	1.07e-06	0.00020364		Acat2	-0.312771	9.83e-07	3.05e-05		Acat2	-0.986807	5.02e-16	9.1e-14
Arv1	0.191511	0.128138	0.484986		Arv1	0.0815011	0.499213	0.731005		Arv1	0.291565	0.0151981	0.0544274
Cyp51	-0.154438	0.00268759	0.0588146		Cyp51	-0.295303	7.6e-07	2.45e-05		Cyp51	-0.835322	1.64e-15	2.6e-13
Dhcr24	-0.207887	2.35e-05	0.00239981		Dhcr24	-0.370753	1.07e-09	8.57e-08		Dhcr24	-0.854512	3.22e-17	7.57e-15
Dhcr7	-0.205169	0.0429822	0.291188		Dhcr7	0.0875486	0.328184	0.5974		Dhcr7	-0.403183	0.0001814	0.00138024
Ebp	-0.028141	0.715184	0.914678		Ebp	-0.20552	0.0115485	0.0682625		Ebp	-0.512719	6.17e-07	9.8e-06
Fdft1	-0.0321228	0.553082	0.838909		Fdft1	0.00587714	0.908733	0.964659		Fdft1	-0.577601	9.28e-11	4.07e-09
Fdps	-0.112075	0.00689526	0.106596		Fdps	-0.26318	2.13e-07	8.11e-06		Fdps	-0.884749	7.27e-18	2.1e-15
Ggps1	-0.254339	0.00301189	0.0632751		Ggps1	-0.202164	0.0105913	0.0640359		Ggps1	-0.133691	0.0666866	0.172222
Hmgcr	-0.170586	0.00025975	0.0128319		Hmgcr	-0.155074	0.0004144	0.00518208		Hmgcr	-0.614989	3.26e-14	3.74e-12
Hmgcs1	-0.0879024	0.0283592	0.238816		Hmgcs1	-0.0134264	0.709466	0.866768		Hmgcs1	-0.818735	3.02e-17	7.16e-15
Hsd17b7	-0.0769103	0.122795	0.474584		Hsd17b7	-0.07583	0.111279	0.31807		Hsd17b7	-0.781052	3.42e-14	3.86e-12
Idi1	-0.195663	0.00263034	0.0580071		Idi1	-0.177681	0.0037742	0.0296207		Idi1	-1.03375	5.09e-15	6.86e-13
Idi2	-0.791076	0.221234	0.607131		Idi2	-0.773266	0.20256	0.453441		Idi2	-1.2567	0.0521089	0.142841
Lbr	-0.203215	0.0004451	0.0186216		Lbr	-0.0358275	0.44952	0.697197		Lbr	-0.209073	0.00013805	0.00108959
Lss	-0.110603	0.0430225	0.291263		Lss	0.0376117	0.445974	0.695002		Lss	-0.616074	1.19e-11	6.71e-10
Msmo1	-0.139308	0.00634173	0.100691		Msmo1	-0.116291	0.0146737	0.0814623		Msmo1	-0.668663	1.96e-13	1.79e-11
Mvd	-0.220227	0.0102814	0.133591		Mvd	0.161276	0.0333586	0.145302		Mvd	-0.639394	2.09e-08	4.98e-07
Mvk	-0.0633755	0.353157	0.7189		Mvk	-0.0503006	0.438127	0.689698		Mvk	-0.452974	3.94e-07	6.59e-06
Nsdhl	-0.108918	0.129648	0.488393		Nsdhl	-0.193968	0.00805848	0.0522688		Nsdhl	-0.815983	3.95e-11	1.93e-09
Plpp6	0.332461	0.0156449	0.172033		Plpp6	-0.0876781	0.511499	0.739318		Plpp6	0.0739845	0.554422	0.728018
Pmvk	-0.106509	0.162721	0.536757		Pmvk	-0.166219	0.0285855	0.130881		Pmvk	-0.811259	2.15e-10	8.54e-09
Sc5d	-0.188807	0.00039826	0.0172417		Sc5d	-0.0137223	0.751296	0.890826		Sc5d	-0.576855	2.86e-12	1.86e-10
Sqle	-0.0652473	0.0865053	0.406478		Sqle	-0.0419622	0.238102	0.497804		Sqle	-0.532848	1.25e-13	1.25e-11
Srebf1	-0.0190646	0.639658	0.881468		Srebf1	0.0300703	0.43837	0.689788		Srebf1	-0.140796	0.00103233	0.0060138
Srebf2	0.0329937	0.369517	0.729394		Srebf2	-0.0529052	0.139451	0.365869		Srebf2	-0.37414	1.25e-10	5.25e-09
Tm7sf2	-0.11502	0.34806	0.714257		Tm7sf2	-0.428931	0.00173625	0.0164383		Tm7sf2	-0.474554	0.00049869	0.00325151
