# Supplementary material for: Chronic integrated stress response causes dysregulated cholesterol synthesis in white matter disease
Source: JCI Insight. 2025 Jul 15;10(16):e188459. doi: 10.1172/jci.insight.188459 (PMC12406721; doi:10.1172/jci.insight.188459)
Supplement: Supporting data values [file jciinsight-10-188459-s219.xls]

## Sheet: Fig. 1B
	WT		E198K		N208Y
α	99.8031	100.197	24.3589	29.1122	5.1835	4.81277
β	93.6425	106.358	85.792	82.6097	81.8353	83.5534
γ	86.9252	113.075	74.4715	82.2787	86.3545	91.1199
δ	94.0555	105.945	71.0081	82.207	75.8636	83.0154
ε	87.2924	112.708	83.5163	84.7011	62.8334	86.0846

## Sheet: Fig. 1C
WT	E198K	N208Y
66.168	62.898	59.6322
66.1681	62.898	59.6311
66.1679	62.8983	59.632

## Sheet: Fig. 1D
	WT			E198K			N208Y
0	66.168	66.1681	66.1679	62.898	62.898	62.8983	59.6322	59.6311	59.632
0.046	66.2905	66.29	66.3	62.8995	62.8993	62.8997	59.6869	59.687	59.6871
0.094	66.7194	66.7245	66.7188	63.0725	63.0721	63.0933	59.6941	59.694	59.6941
0.1875	67.2927	67.2927	67.2936	63.1128	63.1128	63.1134	59.6983	59.6983	59.6989
0.375	67.922	67.92	67.9223	63.1926	63.192	63.1932	59.6992	59.7001	59.6999
0.75	69.0951	69.1011	69.0949	63.2955	63.2962	63.2955	59.6915	59.7015	59.6924
1.5	70.1991	70.2339	70.2011	63.8916	63.8927	63.8926	59.6992	59.7002	59.7
3	70.6708	70.6813	70.6789	64.0172	64.0181	64.0199	59.6989	59.7001	59.7001

## Sheet: Fig. 1E
	WT			N208Y
Veh	5.661	4.571	4.505	24.33	23.06	23.27
2BAct	7.51	4.177	3.882	19.78	17.92	16.7
ISRIB	5.079	4.142	3.148	19.86	19.72	18.55

## Sheet: Fig. 1G
Atf3 qPCR
eIF2B1 WT maintained	eIF2B1 WT withdrawal	eIF2B1 E198K maintained	eIF2B1 E198K withdrawal	eIF2B1 N208Y maintained	eIF2B1 N208Y withdrawal
0.977678	1.02773	1.02569	2.49402	1.50927	3.86955
0.802881	0.945644	1.02415	2.61396	1.29221	3.54304
1.28598	1.02895	1.06922	2.5218	1.59764	3.52449
Ddit3 qPCR
eIF2B1 WT maintained	eIF2B1 WT withdrawal	eIF2B1 E198K maintained	eIF2B1 E198K withdrawal	eIF2B1 N208Y maintained	eIF2B1 N208Y withdrawal
0.980546	1.04544	0.699404	1.19418	1.51408	5.56179
0.992311	0.871026	0.629605	1.32565	1.40851	5.8199
1.01884	1.09817	0.668934	1.27595	1.67133	5.443

## Sheet: Fig. 2B
	live	dead
WT	21	0
N208YHET	44	2
N208YHOM	2	16

## Sheet: Fig. 2C
WT	N208YHET	N208YHOM
1.4825	1.3417	0.8107
0.8093	1.5295	0.7026
0.8441	0.8081	1.0273
0.9505	0.9368	0.7409
1.3862	0.8276	0.8883
1.3551	0.9159	0.8856
1.2659	0.8649	0.8211
1.3128	1.3262	0.8427
1.2828	1.5439	0.7849
1.3863	1.5158	0.7322
1.273	1.3927	0.7437
1.2364	1.5459	0.7872
1.2258	1.0916	0.7876
0.9542	1.1928	0.7772
1.3769	1.3346	0.7864
1.013	1.1894	0.7411
1.0871	1.2274	0.8086
1.0021	1.3614	0.7025
1.0655	1.3516
1.2231	1.4058
1.2502	1.4254
	1.3013
	1.2825
	1.1055
	1.1749
	1.1866
	1.2054
	1.1473
	1.3572
	1.1656
	1.3119
	1.4246
	1.2263
	1.3714
	1.3451
	1.1417
	1.2488
	1.0623
	1.2356
	1.192
	1.3004
	1.1699
	1.1367
	1.2417
	1.2442
	1.3624

## Sheet: Fig. 2D
	responsive	unresponsive
WT	13	0
N208YHET	30	1
N208YHOM	13	2

## Sheet: Fig. 2E
WT	N208YHET	N208YHOM
1.1325	1.0511	0.7128
1.1833	1.0421	0.7655
0.9622	1.1203	0.7137
1.1084	1.0772	0.6854
1.1241	1.0727	0.5102
1.3212	1.1462	0.7063
1.1421	1.1612	0.8069
1.1608	1.1917	0.7715
1.0278	1.1675	0.8812
1.0453	1.3137	0.4233
1.1024	1.1724	0.6239
1.0405	1.2404	0.7419
1.383	0.7165	0.7713
	0.8322	0.7297
	0.9785	0.6893
	1.0227
	1.0462
	0.9392
	0.9871
	0.9788
	0.9943
	1.1315
	1.0081
	1.0765
	1.0189
	1.068
	1.062
	1.364
	1.266
	1.514
	1.515

## Sheet: Fig. 2F
N208YWT	N208YHOM
142.137	4.48201
82.3181	3.38835
75.5445	2.6824

[truncated: 38 more sheets: Fig. 2G, Fig. 2H, Fig. 3B, Fig. 3C, Fig. 3E, Fig. 3F, Fig. 3G, Fig. 3H, Fig. 3I, Fig. 4A, Fig. 4B, Fig. 4C, Fig. 4D, Fig. 4E, Fig. 4F, Fig. 4H, Fig. 5E, Fig. 6H, Fig. 7B, Fig. 7D …]
